# Supplementary material for: Proteome data of Anopheles stephensi salivary glands using high-resolution mass spectrometry analysis
Source: Data Brief. 2018 Nov 27;21:2554–61. doi: 10.1016/j.dib.2018.11.070 (PMC6288417; doi:10.1016/j.dib.2018.11.070)
Supplement: Supplementary file 2 — Supplementary Table S1: List of LC-MS/MS identified proteins in salivary glands of A. stephensi using high-resolution mass spectrometry. [file mmc2.xls]

## Sheet: Table_S1
Supplementary Table 1: S1
List of total proteins identified in An. stephensi salivary glands
Gene	Description	Sum PEP Score	Coverage	# Peptides	# PSMs	# Unique Peptides	# Protein Groups	# AAs	MW [kDa]	calc. pI	Score Mascot	# Peptides Mascot	Score Sequest HT	# Peptides Sequest HT
ASTEI04470	ASTEI04470-PA#scaffold_00023:1229158:1230345:-1	616.481	78.7342	47	10106	46	1	395	45.544	7.3	178282	46	10806.4	46
ASTEI05845	ASTEI05845-PA#scaffold_00034:1139249:1141451:1	826.649	78.2609	55	3721	55	1	575	64.205	7.39	74030.4	50	5187.88	55
ASTEI04473	ASTEI04473-PA#scaffold_00023:1234057:1236886:1	779.271	69.7795	72	3480	71	1	771	91.276	9	60541.4	68	3935.9	72
ASTEI11539	scaffold_04474:15:1325:-1|gene:ASTEI11539	574.474	86.9565	34	3023	9	1	437	47.006	5.05	63796.8	34	3954.88	34
ASTEI10574	scaffold_00141:143100:144251:-1|gene:ASTEI10574	476.826	69.4517	35	2977	35	1	383	44.252	7.2	61389.7	33	3557.18	35
ASTEI09751	scaffold_00102:283488:289924:1|gene:ASTEI09751	1304.19	58.2033	123	2843	123	1	2115	243.209	8.48	53602.6	118	3797.75	122
ASTEI10265	scaffold_00121:217651:237400:1|gene:ASTEI10265	405.503	26.645	31	2784	31	1	1231	136.089	8.43	54824.3	22	4739.75	31
ASTEI04471	scaffold_00023:1230718:1231932:1|gene:ASTEI04471	455.218	67.8218	40	2495	40	1	404	46.633	9.36	45572.8	40	2283.97	40
ASTEI02998	ASTEI02998-PA#scaffold_00012:1350133:1351266:-1	441.112	84.4444	46	2460	46	1	315	36.396	8.59	34928.6	35	3620.84	46
ASTEI11463	ASTEI11463-PA#scaffold_02739:1381:1770:-1	231.02	90.7407	17	2381	17	1	108	12.296	5.17	47332.3	15	2254.59	17
ASTEI06097	scaffold_00036:775001:776155:1|gene:ASTEI06097	432.649	76.0417	26	2322	1	1	384	40.579	5.26	48930.8	26	2966.15	26
ASTEI08310	scaffold_00065:802206:813828:-1|gene:ASTEI08310	1227.49	70.3338	123	2214	123	1	1318	151.397	5.53	47538.8	120	3282.38	122
ASTEI10166	ASTEI10166-PA#scaffold_00115:326202:330408:1	495.897	82.0717	38	2148	9	1	753	83.262	5.48	36081.9	33	2728.09	38
ASTEI07742	scaffold_00058:75026:76156:-1|gene:ASTEI07742	467.694	88.0319	30	2007	8	1	376	41.795	5.48	36296.6	26	2560.12	30
ASTEI05866	ASTEI05866-PA#scaffold_00034:1242208:1247817:1	655.565	59.4564	59	2003	59	1	883	101.434	8.94	36105.1	55	2533.14	59
ASTEI00450	ASTEI00450-PA#scaffold_00002:1384282:1401856:1	688.849	57.517	62	1929	62	1	1031	114.373	5.88	39498.9	52	2390.97	62
ASTEI04472	scaffold_00023:1232248:1233495:1|gene:ASTEI04472	367.65	68.9157	41	1917	40	1	415	47.941	6.7	31577.6	40	2122.69	41
ASTEI10164	ASTEI10164-PA#scaffold_00115:303794:304995:-1	385.61	87.234	28	1908	1	1	376	41.632	5.48	34220.5	25	2396.6	28
ASTEI00405	ASTEI00405-PA#scaffold_00002:538240:540097:1	544.207	69.0635	46	1820	42	1	598	67.809	5.47	35261	44	2260.35	46
ASTEI10165	ASTEI10165-PA#scaffold_00115:320815:321945:1	393.959	87.766	26	1800	1	1	376	41.567	5.58	30933.4	24	2379.86	26
ASTEI07645	scaffold_00056:1141805:1143787:1|gene:ASTEI07645	610.501	64.3939	49	1751	43	1	660	72.716	5.26	37392.6	47	2273.81	49
ASTEI02282	scaffold_00008:3547073:3557627:1|gene:ASTEI02282	1685.44	66.8048	160	1721	160	1	2413	277.482	5.25	38099.6	154	2518.55	158
ASTEI01359	scaffold_00005:1469438:1470829:1|gene:ASTEI01359	422.762	76.8898	34	1713	12	1	463	50.393	9.09	28028.2	30	2924.08	33
ASTEI07527	scaffold_00055:936718:937899:1|gene:ASTEI07527	337.093	84.4784	29	1694	28	1	393	43.697	7.08	30194.2	28	2185.44	29
ASTEI07267	ASTEI07267-PA#scaffold_00051:686876:689226:-1	402.741	87.234	29	1638	4	1	376	41.75	5.39	26349.1	26	2043.69	29
ASTEI10101	ASTEI10101-PA#scaffold_00112:236387:238483:-1	459.176	67.5422	48	1635	48	1	533	57.538	8.81	37298.2	46	2375.81	48
ASTEI08538	scaffold_00070:674096:675646:-1|gene:ASTEI08538	269.432	52.1318	22	1573	22	1	516	56.218	6.34	36417.6	19	2970.17	22
ASTEI00222	ASTEI00222-PA#scaffold_00001:3598467:3601165:1	656.247	89.4137	48	1534	48	1	614	68.137	5.39	29864.9	44	2036.26	48
ASTEI03074	scaffold_00013:517879:519080:-1|gene:ASTEI03074	338.319	73.4043	24	1526	1	1	376	41.523	5.58	26369.5	22	1844.48	24
ASTEI06416	ASTEI06416-PA#scaffold_00040:444734:452290:-1	439.527	65.3759	27	1489	12	1	439	49.283	4.81	29884.8	22	1926.65	27
ASTEI02302	scaffold_00009:111199:115275:1|gene:ASTEI02302	432.763	74.3902	50	1473	50	1	492	55.61	4.96	24614.1	48	1389.88	50
ASTEI02995	scaffold_00012:1331981:1332615:1|gene:ASTEI02995	251.05	72.2892	17	1333	16	1	166	18.602	9.17	16412.2	15	1580.11	17
ASTEI05419	ASTEI05419-PA#scaffold_00031:635:7381:-1	527.699	35.0554	40	1272	25	1	1084	118.089	6.55	26931.2	34	1898.35	40
ASTEI04171	scaffold_00021:476428:484224:1|gene:ASTEI04171	594.586	36.1749	44	1216	44	1	1349	152.883	7.8	21557.1	35	1959.37	44
ASTEI07373	scaffold_00053:903740:908300:-1|gene:ASTEI07373	660.11	71.327	57	1208	56	1	844	94.438	6.48	20570.8	48	1497.1	55
ASTEI08990	scaffold_00080:46609:59180:-1|gene:ASTEI08990	1251.43	62.9565	129	1171	129	1	2300	266.163	5.38	24416.4	117	1587.25	127
ASTEI08607	ASTEI08607-PA#scaffold_00072:355808:360467:1	250.898	71.6867	34	1153	27	1	332	36.282	9.86	20231	28	1287.38	34
ASTEI03620	ASTEI03620-PA#scaffold_00016:437844:440418:-1	542.277	65	56	1153	56	1	800	91.666	4.98	24483.6	55	1349.56	55
ASTEI11367	ASTEI11367-PA#scaffold_01677:426:2528:1	307.813	63.7778	26	1104	3	1	450	49.876	5.14	21240.1	21	1542.17	26
ASTEI11276	ASTEI11276-PA#scaffold_01053:1376:2824:1	288.644	58.0913	25	1067	2	1	482	53.41	5.26	20602.6	20	1484.81	25
ASTEI09094	ASTEI09094-PA#scaffold_00083:17038:31211:1	539.309	47.8261	54	1033	53	1	1012	111.115	5.64	20846.7	47	1303.98	54
ASTEI09324	ASTEI09324-PA#scaffold_00089:22396:24603:-1	228.039	59.7403	27	1032	5	1	462	50.421	8.95	17978.9	26	1665.16	26
ASTEI08311	ASTEI08311-PA#scaffold_00065:813838:824346:-1	505.179	46.1538	43	986	43	1	988	112.88	6.11	18314.8	38	1356.8	40
ASTEI08133	ASTEI08133-PA#scaffold_00062:681556:686712:1	653.585	62.1441	71	954	71	1	1194	131.778	6.47	16836.5	63	1200.73	71
ASTEI11432	ASTEI11432-PA#scaffold_02264:5:2156:1	492.176	49.8599	43	940	5	1	714	81.297	5.07	17912.7	40	1228.04	43
ASTEI01433	scaffold_00005:2189977:2207572:1|gene:ASTEI01433	1083.61	57.7112	108	917	108	1	1835	211.566	5.49	20599.7	105	1241.62	107
ASTEI03698	scaffold_00016:2318160:2320994:1|gene:ASTEI03698	383.897	61.5764	33	910	33	1	406	46.229	4.54	14086.7	28	1584.21	33
ASTEI03300	ASTEI03300-PA#scaffold_00014:972297:977560:1	886.011	55.1913	84	860	83	1	1647	187.979	5.6	17374.1	66	1195.37	84
ASTEI04722	ASTEI04722-PA#scaffold_00025:670415:671413:-1	278.924	85.241	26	820	26	1	332	35.414	8.43	16966.1	24	1127.36	26
ASTEI02622	ASTEI02622-PA#scaffold_00010:1340986:1342608:-1	391.085	60.9259	40	808	2	1	540	62.256	5.11	14806.8	38	1023.85	40
ASTEI07122	scaffold_00049:953782:956979:-1|gene:ASTEI07122	187.487	43.9909	17	785	6	1	441	49.317	4.84	14549	16	869.242	17
ASTEI02254	ASTEI02254-PA#scaffold_00008:2930326:2935765:-1	573.165	60.8137	57	781	57	1	934	105.688	8.1	15460.1	50	1144.25	57
ASTEI06526	scaffold_00041:803919:807478:1|gene:ASTEI06526	301.196	51.087	24	777	24	1	368	40.852	9.41	17435.8	22	1346.95	24
ASTEI09419	scaffold_00092:1726:10618:-1|gene:ASTEI09419	615.147	60.2837	54	770	54	1	987	111.125	7.06	14346.1	44	1066.54	54
ASTEI02087	scaffold_00008:634889:638874:1|gene:ASTEI02087	594.55	47.736	61	769	61	1	1303	145.834	6.46	14796.5	54	1061.53	61
ASTEI11056	scaffold_00295:219:2716:1|gene:ASTEI11056	425.473	52.5606	37	766	37	1	742	80.599	6.54	17273.8	32	1009.85	37
ASTEI00185	ASTEI00185-PA#scaffold_00001:2811378:2813340:1	293.204	52.9801	34	765	34	1	453	51.306	11.24	12679.4	33	1012.87	34
ASTEI03054	ASTEI03054-PA#scaffold_00012:2919812:2920436:1	93.8544	45.7746	14	748	14	1	142	16.076	8	7093.93	13	736.932	14
ASTEI04775	ASTEI04775-PA#scaffold_00025:1799848:1817775:1	922.566	32.5635	115	732	115	1	3897	428.613	7.68	15139.1	104	931.445	114
ASTEI10416	ASTEI10416-PA#scaffold_00130:33069:37224:1	565.533	67.3443	47	727	47	1	787	85.547	8.59	12850.5	39	994.486	47
ASTEI09055	ASTEI09055-PA#scaffold_00081:631909:644715:-1	335.474	22.1367	42	711	28	1	2209	248.904	6.67	16020.3	41	922.085	41
ASTEI08764	ASTEI08764-PA#scaffold_00074:835673:838680:1	534.375	60.696	59	705	59	1	977	108.051	5.07	13759.2	57	892.189	58
ASTEI02996	ASTEI02996-PA#scaffold_00012:1333321:1335278:1	208.201	54.0625	18	699	18	1	320	35.124	5.47	10661.4	13	796.245	18
ASTEI10644	ASTEI10644-PA#scaffold_00146:49683:58570:-1	379.905	78.9683	41	696	41	1	504	56.699	8.41	12045.1	38	862.451	41
ASTEI09967	ASTEI09967-PA#scaffold_00107:455519:463154:-1	258.841	75.3906	25	682	23	1	256	29.2	4.81	13542.9	22	804.223	24
ASTEI01671	ASTEI01671-PA#scaffold_00006:630144:633039:-1	412.575	54.8638	38	669	38	1	771	82.637	9.26	13306.9	36	749.029	38
ASTEI00470	ASTEI00470-PA#scaffold_00002:1675226:1677781:1	377.725	72.8916	30	666	30	1	498	55.491	5.57	12373.2	27	836.504	30
ASTEI10195	scaffold_00118:118788:121952:-1|gene:ASTEI10195	251.553	46.0317	22	654	14	1	504	56.89	4.81	13323.2	18	723.092	22
ASTEI04359	ASTEI04359-PA#scaffold_00022:1338323:1347822:1	216.729	23.4954	24	649	24	1	864	96.77	5.2	13551.3	24	770.274	24
ASTEI08224	scaffold_00063:687210:689051:1|gene:ASTEI08224	594.242	73.6475	44	635	44	1	573	60.811	5.66	15384.3	40	915.249	44
ASTEI08719	ASTEI08719-PA#scaffold_00074:157220:169234:-1	286.412	24.4914	27	629	27	1	1278	135.608	8.78	10956.7	26	872.548	27
ASTEI05662	scaffold_00032:1795654:1810675:1|gene:ASTEI05662	571.994	27.0311	56	627	56	1	2634	284.002	7.64	12136.4	50	940.427	56
ASTEI03792	ASTEI03792-PA#scaffold_00017:1151961:1214121:1	1324.23	22.2004	233	618	233	1	12716	1453.37	5.02	12129.8	226	497.986	231
ASTEI09889	ASTEI09889-PA#scaffold_00106:91919:93259:-1	206.11	27.13	13	602	5	1	446	49.796	4.86	9424.95	11	773.312	13
ASTEI07585	ASTEI07585-PA#scaffold_00056:374432:375562:-1	230.459	48.4043	18	599	3	1	376	41.789	5.68	8192.15	17	610.295	18
ASTEI01349	ASTEI01349-PA#scaffold_00005:1427823:1429493:1	291.264	68.7885	33	596	33	1	487	54.267	5.87	11145.6	30	766.476	33
ASTEI11137	scaffold_00470:2967:5186:-1|gene:ASTEI11137	284.548	92.6282	28	590	28	1	312	35.048	7.72	8855.84	21	957.16	27
ASTEI07897	scaffold_00059:1091658:1095443:-1|gene:ASTEI07897	619.996	64.9593	67	588	66	1	1230	139.362	7.47	10191	53	845.641	67
ASTEI07469	ASTEI07469-PA#scaffold_00054:1248411:1250122:1	453.263	71.345	34	588	34	1	513	55.668	7.24	9827.63	28	787.602	34
ASTEI05590	ASTEI05590-PA#scaffold_00032:316841:321742:-1	326.728	60.4977	34	588	34	1	643	71.685	9.51	11762.5	30	835.517	34
ASTEI06118	scaffold_00036:1302560:1311394:-1|gene:ASTEI06118	251.383	46.1642	28	579	28	1	743	82.612	8.15	11129.6	26	672.239	28
ASTEI08859	scaffold_00076:834444:843309:1|gene:ASTEI08859	404.136	49.5455	41	570	41	1	660	77.071	6.1	10332.1	39	664.009	41
ASTEI04628	ASTEI04628-PA#scaffold_00024:1560282:1562152:1	264.381	70.4724	24	569	23	1	254	28.771	10.23	8537.6	22	758.416	24
ASTEI05722	scaffold_00033:489325:501224:1|gene:ASTEI05722	541.909	61.204	58	563	58	1	897	103.613	5.66	10262.8	49	684.637	58
ASTEI04331	ASTEI04331-PA#scaffold_00022:741588:744430:1	213.246	59.6386	28	554	21	1	332	36.441	9.98	10242	24	542.03	26
ASTEI02223	ASTEI02223-PA#scaffold_00008:2473319:2476595:-1	467.728	66.206	48	554	48	1	796	88.33	5.35	9311.22	40	754.436	48
ASTEI11423	ASTEI11423-PA#scaffold_02107:127:748:-1	131.914	60.7735	17	536	16	1	181	20.672	8.53	5741.42	12	496.643	17
ASTEI04345	scaffold_00022:1024537:1028149:-1|gene:ASTEI04345	427.219	44.9647	52	536	52	1	1132	132.403	8.63	10083.1	48	653.739	52
ASTEI11298	scaffold_01168:2749:3199:-1|gene:ASTEI11298	146.722	69.2308	11	535	11	1	130	14.88	8.6	7962.85	8	761.76	11
ASTEI06551	ASTEI06551-PA#scaffold_00041:1363319:1365864:-1	247.362	63.4568	27	513	25	1	405	45.954	5.95	10831	22	553.495	27
ASTEI10917	ASTEI10917-PA#scaffold_00187:30021:48634:1	623.966	44.1571	77	504	77	1	2088	229.25	6.73	9795.15	69	610.306	77
ASTEI08714	ASTEI08714-PA#scaffold_00074:133866:135204:1	224.695	77.459	22	494	22	1	244	27.11	9.58	8509.77	19	763.746	22
ASTEI01907	scaffold_00007:160876:161902:1|gene:ASTEI01907	174.168	52.8777	23	491	23	1	278	32.079	10.93	8299.37	23	578.81	23
ASTEI01631	scaffold_00006:22034:23525:-1|gene:ASTEI01631	340.623	72.5173	25	491	25	1	433	46.543	7.05	9574.77	23	675.291	25
ASTEI02887	ASTEI02887-PA#scaffold_00011:2441000:2444499:-1	354.48	50.152	28	488	28	1	658	70.326	7.27	9806.79	26	746.549	28
ASTEI01621	scaffold_00005:4195199:4197247:1|gene:ASTEI01621	405.951	73.9209	38	488	38	1	556	60.819	9.14	10249.3	33	831.347	38
ASTEI07419	ASTEI07419-PA#scaffold_00054:471166:489343:1	482.492	32.6902	72	486	72	1	2799	310.709	5.12	8520.65	50	505.812	72
ASTEI01730	scaffold_00006:1507221:1508197:1|gene:ASTEI01730	184.244	50.8418	18	479	18	1	297	32.83	8.97	8502.51	16	668.728	18
ASTEI05686	ASTEI05686-PA#scaffold_00033:139091:141502:-1	419.36	58.871	37	475	37	1	744	81.207	7.05	10836.1	32	636.869	37
ASTEI00150	ASTEI00150-PA#scaffold_00001:2274135:2284516:-1	650.275	37.5038	102	473	102	1	3317	365.984	7.91	8988.64	95	519.908	101
ASTEI08688	ASTEI08688-PA#scaffold_00073:423248:434281:-1	337.964	64.2746	36	469	36	1	641	70.888	8.53	8086.58	29	590.086	36
ASTEI04364	ASTEI04364-PA#scaffold_00022:1361390:1365811:1	194.318	66.0112	17	462	8	1	356	38.98	8.75	7442.96	14	465.377	17
ASTEI04385	ASTEI04385-PA#scaffold_00022:2092279:2097225:-1	545.428	50.5806	66	456	65	1	1550	173.395	5.88	8149.22	60	542.951	66
ASTEI08082	scaffold_00062:102690:109228:1|gene:ASTEI08082	368.426	66.8054	49	455	48	1	961	107.827	5.27	8484.27	41	576.18	49
ASTEI02997	ASTEI02997-PA#scaffold_00012:1348502:1349104:-1	186.095	81.3665	12	455	12	1	161	18.408	7.81	6954.97	9	645.353	12
ASTEI09007	scaffold_00080:345893:348904:-1|gene:ASTEI09007	332.018	53.0551	36	453	35	1	671	72.653	6.21	10206.7	35	547.729	36
ASTEI08690	ASTEI08690-PA#scaffold_00073:444131:445972:-1	297.647	57.2438	34	450	34	1	566	62.959	8.66	9605.65	33	550.77	34
ASTEI00121	ASTEI00121-PA#scaffold_00001:1754009:1786637:1	402.649	49.7317	38	440	38	1	559	64.428	4.83	10126	36	553.93	38
ASTEI11533	scaffold_04307:3:1094:-1|gene:ASTEI11533	161.146	59.3407	22	439	16	1	364	40.651	5.33	6942.72	22	493.335	22
ASTEI00404	ASTEI00404-PA#scaffold_00002:531289:535012:1	375.383	54.717	59	437	59	1	1219	139.988	7.72	7337.78	52	533.9	59
ASTEI10732	ASTEI10732-PA#scaffold_00156:132149:137881:1	266.006	67.8571	27	434	27	1	364	39.511	8.24	8498.89	19	657.383	27
ASTEI09336	ASTEI09336-PA#scaffold_00089:154017:155172:1	239.587	56.8773	22	434	22	1	269	29.907	9.74	8167.79	17	618.464	22
ASTEI11786	scaffold_21818:145:456:-1|gene:ASTEI11786	110.267	57.2816	9	432	9	1	103	11.374	11.36	8737.29	9	461.5	9
ASTEI04325	ASTEI04325-PA#scaffold_00022:696005:699173:1	394.265	62.2973	46	430	46	1	740	82.083	8.98	9065.75	45	546.891	46
ASTEI00899	scaffold_00003:3634668:3635743:1|gene:ASTEI00899	180.741	59.707	20	430	20	1	273	29.716	10.36	7906.52	17	625.528	20
ASTEI05916	scaffold_00035:109086:122227:-1|gene:ASTEI05916	494.237	53.7688	56	429	56	1	995	116.195	5.72	10167.3	54	555.674	55
ASTEI05705	scaffold_00033:272665:304060:1|gene:ASTEI05705	935.02	25.7412	154	428	154	1	8162	916.364	6.57	8255.62	146	383.489	151
ASTEI01617	scaffold_00005:4133973:4137257:1|gene:ASTEI01617	169.183	46.8354	16	428	14	1	316	35.924	5.11	8580.5	14	579.524	16
ASTEI03853	ASTEI03853-PA#scaffold_00017:2440252:2443333:-1	367.425	61.326	37	424	37	1	543	62.396	6.49	6164.25	31	567.165	37
ASTEI10793	scaffold_00165:40688:53481:-1|gene:ASTEI10793	603.038	26.7009	80	419	79	1	3704	411.746	5.07	7072.79	69	436.645	79
ASTEI06423	scaffold_00040:610516:648177:-1|gene:ASTEI06423	778.735	20.9392	124	418	124	1	7283	808.482	5.62	8054.37	121	374.543	123
ASTEI03953	ASTEI03953-PA#scaffold_00019:466625:518980:-1	916.843	20.6818	139	418	139	1	10091	1075.29	5.38	2194.22	17	906.367	139
ASTEI02221	scaffold_00008:2459156:2461085:1|gene:ASTEI02221	211.207	52.7132	24	416	24	1	387	42.622	6.47	7138.78	20	553.919	24
ASTEI00498	scaffold_00002:2426908:2433177:-1|gene:ASTEI00498	522.493	54.4872	74	412	74	1	1716	189.72	8.29	6821.6	66	475.453	74
ASTEI08251	scaffold_00064:349608:352248:1|gene:ASTEI08251	168.746	34.8653	21	411	21	1	631	68.469	7.64	7411.35	17	587.872	21
ASTEI05210	ASTEI05210-PA#scaffold_00029:752154:761193:1	571.501	43.5108	87	407	87	1	2535	275.338	7.31	7089.74	73	485.234	86
ASTEI07670	scaffold_00057:381904:386773:1|gene:ASTEI07670	404.821	59.8389	49	405	49	1	869	99.704	6.34	6522.57	43	486.653	49
ASTEI04365	ASTEI04365-PA#scaffold_00022:1365827:1367219:1	182.598	67.2414	17	405	8	1	348	38.234	8.85	6772.52	14	439.201	17
ASTEI05637	scaffold_00032:1425995:1426748:1|gene:ASTEI05637	191.489	88.3721	16	404	16	1	172	19.511	5.95	7749.41	16	388.725	16
ASTEI03179	ASTEI03179-PA#scaffold_00013:2193629:2195753:-1	285.354	65.1741	29	403	29	1	402	43.965	8.37	6765.59	24	542.499	29
ASTEI05132	ASTEI05132-PA#scaffold_00028:1662508:1664569:1	252.808	60.1604	22	399	22	1	374	42.156	8.21	6474.38	19	502.395	22
ASTEI10554	ASTEI10554-PA#scaffold_00140:72656:76658:1	341.454	62.3298	34	397	34	1	661	74.352	7.08	7867.68	28	550.852	34
ASTEI09193	ASTEI09193-PA#scaffold_00085:33219:34355:1	242.862	64.5051	17	392	17	1	293	32.275	5.03	5543.69	15	614.85	17
ASTEI06346	scaffold_00039:823033:823848:1|gene:ASTEI06346	158.308	55.3506	18	387	18	1	271	30.895	10.49	3260.96	12	537.319	18
ASTEI06114	scaffold_00036:1227885:1231728:1|gene:ASTEI06114	291.338	47.138	28	386	28	1	594	68.354	5.34	7023.88	24	525.782	28
ASTEI01466	ASTEI01466-PA#scaffold_00005:2647179:2715965:1	774.561	16.5082	124	377	124	1	10516	1186.25	5.24	6583.64	113	312.223	122
ASTEI05940	scaffold_00035:476030:487024:1|gene:ASTEI05940	390.42	27.0309	33	374	33	1	1391	154.4	8.19	6713.46	31	537.514	33
ASTEI10015	ASTEI10015-PA#scaffold_00109:268579:271190:-1	380.247	61.8577	26	373	26	1	506	53.498	7.05	8423.24	20	629.468	26
ASTEI09457	scaffold_00093:139225:142015:-1|gene:ASTEI09457	298.156	50.9863	25	368	25	1	659	72.126	6.68	8463.96	21	555.44	25
ASTEI03475	scaffold_00015:147317:148949:-1|gene:ASTEI03475	205.044	68.8119	24	367	24	1	404	46.059	5.45	7445	21	428.444	24
ASTEI00676	scaffold_00003:62803:64596:1|gene:ASTEI00676	259.471	64.8712	27	361	26	1	427	48.385	7.31	6444.13	23	336.035	27
ASTEI02163	scaffold_00008:1581408:1582826:1|gene:ASTEI02163	348.679	62.9237	27	355	26	1	472	51.635	5.94	8675	22	631.791	27
ASTEI03327	ASTEI03327-PA#scaffold_00014:1172378:1177683:-1	335.081	53.9645	42	350	40	1	845	88.736	7.71	6640.69	38	408.042	42
ASTEI11136	scaffold_00470:689:2140:-1|gene:ASTEI11136	266.848	56.3147	23	347	23	1	483	55.081	8.81	5651.91	23	480.561	23
ASTEI08305	ASTEI08305-PA#scaffold_00065:761611:767285:-1	441.601	57.9044	50	340	50	1	1088	119.237	7.08	6724.65	44	432.37	49
ASTEI04136	scaffold_00020:2040355:2051491:-1|gene:ASTEI04136	343.326	43.1675	46	340	46	1	1427	151.817	8.63	6348.82	39	441.057	46
ASTEI08247	scaffold_00064:247343:254783:-1|gene:ASTEI08247	445.063	44.3894	77	339	76	1	2219	250.307	6.29	5523.03	74	310.085	76
ASTEI07715	scaffold_00057:985408:988611:-1|gene:ASTEI07715	361.343	60.1005	47	338	47	1	995	110.281	8.18	5496.59	44	377.461	47
ASTEI08445	ASTEI08445-PA#scaffold_00068:361612:364312:-1	115.281	54.359	19	335	19	1	195	22.823	10.68	5272.85	19	332.923	18
ASTEI08956	ASTEI08956-PA#scaffold_00079:660493:662344:-1	253.365	67.4797	20	333	20	1	246	27.969	8.22	7480.67	16	445.866	20
ASTEI04035	ASTEI04035-PA#scaffold_00019:2258911:2275938:-1	536.462	42.2053	66	333	61	1	2104	229.073	5.25	6872.53	61	366.047	66
ASTEI04204	ASTEI04204-PA#scaffold_00021:1184963:1186165:-1	268.332	66.8203	18	332	18	1	217	24.574	9.79	4981.77	13	466.007	18
ASTEI07545	ASTEI07545-PA#scaffold_00055:1125236:1129898:-1	378.095	50.3173	45	330	45	1	1103	123.575	6.61	6471.52	35	432.035	45
ASTEI00790	scaffold_00003:1714916:1718324:1|gene:ASTEI00790	340.008	80.1008	33	330	33	1	397	45.597	8.98	6230.53	25	332.656	33
ASTEI05047	ASTEI05047-PA#scaffold_00027:1864539:1866064:1	308	79.759	28	327	28	1	415	43.784	7.44	6411.08	26	404.903	28
ASTEI01127	ASTEI01127-PA#scaffold_00004:2418912:2422591:-1	206.785	53.8961	26	327	26	1	462	51.013	7.94	4922.76	20	401.522	26
ASTEI08147	scaffold_00062:806652:809603:-1|gene:ASTEI08147	416.02	46.3874	46	323	46	1	955	111.446	6.83	5877.35	37	420.401	46
ASTEI08706	scaffold_00074:47310:48617:-1|gene:ASTEI08706	256.048	50.5747	22	322	22	1	435	47.833	5.5	6670.07	19	467.384	22
ASTEI10862	scaffold_00176:26892:31285:1|gene:ASTEI10862	285.641	70.1923	33	320	33	1	416	48.703	7.36	5512.47	32	310.58	33
ASTEI10247	ASTEI10247-PA#scaffold_00120:249850:251004:-1	224.434	60.473	23	320	23	1	296	33.985	9.8	3953.15	18	523.833	23
ASTEI08736	scaffold_00074:252751:256074:1|gene:ASTEI08736	271.316	63.0219	26	319	26	1	503	54.085	8.72	7516.81	24	422.192	26
ASTEI024940	scaffold_00009:3055252:3055626:-1|gene:ASTEI024940	64.9993	54.8387	9	319	9	1	124	13.751	10.35	7685.18	9	300.788	9
ASTEI05512	ASTEI05512-PA#scaffold_00031:1108691:1111657:1	256.287	40.7229	30	315	30	1	830	94.711	6.77	5852.52	23	440.99	29
ASTEI07395	scaffold_00054:165988:167218:1|gene:ASTEI07395	225.196	69.2771	21	313	21	1	332	34.462	8.59	6736.37	21	473.379	21
ASTEI03494	scaffold_00015:343800:348872:-1|gene:ASTEI03494	245.278	53.9741	30	313	30	1	541	60.099	8.32	5244.19	24	381.438	30
ASTEI05124	ASTEI05124-PA#scaffold_00028:1553771:1559422:-1	312.857	61.2676	40	312	40	1	568	64.924	6.96	5480.31	40	355.073	40
ASTEI09954	scaffold_00107:407911:408988:-1|gene:ASTEI09954	179.912	63.5593	18	311	18	1	236	27.003	8.78	5835.44	16	378.86	18
ASTEI03100	scaffold_00013:1302886:1311296:-1|gene:ASTEI03100	463.141	37.655	80	310	80	1	2661	292.361	6.64	5949.18	74	315.155	80
ASTEI04137	scaffold_00020:2052516:2056840:1|gene:ASTEI04137	382.029	58.8773	41	309	41	1	766	85.187	8.91	6175.76	36	469.975	41
ASTEI04705	scaffold_00025:437579:440569:1|gene:ASTEI04705	156.06	64.0351	19	307	19	1	342	37.799	9.16	7153.01	18	392.416	19
ASTEI00365	scaffold_00001:5898621:5913003:1|gene:ASTEI00365	581.545	35.0934	92	305	92	1	3371	385.896	6.39	5789.43	88	273.388	90
ASTEI03952	scaffold_00019:454905:457458:1|gene:ASTEI03952	251.221	69.526	28	302	28	1	443	49.733	5.43	5570.55	25	320.602	28
ASTEI10045	scaffold_00110:369651:371463:1|gene:ASTEI10045	325.461	67.7596	25	301	25	1	549	61.366	5.47	5760.29	21	475.634	25
ASTEI01482	ASTEI01482-PA#scaffold_00005:2799883:2803564:-1	95.2515	11.6737	9	298	9	1	711	79.822	9.58	6193.95	7	305.149	9
ASTEI05160	ASTEI05160-PA#scaffold_00028:1937237:1939349:-1	219.702	52.6508	26	297	26	1	547	60.374	6.15	5450.7	26	383.643	26
ASTEI04650	scaffold_00024:1928644:1930722:-1|gene:ASTEI04650	203.024	58.794	20	295	20	1	398	41.617	8.4	4923.17	18	336.102	20
ASTEI09829	scaffold_00105:10981:12467:-1|gene:ASTEI09829	121.934	44.5652	21	293	21	1	276	31.403	10.95	3829.7	18	343.551	21
ASTEI08520	ASTEI08520-PA#scaffold_00070:71386:78146:1	269.472	76.5464	30	293	30	1	388	44.321	7.74	5133.26	26	339.419	30
ASTEI09998	ASTEI09998-PA#scaffold_00108:354105:355006:-1	238.486	83.8235	21	290	21	1	272	30.08	5.53	6652.22	21	428.163	21
ASTEI00128	ASTEI00128-PA#scaffold_00001:1809817:1810933:-1	92.594	41.0138	12	287	12	1	217	25.24	11.5	4640.56	11	320.306	12
ASTEI04814	scaffold_00026:403362:407737:-1|gene:ASTEI04814	202.474	67.9012	14	285	14	1	243	26.873	7.37	2980.77	10	527.867	14
ASTEI09235	scaffold_00085:704830:715625:1|gene:ASTEI09235	211.434	50.7508	27	284	27	1	666	72.702	7.62	4483.2	21	369.766	27
ASTEI09484	scaffold_00093:531316:534781:1|gene:ASTEI09484	135.68	66.0099	11	282	11	1	203	23.236	5.69	4289.28	11	266.54	10
ASTEI02760	scaffold_00011:678879:680614:1|gene:ASTEI02760	214.92	51.0204	26	281	26	1	539	63.568	6.23	3848.74	24	300.09	26
ASTEI10688	ASTEI10688-PA#scaffold_00152:90724:96039:1	274.86	53.8784	18	280	18	1	477	51.759	8.38	4978.59	15	443.1	18
ASTEI08813	scaffold_00076:341407:356641:1|gene:ASTEI08813	389.511	17.9858	71	280	71	1	4637	514.653	5.34	4959.97	57	278.174	71
ASTEI11406	ASTEI11406-PA#scaffold_01927:301:1696:1	176.175	42.4324	19	279	19	1	370	41.013	4.94	5063.81	18	293.354	19
ASTEI05335	ASTEI05335-PA#scaffold_00030:323365:324239:1	170.283	70.8333	17	278	17	1	192	22.192	9.92	4095.79	17	394.972	17
ASTEI03752	ASTEI03752-PA#scaffold_00017:607186:622666:-1	166.857	66.9643	20	277	20	1	336	38.864	7.56	3471.55	12	369.96	20
ASTEI10694	scaffold_00152:134824:136648:-1|gene:ASTEI10694	233.083	62.5899	27	276	26	1	417	44.788	8.76	5507.27	24	298.523	27
ASTEI08867	scaffold_00077:130334:131981:1|gene:ASTEI08867	157.013	46.5296	15	274	15	1	389	42.018	5.92	5405.37	13	359.2	15
ASTEI04920	scaffold_00026:1875358:1877850:-1|gene:ASTEI04920	289.824	59.9174	37	271	37	1	726	81.137	7.8	4721.4	28	362.437	37
ASTEI09438	scaffold_00092:525540:526907:-1|gene:ASTEI09438	153.12	54.5055	20	270	20	1	455	49.96	5.58	4742.94	19	314.531	20
ASTEI03326	scaffold_00014:1158751:1165507:1|gene:ASTEI03326	328.249	51.8398	39	269	39	1	924	102.892	7.31	4575.31	37	401.851	39
ASTEI02598	ASTEI02598-PA#scaffold_00010:1243092:1244972:1	195.833	45.2532	13	269	13	1	316	34.173	8.69	4691.54	12	412.578	13
ASTEI10371	scaffold_00127:301612:302556:1|gene:ASTEI10371	125.895	64.8855	9	268	9	1	131	15.338	9.77	4902.11	9	283.129	9
ASTEI07467	scaffold_00054:1240409:1241842:1|gene:ASTEI07467	282.563	80.2198	29	268	29	1	364	39.953	7.78	4513.71	24	319.71	27
ASTEI06933	ASTEI06933-PA#scaffold_00046:688937:689988:-1	185.516	72.8346	18	267	17	1	254	27.403	8.47	5561.9	17	380.802	18
ASTEI06897	ASTEI06897-PA#scaffold_00045:1160822:1164446:1	262.3	49.1676	35	265	35	1	901	99.939	6.84	3961.8	28	351.071	35
ASTEI01394	ASTEI01394-PA#scaffold_00005:1817174:1830152:-1	515.414	37.3957	72	263	72	1	2757	296.987	6.01	5649.54	65	318.934	72
ASTEI01198	ASTEI01198-PA#scaffold_00004:4117046:4120535:-1	292.124	40.0644	37	261	37	1	931	105.832	6.23	4794.26	33	339.658	37
ASTEI08929	scaffold_00079:197218:207065:1|gene:ASTEI08929	191.309	59.3939	17	258	17	1	330	36.256	8.28	6169.11	15	349.791	17
ASTEI075885	ASTEI075885-PA#scaffold_00056:456211:458599:-1	171.887	75.6219	13	258	11	1	201	22.369	5.48	5515.55	11	330.823	12
ASTEI05524	ASTEI05524-PA#scaffold_00031:1260331:1261714:-1	139.444	76.25	14	257	14	1	160	18.234	4.67	3992.93	10	287.731	13
ASTEI05481	ASTEI05481-PA#scaffold_00031:618333:619757:-1	183.375	66.6667	12	255	12	1	207	22.594	4.78	7529.07	12	377.783	12
ASTEI05075	ASTEI05075-PA#scaffold_00028:641630:655397:-1	304.888	31.1321	40	255	40	1	1696	188.147	5.81	5426.45	35	347.923	40
ASTEI07612	scaffold_00056:635153:637418:-1|gene:ASTEI07612	240.871	60.6759	34	254	33	1	651	72.021	6.98	3391.44	24	355.565	34
ASTEI04252	scaffold_00021:1847691:1860314:-1|gene:ASTEI04252	210.259	20.2201	21	254	21	1	1454	164.267	6.07	5791.71	21	290.082	21
ASTEI079290	ASTEI079290-PA#scaffold_00060:407356:410324:-1	318.552	51.3333	33	253	33	1	900	99.288	5.39	4494.12	28	283.938	33
ASTEI01494	ASTEI01494-PA#scaffold_00005:3043317:3080311:-1	277.443	14.0119	28	253	28	1	2348	259.993	5.83	4177.02	21	371.883	28
ASTEI04436	ASTEI04436-PA#scaffold_00023:518465:527580:-1	287.488	41.7427	41	252	41	1	1205	134.775	5.47	4155.95	35	304.666	41
ASTEI10787	scaffold_00164:18625:21861:1|gene:ASTEI10787	222.441	41.3662	18	250	18	1	527	58.251	6.19	5964.48	18	379.452	18
ASTEI03677	ASTEI03677-PA#scaffold_00016:1463983:1466136:1	169.669	35.4212	14	250	14	1	463	50.203	5.8	5334.86	13	306.011	14
ASTEI10282	scaffold_00122:130047:133260:1|gene:ASTEI10282	236.469	42.0561	29	249	29	1	963	106.945	6.1	4312.81	24	276.762	29
ASTEI00898	ASTEI00898-PA#scaffold_00003:3627037:3632823:1	314.722	49.1892	40	247	40	1	1110	124.431	4.75	4031.16	28	298.493	40
ASTEI10111	scaffold_00112:305472:307274:-1|gene:ASTEI10111	111.375	61.7021	7	246	7	1	141	15.312	4.98	4210.06	7	310.186	7
ASTEI06659	scaffold_00043:111001:114800:1|gene:ASTEI06659	258.317	55.7464	39	245	39	1	757	83.193	7.28	4745.3	35	270.059	39
ASTEI08713	ASTEI08713-PA#scaffold_00074:132516:133316:-1	115.25	41.3534	15	244	15	1	266	30.558	11.02	4525.33	15	272.328	15
ASTEI04387	ASTEI04387-PA#scaffold_00022:2157783:2161054:-1	177.16	42.6859	16	244	16	1	417	46.877	10.23	3402.16	12	283.183	16
ASTEI02989	ASTEI02989-PA#scaffold_00012:1256847:1260574:-1	281.378	42.9293	41	244	41	1	1188	135.52	7.78	3923.26	37	283.707	41
ASTEI09468	scaffold_00093:294328:297878:1|gene:ASTEI09468	338.81	45.933	45	237	45	1	1045	118.45	7.66	4550.31	38	284.718	43
ASTEI08228	ASTEI08228-PA#scaffold_00063:776622:779556:1	118.233	22.9391	11	237	11	1	558	60.32	5.26	6511.58	9	340.423	11
ASTEI05408	scaffold_00030:1847969:1853055:1|gene:ASTEI05408	59.3404	33.758	2	236	2	1	157	16.079	8.38	2110.51	2	232.124	1
ASTEI00046	scaffold_00001:630571:633930:1|gene:ASTEI00046	275.166	54.7804	31	235	31	1	774	87.154	6.67	3276	21	330.467	31
ASTEI09012	scaffold_00080:370032:370615:1|gene:ASTEI09012	92.0648	47.4684	11	234	11	1	158	17.628	9.88	4443.37	10	265.442	11
ASTEI09467	ASTEI09467-PA#scaffold_00093:291313:293031:-1	222.859	67.3295	16	233	16	1	352	38.122	6.95	4306.49	14	315.99	16
ASTEI03832	scaffold_00017:2160422:2161755:1|gene:ASTEI03832	189.555	53.1792	17	232	17	1	346	37.238	6.58	5077.34	17	311.74	17
ASTEI08410	scaffold_00067:369947:371361:1|gene:ASTEI08410	231.211	71.0723	25	231	25	1	401	46.197	9.01	4144.61	22	302.878	24
ASTEI05771	scaffold_00033:1186746:1189553:-1|gene:ASTEI05771	152.146	44.4444	17	231	17	1	441	48.141	9.45	4284.87	15	348.037	17
ASTEI04916	ASTEI04916-PA#scaffold_00026:1798268:1818206:-1	517.918	30.541	82	231	82	1	3438	397.169	6.13	4711.91	79	225.291	79
ASTEI02851	scaffold_00011:2128929:2130539:-1|gene:ASTEI02851	269.055	58.7983	25	231	24	1	466	51.241	8.13	3841.75	20	319.053	24
ASTEI06478	scaffold_00041:75755:77008:-1|gene:ASTEI06478	179.081	45.3237	18	230	18	1	417	45.452	6.19	4095.49	14	295.304	18
ASTEI08664	scaffold_00073:105275:106365:-1|gene:ASTEI08664	157.407	63.2836	19	229	19	1	335	38.871	6.37	3553.63	16	277.176	19
ASTEI06043	ASTEI06043-PA#scaffold_00036:227134:230286:-1	248.683	49.3411	35	229	35	1	683	79.467	6.47	3413.7	30	290.154	35
ASTEI04338	scaffold_00022:808465:810857:-1|gene:ASTEI04338	131.112	30.6843	22	229	22	1	453	53.857	5.21	3977.24	22	230.839	22
ASTEI06079	ASTEI06079-PA#scaffold_00036:605009:607407:1	215.466	62.8433	25	228	24	1	619	67.23	8.84	4428.71	24	314.424	25
ASTEI03145	ASTEI03145-PA#scaffold_00013:1753993:1756115:-1	265.524	67.5277	32	228	32	1	542	59.462	6.89	3878.07	25	312.033	32
ASTEI04348	scaffold_00022:1031219:1033243:1|gene:ASTEI04348	208.027	46.5636	24	227	24	1	582	65.246	6.14	4248.81	22	318.54	24
ASTEI03304	ASTEI03304-PA#scaffold_00014:993033:993484:-1	137.023	85.8407	7	227	7	1	113	11.346	4.64	5171.92	7	262.463	7
ASTEI00735	ASTEI00735-PA#scaffold_00003:759067:760390:1	133.993	61.165	16	226	16	1	206	23.434	10.62	4579.22	16	297.934	16
ASTEI068253	scaffold_00045:116762:120547:-1|gene:ASTEI068253	302.293	40.2651	43	225	43	1	1207	131.336	7.36	3771.46	40	279.525	43
ASTEI07428	ASTEI07428-PA#scaffold_00054:577842:584936:1	201.627	26.087	23	224	21	1	1104	125.197	9.48	4668.09	22	248.83	23
ASTEI01125	scaffold_00004:2411480:2412892:1|gene:ASTEI01125	203.13	55.1064	22	224	22	1	470	52.986	6.73	3922.36	21	231.184	22
ASTEI09052	ASTEI09052-PA#scaffold_00081:410891:416671:1	162.18	64.0523	16	223	16	1	306	34.923	5.54	4258.03	15	223.667	16
ASTEI07254	scaffold_00051:486474:489773:-1|gene:ASTEI07254	154.726	51.1848	21	223	21	1	422	47.115	7.05	3647.93	18	268.295	21
ASTEI02421	ASTEI02421-PA#scaffold_00009:2034877:2035818:-1	109.003	43.6842	13	223	13	1	190	22.763	10.78	2608.2	11	283.48	13
ASTEI04435	scaffold_00023:507127:508666:-1|gene:ASTEI04435	173.885	52.5862	16	222	16	1	348	39.707	4.94	4097.76	12	318.311	16
ASTEI00033	ASTEI00033-PA#scaffold_00001:411674:414799:-1	333.895	53.3141	41	222	41	1	1041	112.852	5.52	4376.56	37	312.499	41
ASTEI11163	scaffold_00534:220:2602:1|gene:ASTEI11163	262.532	52.3995	41	221	41	1	771	87.312	6.9	3600.35	36	263.545	41
ASTEI07007	scaffold_00047:184658:185247:1|gene:ASTEI07007	97.4102	64.7799	12	221	12	1	159	18.326	9.76	3173.9	12	198.268	12
ASTEI09571	scaffold_00097:271783:275811:-1|gene:ASTEI09571	308.082	52.2284	30	220	30	1	718	77.128	7.53	4658.35	29	304.567	30
ASTEI03296	ASTEI03296-PA#scaffold_00014:950856:959304:-1	259.865	45.8664	35	219	35	1	883	98.14	8.31	4391.34	32	240.088	35
ASTEI02092	ASTEI02092-PA#scaffold_00008:686846:718363:1	431.103	15.8534	76	219	75	1	5431	609.762	5.78	3821.5	68	204.916	76
ASTEI07332	ASTEI07332-PA#scaffold_00052:852791:855148:1	247.027	72.8538	26	218	26	1	431	47.195	9	3924.63	22	295.599	26
ASTEI03504	scaffold_00015:466100:467833:1|gene:ASTEI03504	148.361	58.4388	17	218	16	1	474	52.338	6.21	3927.94	12	289.204	17
ASTEI03148	scaffold_00013:1764925:1766742:1|gene:ASTEI03148	245.556	61.1314	31	218	31	1	548	59.978	6.27	4233.06	23	244.213	31
ASTEI08489	scaffold_00069:384790:385647:1|gene:ASTEI08489	104.432	42.5287	11	217	11	1	261	28.724	11.06	3236.1	10	302.804	11
ASTEI03834	ASTEI03834-PA#scaffold_00017:2168157:2168838:-1	128.185	60.5263	10	217	10	1	190	21.475	9.96	3345.51	8	365.252	10
ASTEI01282	scaffold_00005:438374:440270:1|gene:ASTEI01282	145.154	56.2069	15	217	15	1	290	32.553	8.59	3808.06	13	215.506	15
ASTEI10403	scaffold_00129:224169:232320:1|gene:ASTEI10403	139.639	6.87311	13	216	13	1	1324	147.02	9.6	3895.24	13	300.194	13
ASTEI05373	scaffold_00030:1180087:1185623:-1|gene:ASTEI05373	313.368	32.6697	33	216	33	1	1105	121.669	6.8	4573.65	24	281.927	33
ASTEI01989	scaffold_00007:2372737:2375640:1|gene:ASTEI01989	319.261	43.8469	36	214	36	1	967	108.028	6.13	4246.76	29	303.669	36
ASTEI05426	scaffold_00031:118502:125010:-1|gene:ASTEI05426	202.245	28.317	29	213	29	1	1123	123.7	8.02	3400.28	26	211.274	29
ASTEI07182	scaffold_00050:933919:938894:1|gene:ASTEI07182	259.094	54.1946	26	212	26	1	596	66.356	4.93	4288.49	18	292.158	26
ASTEI05330	scaffold_00030:312231:314058:-1|gene:ASTEI05330	264.304	59.707	32	212	32	1	546	59.58	5.41	4348.73	26	257.35	32
ASTEI01924	scaffold_00007:441521:445861:1|gene:ASTEI01924	258.51	36.8041	34	211	34	1	970	110.596	8.15	3786.54	29	257.375	34
ASTEI06698	scaffold_00043:619696:626497:-1|gene:ASTEI06698	302.793	51.0481	32	210	32	1	811	90.313	5.74	4569.48	25	299.095	32
ASTEI00850	scaffold_00003:3008054:3015832:1|gene:ASTEI00850	186.139	31.6802	32	209	31	1	988	113.635	8.18	3444.66	29	194.29	32
ASTEI10140	ASTEI10140-PA#scaffold_00114:229264:230224:-1	204.081	62.9771	20	208	20	1	262	30.071	6.8	3484.18	14	320.514	20
ASTEI10249	scaffold_00120:260934:263013:-1|gene:ASTEI10249	247.781	58.8406	30	206	30	1	690	76.548	6.62	3922.09	23	250.419	29
ASTEI06516	scaffold_00041:608886:621611:1|gene:ASTEI06516	216.322	42.562	28	206	28	1	726	81.026	9.01	3945.06	25	290.165	28
ASTEI06076	scaffold_00036:580135:583708:1|gene:ASTEI06076	176.021	46.7601	19	206	19	1	571	60.961	9.03	4047.83	18	249.343	19
ASTEI03907	ASTEI03907-PA#scaffold_00018:1710901:1716325:-1	196.301	31.3507	24	206	24	1	807	90.237	6.3	4110.72	23	202.249	24
ASTEI06816	scaffold_00044:1153471:1154664:1|gene:ASTEI06816	119.339	46.9208	16	205	16	1	341	38.623	4.83	3111.32	15	170.021	16
ASTEI03840	scaffold_00017:2337713:2338637:-1|gene:ASTEI03840	96.3176	33.4532	7	205	7	1	278	31.107	8.78	3531.11	6	192.856	7
ASTEI02184	ASTEI02184-PA#scaffold_00008:1892537:1894820:1	169.528	72.561	15	205	15	1	328	34.03	8.75	3698.24	14	281.418	15
ASTEI09680	ASTEI09680-PA#scaffold_00100:463695:471122:-1	285.454	36.3485	37	203	37	1	1205	128.908	6.44	3730.95	37	271.775	37
ASTEI04478	ASTEI04478-PA#scaffold_00023:1322058:1323344:-1	231.472	56.7757	22	202	21	1	428	47.807	5.29	4153.1	21	258.225	22
ASTEI03561	scaffold_00015:1773713:1779481:1|gene:ASTEI03561	227.269	38.5117	26	202	26	1	766	84.008	9.1	4076.03	24	248.704	26
ASTEI02634	ASTEI02634-PA#scaffold_00010:1475601:1479400:1	191.046	63.1206	26	201	25	1	423	47.866	6.33	3919.25	21	232.335	26
ASTEI02252	ASTEI02252-PA#scaffold_00008:2905329:2907554:-1	188.976	59.8575	21	201	21	1	421	45.742	7.9	3673.38	21	240.699	21
ASTEI10252	ASTEI10252-PA#scaffold_00120:322414:358598:1	217.065	24.6429	28	200	28	1	1400	153.631	7.47	4230.26	28	251.682	28
ASTEI03067	ASTEI03067-PA#scaffold_00013:120264:132081:-1	409.923	32.5168	59	199	59	1	2531	272.997	4.67	2231.03	21	260.392	59
ASTEI09239	scaffold_00085:732158:733232:1|gene:ASTEI09239	154.728	60.5351	18	198	18	1	299	32.407	8.57	3740.54	16	217.412	18
ASTEI02624	scaffold_00010:1353974:1355803:1|gene:ASTEI02624	141.991	52.1649	23	197	23	1	485	56.239	6.65	3339.54	16	212.327	23
ASTEI04786	scaffold_00026:36657:38579:1|gene:ASTEI04786	92.5652	26.4062	13	196	9	1	640	70.191	5.92	5576.97	10	266.555	12
ASTEI03616	scaffold_00016:391145:402726:1|gene:ASTEI03616	164.529	45.098	23	196	23	1	510	57.081	8.09	2983.88	21	216.636	23
ASTEI02499	scaffold_00009:3055982:3058689:1|gene:ASTEI02499	55.644	36.0784	11	196	5	1	255	28.076	11.18	2813.75	11	221.186	11
ASTEI01530	ASTEI01530-PA#scaffold_00005:3428590:3435670:1	332.222	33.3918	45	196	45	1	1710	189.264	6.02	3877.32	37	244.434	45
ASTEI09873	scaffold_00105:464002:465048:-1|gene:ASTEI09873	110.986	54.4715	13	195	13	1	246	27.804	9.57	4481.47	13	249	13
ASTEI09424	ASTEI09424-PA#scaffold_00092:40109:42464:-1	147.278	34.2294	16	195	16	1	558	61.327	5.43	2419.18	14	283.97	16
ASTEI07414	ASTEI07414-PA#scaffold_00054:362386:364148:1	202.677	54.9515	26	195	25	1	515	56.68	7.53	3816.02	26	192.629	26
ASTEI04353	scaffold_00022:1313866:1314754:1|gene:ASTEI04353	153.075	67.619	14	195	14	1	210	22.472	9.69	4184.89	12	256.549	13
ASTEI07955	ASTEI07955-PA#scaffold_00060:585136:591998:-1	267.299	24.3436	40	194	39	1	2247	244.256	6.76	3726.48	38	197.648	40
ASTEI06894	scaffold_00045:1151999:1152693:1|gene:ASTEI06894	81.6346	41.1765	8	194	8	1	170	18.846	8.12	3054.79	7	167.445	8
ASTEI06358	ASTEI06358-PA#scaffold_00039:893707:894267:-1	71.9141	43.7086	9	194	9	1	151	17.162	10.54	2985	9	176.381	9
ASTEI02958	scaffold_00012:726812:728133:1|gene:ASTEI02958	166.963	51.073	13	194	13	1	233	26.043	7.9	2137.39	10	424.756	13
ASTEI09117	ASTEI09117-PA#scaffold_00083:577719:593173:1	268.026	19.9336	39	193	33	1	2709	297.187	7.42	3188.4	30	270.819	38
ASTEI01739	ASTEI01739-PA#scaffold_00006:1732848:1735270:1	135.078	33.5294	14	193	14	1	510	54.404	9.07	3388.94	13	218.826	13
ASTEI03941	scaffold_00019:323712:350536:1|gene:ASTEI03941	184.467	31.2373	25	192	25	1	986	107.563	8.06	2090.79	15	252.138	25
ASTEI07324	ASTEI07324-PA#scaffold_00052:632987:634591:1	227.497	55.618	28	191	28	1	534	57.729	6.13	3697.01	25	245.705	28
ASTEI00060	ASTEI00060-PA#scaffold_00001:821560:826451:1	113.194	10.2612	11	191	11	1	1072	120.737	9.72	3826.57	10	242.285	11
ASTEI04504	ASTEI04504-PA#scaffold_00023:1611912:1615454:1	186.591	43.4462	28	190	28	1	679	77.46	5.9	3075.56	21	208.996	27
ASTEI00562	scaffold_00002:3532492:3533524:-1|gene:ASTEI00562	131.804	57.5758	13	190	13	1	231	25.525	6.05	3551.24	12	202.112	13
ASTEI10546	ASTEI10546-PA#scaffold_00140:2006:7727:-1	210.454	38.1055	28	189	28	1	929	101.45	5.16	3689.49	26	205.514	28
ASTEI04419	ASTEI04419-PA#scaffold_00023:394365:396486:-1	199.991	55.4924	22	189	22	1	528	57.242	7.31	4036.29	20	266.981	22
ASTEI03169	ASTEI03169-PA#scaffold_00013:2097386:2122315:-1	233.778	10.0505	36	189	36	1	4955	563.108	6.2	3150.22	33	227.226	36
ASTEI02810	ASTEI02810-PA#scaffold_00011:1323463:1325617:1	212.948	47.9407	24	189	24	1	607	66.226	6.86	2836.91	17	275.1	24
ASTEI07834	scaffold_00058:1117051:1132095:-1|gene:ASTEI07834	262.875	23.7864	41	188	41	1	2266	250.443	6.65	3856.51	41	183.92	41
ASTEI06736	scaffold_00043:1238468:1239155:1|gene:ASTEI06736	56.0069	54.5455	13	188	13	1	154	17.801	10.54	3102.2	12	168.609	13
ASTEI06611	ASTEI06611-PA#scaffold_00042:1247705:1259961:1	246.63	29.3093	39	188	39	1	1665	189.494	7.18	3864.7	38	212.019	39
ASTEI03588	ASTEI03588-PA#scaffold_00015:2353988:2365488:1	235.317	46.1382	31	188	31	1	984	108.804	8.47	3675.14	31	217.918	31
ASTEI07407	ASTEI07407-PA#scaffold_00054:257229:265394:-1	277.631	26.7641	44	187	44	1	1984	222.024	7.12	3483.58	40	220.288	44
ASTEI08966	scaffold_00079:712908:713810:1|gene:ASTEI08966	75.781	53.8813	15	186	1	1	219	25.46	9.98	1500.71	11	185.085	15
ASTEI00675	ASTEI00675-PA#scaffold_00003:48249:53791:-1	223.552	38.484	30	186	30	1	1029	107.643	6.74	3511.23	29	227.853	30
ASTEI08965	ASTEI08965-PA#scaffold_00079:709357:712084:-1	142.613	24.5592	17	185	16	1	794	89.385	8.87	2177.88	16	186.712	17
ASTEI06447	ASTEI06447-PA#scaffold_00040:1319633:1320323:-1	76.7462	56.129	13	184	13	1	155	17.632	10.15	2848.32	13	180.434	13
ASTEI05801	ASTEI05801-PA#scaffold_00033:1802365:1803918:1	151.755	52.6112	24	184	24	1	517	57.739	5.96	2886.5	20	206.043	24
ASTEI04355	ASTEI04355-PA#scaffold_00022:1317170:1322600:1	161.194	20.2194	25	184	25	1	1276	140.201	8.84	2646.61	16	244.486	25
ASTEI05046	ASTEI05046-PA#scaffold_00027:1858069:1861338:1	211.763	36.9474	27	183	27	1	950	105.576	7.27	2340.86	19	235.883	27
ASTEI01139	ASTEI01139-PA#scaffold_00004:2575928:2576849:-1	75.6323	51.9824	15	183	1	1	227	26.427	10.01	1500.71	11	185.185	15
ASTEI07490	ASTEI07490-PA#scaffold_00055:156083:158669:1	106.213	13.8943	9	182	9	1	511	57.526	9.52	3193.97	7	270.203	9
ASTEI05206	scaffold_00029:715592:718320:-1|gene:ASTEI05206	211.22	47.9945	29	182	29	1	723	82.551	6.32	3674.64	24	193.844	29
ASTEI097191	ASTEI097191-PA#scaffold_00101:522090:525393:-1	251.75	55.3829	34	180	34	1	901	98.546	5.87	3606.64	27	226.09	34
ASTEI09101	scaffold_00083:323972:324454:-1|gene:ASTEI09101	134.634	73.75	9	179	9	1	160	16.877	5	3295.78	7	318.218	9
ASTEI08119	scaffold_00062:607977:610882:1|gene:ASTEI08119	165.929	52.4155	19	179	19	1	414	45.109	6.16	3986.62	17	239.496	19
ASTEI02679	ASTEI02679-PA#scaffold_00010:3009729:3010226:1	157.148	74.5455	11	179	11	1	165	17.712	7.49	3131.94	11	264.705	11
ASTEI07420	ASTEI07420-PA#scaffold_00054:492633:497043:1	256.818	44.7641	29	178	29	1	869	97.203	5.11	3398.86	21	204.362	28
ASTEI11087	scaffold_00339:10469:12262:-1|gene:ASTEI11087	183.572	49.1525	26	177	26	1	531	58.393	6.86	3341.1	24	191.028	26
ASTEI10623	scaffold_00144:34935:42056:1|gene:ASTEI10623	206.598	53.3454	22	176	20	1	553	62.142	6.49	3639.32	21	226.204	22
ASTEI03673	ASTEI03673-PA#scaffold_00016:1451061:1452659:1	204.985	46.9925	24	176	24	1	532	56.975	5.87	3352.68	20	228.725	24
ASTEI10178	scaffold_00117:137186:138421:-1|gene:ASTEI10178	99.7794	32.6034	10	175	10	1	411	43.722	7.17	3784.21	8	185.389	10
ASTEI07898	ASTEI07898-PA#scaffold_00059:1095973:1096793:1	99.5955	55	9	175	9	1	140	14.865	10.83	3250.28	8	279.001	9
ASTEI06101	ASTEI06101-PA#scaffold_00036:850082:868614:1	165.306	21.847	25	175	25	1	1451	164.043	4.97	3737.51	23	198	25
ASTEI09380	scaffold_00090:63636:64724:-1|gene:ASTEI09380	86.2505	42.8571	7	174	7	1	189	21.751	9.41	2829.71	6	177.136	7
ASTEI03878	ASTEI03878-PA#scaffold_00018:536091:547042:1	172.934	27.3485	25	174	25	1	1320	143.54	6.06	3363.03	18	255.788	25
ASTEI08573	scaffold_00071:336434:336926:-1|gene:ASTEI08573	98.5902	50	8	173	8	1	136	15.893	10.58	3688.59	8	191.534	8
ASTEI01240	ASTEI01240-PA#scaffold_00004:4720576:4728395:-1	335.99	25.8078	51	172	51	1	2414	274.536	4.93	3549.69	49	166.358	50
ASTEI04757	scaffold_00025:1246053:1251141:1|gene:ASTEI04757	219.856	27.8912	33	171	33	1	1323	150.257	6.28	2816.29	30	185.858	33
ASTEI04933	ASTEI04933-PA#scaffold_00026:1943612:1944821:1	111.604	40.6863	13	170	13	1	204	24.206	11.36	2914	13	173.446	13
ASTEI03966	scaffold_00019:713551:714791:1|gene:ASTEI03966	74.8096	22.2222	8	170	8	1	333	37.883	9.89	2611.06	8	218.526	8
ASTEI03333	ASTEI03333-PA#scaffold_00014:1226164:1227309:-1	156.435	60.7251	17	169	17	1	331	36.753	4.97	3096.03	16	222.482	16
ASTEI00453	scaffold_00002:1492957:1520769:-1|gene:ASTEI00453	220.752	9.46115	34	169	33	1	4788	545.73	8.19	2846.69	33	160.337	34
ASTEI07533	scaffold_00055:991887:1000591:-1|gene:ASTEI07533	256.115	23.1303	33	168	33	1	1872	209.924	5.33	3089.1	26	220.522	33
ASTEI04974	ASTEI04974-PA#scaffold_00027:257013:262279:-1	160.182	29.1553	20	168	20	1	734	80.075	6.44	3068.04	20	198.807	20
ASTEI02180	scaffold_00008:1875669:1877572:1|gene:ASTEI02180	247.69	64.0884	32	168	32	1	543	60.259	6.89	2879.12	29	208.149	32
ASTEI00574	scaffold_00002:3878587:3880531:1|gene:ASTEI00574	215.991	43.9024	27	168	27	1	615	69.942	8.25	2711.2	23	200.62	27
ASTEI10839	ASTEI10839-PA#scaffold_00173:29347:30324:1	134.327	72.7941	19	167	19	1	272	30.27	7.72	3009.67	18	205.288	19
ASTEI08899	scaffold_00078:161691:169493:1|gene:ASTEI08899	272.681	29.5396	45	167	45	1	1933	212.861	6.49	3361.39	44	175.757	45
ASTEI05355	scaffold_00030:1012140:1012962:-1|gene:ASTEI05355	122.308	39.6694	10	167	10	1	242	26.553	5.1	3249.55	10	244.076	10
ASTEI11248	scaffold_00875:545:2840:-1|gene:ASTEI11248	217.864	52.9661	33	166	31	1	708	79.808	6.95	3439.98	32	160.713	33
ASTEI10391	scaffold_00128:248177:258737:-1|gene:ASTEI10391	200.668	17.406	30	166	30	1	2074	235.983	7.84	2860.74	29	181.334	30
ASTEI09345	scaffold_00089:269205:271148:1|gene:ASTEI09345	172.818	46.1028	23	165	23	1	603	67.42	7.03	2622.1	19	212.814	23
ASTEI05218	ASTEI05218-PA#scaffold_00029:820608:822484:-1	100.902	22.6891	12	165	12	1	476	52.048	8.24	2428.54	11	221.498	12
ASTEI06121	scaffold_00036:1323236:1326297:1|gene:ASTEI06121	143.273	29.4829	22	164	18	1	909	98.222	9.28	2933.75	21	151.121	22
ASTEI03617	scaffold_00016:426400:427241:-1|gene:ASTEI03617	106.66	71.3725	14	164	14	1	255	28.647	7.14	2578.4	12	188.271	13
ASTEI00584	scaffold_00002:4057145:4058672:-1|gene:ASTEI00584	150.271	39.7403	10	164	10	1	385	42.511	7.24	3086.53	9	201.667	10
ASTEI07950	ASTEI07950-PA#scaffold_00060:574836:578144:-1	157.754	37.62	16	163	16	1	521	56.772	7.96	2661.12	15	213.643	16
ASTEI07756	ASTEI07756-PA#scaffold_00058:291523:293001:1	243.085	70.4497	25	163	25	1	467	51.632	7.27	3146.08	20	188.111	25
ASTEI071955	scaffold_00050:1159697:1163504:-1|gene:ASTEI071955	159.977	56.0284	22	163	22	1	423	48.746	5.67	2856.63	19	214.023	22
ASTEI04220	ASTEI04220-PA#scaffold_00021:1382126:1384167:1	216.702	52.6902	23	163	23	1	539	59.801	8.85	3125.09	20	201.548	23
ASTEI10988	scaffold_00214:24002:25272:-1|gene:ASTEI10988	3.86075	1.94986	1	162	1	1	359	41.344	9.19	2581.68	1	119.049	1
ASTEI08858	ASTEI08858-PA#scaffold_00076:799635:807044:1	239.925	46.4363	35	162	35	1	926	105.004	5.96	3615.81	33	204.759	35
ASTEI08656	scaffold_00073:29755:30907:-1|gene:ASTEI08656	119.715	47.1429	16	160	16	1	350	39.755	7.53	2406.58	14	196.797	16
ASTEI05673	scaffold_00032:1896032:1897518:1|gene:ASTEI05673	103.333	58.4211	12	160	11	1	190	21.729	9.99	3477.13	9	284.258	12
ASTEI01618	scaffold_00005:4144421:4151620:1|gene:ASTEI01618	214.171	38.1496	24	160	24	1	789	86.733	7.72	3382.41	20	185.309	24
ASTEI08942	scaffold_00079:566303:579872:1|gene:ASTEI08942	275.8	29.9033	34	159	34	1	1448	163.547	6.01	3138.33	32	181.515	34
ASTEI06775	scaffold_00044:239974:241488:1|gene:ASTEI06775	135.01	54.6269	13	159	13	1	335	34.479	10.29	2946.35	11	208.921	13
ASTEI08985	ASTEI08985-PA#scaffold_00079:780835:787987:-1	186.267	36.8349	27	158	26	1	733	81.834	5.24	2901.08	22	181.978	27
ASTEI01010	scaffold_00004:144055:147507:1|gene:ASTEI01010	120.44	51.1521	8	158	8	1	217	23.659	9.2	2122.75	7	177.885	8
ASTEI11142	ASTEI11142-PA#scaffold_00478:6886:8016:-1	168.898	83.5165	17	157	17	1	182	20.842	4.94	3125.41	15	229.539	17
ASTEI10716	ASTEI10716-PA#scaffold_00154:56594:59068:-1	179.849	38.874	26	157	26	1	746	83.537	7.65	3296.4	24	181.879	26
ASTEI04193	scaffold_00021:1084709:1089197:1|gene:ASTEI04193	236.622	37.1429	35	157	35	1	980	113.127	7.96	3385.89	34	173.978	35
ASTEI07641	scaffold_00056:1128615:1132091:-1|gene:ASTEI07641	227.859	57.0539	25	156	25	1	482	53.121	7.27	2837.28	24	195.946	25
ASTEI06663	ASTEI06663-PA#scaffold_00043:163621:166886:1	208.182	59.3607	22	156	22	1	438	49.166	6.09	2607.4	15	231.629	22
ASTEI071952	ASTEI071952-PA#scaffold_00050:1144808:1146304:-1	170.896	62.249	30	155	30	1	498	56.623	8.24	2891.87	27	181.038	29
ASTEI01575	scaffold_00005:3775634:3777472:1|gene:ASTEI01575	169.177	40.5172	18	155	18	1	464	52.929	7.05	2072.2	10	255.977	18
ASTEI11478	ASTEI11478-PA#scaffold_02893:13:1836:1	173.412	44.2539	25	154	25	1	583	65.737	5.27	2327.19	22	147.307	25
ASTEI08582	ASTEI08582-PA#scaffold_00071:561762:567941:1	143.08	38.4	17	154	17	1	500	56.487	6.21	2730.65	13	208.373	17
ASTEI06994	ASTEI06994-PA#scaffold_00046:1311743:1324784:1	174.04	20.4163	24	154	24	1	1249	140.279	7.88	2527.38	22	170.22	24
ASTEI03302	ASTEI03302-PA#scaffold_00014:986150:989957:-1	226.613	50.3401	27	154	27	1	588	66.832	6.95	2573.64	25	149.661	27
ASTEI00430	ASTEI00430-PA#scaffold_00002:1123286:1129844:-1	217.978	41.58	32	154	32	1	962	103.652	8.21	3042.92	31	143.719	32
ASTEI11217	scaffold_00731:2122:3885:-1|gene:ASTEI11217	171.719	53.5714	18	153	18	1	392	43.059	7.01	2787.51	15	195.153	18
ASTEI10044	ASTEI10044-PA#scaffold_00110:361911:373405:-1	215.483	16.8773	29	153	29	1	2216	245.29	5.71	2453.31	23	165.909	29
ASTEI05821	scaffold_00034:56060:58459:1|gene:ASTEI05821	147.626	72.0126	17	153	15	1	318	35.373	6.54	2679.67	13	210.875	17
ASTEI10006	ASTEI10006-PA#scaffold_00108:450051:455518:-1	187.22	39.1376	23	152	23	1	603	64.933	5.31	2722.96	19	183.875	23
ASTEI08657	scaffold_00073:31177:38518:-1|gene:ASTEI08657	187.559	43.5484	24	151	19	1	620	69.658	5.02	3065.24	22	194.989	24
ASTEI04005	ASTEI04005-PA#scaffold_00019:1307791:1312109:-1	203.763	41.5712	35	151	35	1	1222	137.12	5.91	2561.8	28	168.766	35
ASTEI11090	scaffold_00347:2441:4443:-1|gene:ASTEI11090	197.063	49.454	27	150	27	1	641	71.257	6.83	2966.74	25	152.435	27
ASTEI10759	scaffold_00161:19201:21485:1|gene:ASTEI10759	178.954	43.224	23	150	23	1	701	77.569	9.19	4004.74	23	197.165	23
ASTEI07284	ASTEI07284-PA#scaffold_00051:1018587:1036259:-1	331.721	20.888	54	150	54	1	3356	377.375	5.99	3045.8	53	117.849	52
ASTEI03573	scaffold_00015:1987239:1987583:1|gene:ASTEI03573	90.0133	48.2456	7	150	7	1	114	12.927	5.22	29.62	1	433.992	7
ASTEI09750	ASTEI09750-PA#scaffold_00102:272799:274541:-1	112.222	28.9655	14	149	10	1	580	64.182	8.25	3299.65	14	167.577	14
ASTEI04024	scaffold_00019:2034851:2037487:-1|gene:ASTEI04024	193.774	53.7234	22	149	22	1	564	61.264	7.34	2888.69	18	196.887	22
ASTEI03805	ASTEI03805-PA#scaffold_00017:1603697:1604023:-1	67.9548	54.6296	7	149	7	1	108	11.777	9.57	2863.3	7	142.063	7
ASTEI03106	scaffold_00013:1338562:1340286:1|gene:ASTEI03106	92.423	25.2613	14	149	14	1	574	67.189	5.68	2828.81	14	151.344	14
ASTEI03053	ASTEI03053-PA#scaffold_00012:2906928:2910932:1	195.848	30.7943	24	149	23	1	919	105.055	7.66	3055.1	21	169.901	24
ASTEI01231	scaffold_00004:4592621:4595870:-1|gene:ASTEI01231	161.156	33.126	20	149	20	1	643	71.361	5.22	2804.02	20	192.873	20
ASTEI03837	ASTEI03837-PA#scaffold_00017:2173224:2175408:1	224.838	55.1595	22	148	21	1	533	57.329	7.69	2745.69	18	163.161	20
ASTEI01899	ASTEI01899-PA#scaffold_00007:27020:27556:-1	149.44	71.3483	12	148	12	1	178	19.616	5.86	2721.03	12	241.831	12
ASTEI058011	scaffold_00033:1830973:1831422:-1|gene:ASTEI058011	104.071	51.0067	6	147	6	1	149	17.137	10.56	2914.96	6	157.95	6
ASTEI02424	ASTEI02424-PA#scaffold_00009:2048475:2049910:-1	171.025	77.4026	22	147	22	1	385	44.23	5.95	2304.59	17	195.458	22
ASTEI01972	scaffold_00007:1948100:1949308:-1|gene:ASTEI01972	97.707	33.3333	12	147	12	1	402	44.628	7.61	2054.66	10	215.409	12
ASTEI09205	ASTEI09205-PA#scaffold_00085:170869:172729:-1	166.906	62.7976	17	146	17	1	336	37.015	6.02	3486.53	15	190.873	17
ASTEI05709	ASTEI05709-PA#scaffold_00033:426380:427123:1	165.474	87.4494	17	146	17	1	247	26.312	6.34	2530.91	12	196.118	17
ASTEI01948	ASTEI01948-PA#scaffold_00007:1079983:1081446:-1	105.283	69.0391	12	146	12	1	281	29.896	9.16	2348.25	10	153.527	12
ASTEI00797	ASTEI00797-PA#scaffold_00003:1751720:1758123:1	221.583	25.6369	23	146	23	1	1256	133.855	6.67	2656.15	17	200.089	23
ASTEI09035	ASTEI09035-PA#scaffold_00081:178104:178970:1	89.6071	37.7451	9	145	9	1	204	24.235	11.49	2690.56	8	204.65	9
ASTEI08848	ASTEI08848-PA#scaffold_00076:669573:674038:1	239.144	33.6866	35	145	35	1	1321	150.023	6.64	2519.38	30	180.399	35
ASTEI06644	scaffold_00042:1537591:1556809:1|gene:ASTEI06644	259.07	19.5602	45	145	45	1	3047	339.167	6.13	2823.23	45	124.877	45
ASTEI06466	ASTEI06466-PA#scaffold_00040:1490208:1501817:-1	210.195	21.4466	23	144	23	1	1189	126.756	5.44	2983.8	23	196.589	23
ASTEI04326	ASTEI04326-PA#scaffold_00022:700063:701327:1	120.95	37.5776	12	144	12	1	322	36.085	8.35	2626.44	12	180.922	12
ASTEI03594	ASTEI03594-PA#scaffold_00015:2597555:2603925:1	231.025	33.1779	35	144	35	1	1287	147.186	8.81	2952.7	31	156.345	34
ASTEI03288	scaffold_00014:815347:816883:1|gene:ASTEI03288	243.587	65.5093	27	143	27	1	432	49.24	5.45	2289.81	25	159.062	27
ASTEI03284	scaffold_00014:787261:789001:-1|gene:ASTEI03284	133.44	50.0917	26	143	26	1	545	59.828	6.8	2388.61	23	159.272	26
ASTEI01453	ASTEI01453-PA#scaffold_00005:2455943:2470252:1	235.625	25.8065	32	143	32	1	1612	183.008	5.74	2870	26	180.909	32
ASTEI03804	scaffold_00017:1597239:1600885:-1|gene:ASTEI03804	162.818	34.9036	27	142	27	1	934	104.357	7.37	2724.98	22	134.88	26
ASTEI02774	ASTEI02774-PA#scaffold_00011:823547:830413:1	146.289	25.9136	17	142	17	1	903	96.601	6.16	2280.08	16	163.054	17
ASTEI01517	ASTEI01517-PA#scaffold_00005:3304978:3307516:-1	139.71	48.7552	18	142	18	1	482	53.677	5.92	2654.65	18	172.283	18
ASTEI08091	ASTEI08091-PA#scaffold_00062:195459:197233:-1	152.289	47.6077	15	141	14	1	418	45.486	8.07	2285.25	13	193.162	15
ASTEI05246	ASTEI05246-PA#scaffold_00029:1424199:1425034:1	56.1617	41.6244	8	141	2	1	197	21.825	10.76	2299.74	8	188.13	8
ASTEI03146	ASTEI03146-PA#scaffold_00013:1756900:1758747:1	252.339	60.9508	28	141	28	1	589	63.593	8.7	3362.2	23	234.958	28
ASTEI02611	scaffold_00010:1291037:1293790:-1|gene:ASTEI02611	167.877	38.0952	30	141	30	1	819	89.579	7.88	2478.67	28	159.381	30
ASTEI08025	ASTEI08025-PA#scaffold_00061:470623:506710:1	282.587	16.4413	41	139	41	1	3771	410.457	4.89	2777.88	41	127.714	40
ASTEI06323	ASTEI06323-PA#scaffold_00039:354872:356479:-1	101.195	38.7978	10	139	10	1	183	21.135	11.22	2041.3	7	208.664	10
ASTEI03980	scaffold_00019:840737:843755:-1|gene:ASTEI03980	89.9199	52.6316	10	139	10	1	152	17.634	11.08	1375.6	9	185.905	10
ASTEI10180	ASTEI10180-PA#scaffold_00117:147251:148465:1	129.223	39.3564	12	138	12	1	404	46.591	4.54	2692.58	11	146.621	12
ASTEI09827	scaffold_00104:510273:512542:-1|gene:ASTEI09827	57.2559	60.7692	8	138	8	1	130	14.786	10.05	2503.92	8	134.831	7
ASTEI09233	scaffold_00085:701188:702192:-1|gene:ASTEI09233	117.282	73.3032	17	138	17	1	221	24.932	6.06	2116.41	14	135.254	17
ASTEI02627	scaffold_00010:1360250:1369131:1|gene:ASTEI02627	204.068	29.0518	35	138	35	1	1814	201.762	7.17	2170.05	33	137.9	34
ASTEI00969	ASTEI00969-PA#scaffold_00003:5173921:5175139:1	143.896	57.7519	14	137	14	1	258	28.569	8.59	2469.52	12	182.079	14
ASTEI02604	ASTEI02604-PA#scaffold_00010:1266824:1270730:1	200.656	36.7942	33	136	32	1	1098	122.543	4.7	2467.42	30	119.164	33
ASTEI07066	ASTEI07066-PA#scaffold_00048:212099:214083:-1	106.408	31.7114	15	135	15	1	596	65.068	9.29	2083.5	13	151.025	15
ASTEI08818	scaffold_00076:395843:397609:-1|gene:ASTEI08818	177.916	38.0952	24	134	24	1	588	66.144	6.47	2765.8	22	165.259	24
ASTEI04235	ASTEI04235-PA#scaffold_00021:1517685:1519681:1	170.867	45.7031	17	134	17	1	512	54.788	8.12	2010.8	15	159.128	17
ASTEI01004	ASTEI01004-PA#scaffold_00004:69055:72426:1	120.397	66.7984	13	134	13	1	253	27.189	4.77	2399.41	13	172.955	13
ASTEI07824	ASTEI07824-PA#scaffold_00058:931278:933411:-1	122.325	52.5773	23	133	23	1	388	44.655	5.87	2286.54	22	126.547	23
ASTEI01564	scaffold_00005:3666794:3667515:1|gene:ASTEI01564	146.593	49.0654	11	133	11	1	214	24.441	7.42	2095.47	9	142.252	11
ASTEI08184	ASTEI08184-PA#scaffold_00063:112021:119504:-1	213.925	19.6482	41	132	41	1	2331	262.295	5.15	2311.84	39	113.811	41
ASTEI04191	ASTEI04191-PA#scaffold_00021:1074471:1075118:1	99.7019	49.375	10	132	10	1	160	17.671	5.4	1505.99	5	214.683	10
ASTEI03615	scaffold_00016:347367:350623:-1|gene:ASTEI03615	155.823	37.3913	26	132	26	1	805	94.237	7.58	2174.03	22	142.268	25
ASTEI01669	scaffold_00006:626475:627956:1|gene:ASTEI01669	156.134	53.7838	14	132	14	1	370	40.482	8.63	2454.38	11	221.49	14
ASTEI10144	ASTEI10144-PA#scaffold_00114:290821:317398:-1	232.059	23.5762	27	131	27	1	1633	186.174	4.6	2560.16	25	153.427	27
ASTEI02889	ASTEI02889-PA#scaffold_00011:2457426:2461883:1	169.036	44.2202	19	131	19	1	545	58.778	6.98	2662.95	15	192.792	19
ASTEI02576	scaffold_00010:1114332:1115927:1|gene:ASTEI02576	164.886	43.3145	19	131	19	1	531	59.271	8.78	2522.02	18	156.592	19
ASTEI02521	ASTEI02521-PA#scaffold_00009:3441347:3446449:-1	121.29	49.5633	14	131	14	1	458	50.053	5.22	2288.75	12	181.335	14
ASTEI01393	ASTEI01393-PA#scaffold_00005:1810808:1812211:-1	91.8674	27.9452	12	131	12	1	365	39.922	4.37	2610.85	10	154.379	12
ASTEI00114	ASTEI00114-PA#scaffold_00001:1717659:1719625:-1	159.406	43.8127	25	131	25	1	598	67.48	9.03	2265.73	24	155.652	25
ASTEI09626	scaffold_00098:289365:294650:-1|gene:ASTEI09626	209.189	23.0109	27	130	27	1	1282	141.137	4.82	2471.22	22	151.208	27
ASTEI05635	scaffold_00032:1423046:1424313:1|gene:ASTEI05635	135.563	46.1153	16	130	16	1	399	46.003	5.86	2033.69	14	115.367	16
ASTEI03258	ASTEI03258-PA#scaffold_00014:395598:405142:1	231.54	15.9739	35	130	35	1	2911	310.202	6.87	2411.39	34	130.588	35
ASTEI01908	ASTEI01908-PA#scaffold_00007:166563:171449:-1	176.378	28.1167	34	130	34	1	1508	170.325	8.21	2381.9	32	124.897	34
ASTEI00518	ASTEI00518-PA#scaffold_00002:2640907:2643077:-1	188.428	46.1121	25	130	25	1	553	63.333	5.82	2121.84	22	149.979	25
ASTEI08658	ASTEI08658-PA#scaffold_00073:39553:42078:1	136.801	56.6978	14	129	9	1	321	35.684	4.73	2401.76	13	186.058	14
ASTEI07922	scaffold_00060:308386:309893:1|gene:ASTEI07922	205.102	72.0137	19	129	19	1	293	33.146	5.85	2243.52	10	205.12	19
ASTEI07960	scaffold_00060:640914:644585:1|gene:ASTEI07960	160.186	44.2786	22	128	22	1	603	65.858	6.49	2513.9	20	164.155	22
ASTEI07140	ASTEI07140-PA#scaffold_00049:1188107:1205631:-1	254.583	17.2216	42	128	42	1	3484	381.303	6.19	2546.91	37	94.0695	41
ASTEI04721	scaffold_00025:663838:666505:1|gene:ASTEI04721	195.157	52.9226	26	128	26	1	633	70.561	6.54	2506.24	20	165.707	26
ASTEI00573	scaffold_00002:3875848:3877811:-1|gene:ASTEI00573	167.384	43.8424	21	128	21	1	609	69.088	7.66	2034.8	16	144.462	21
ASTEI10364	ASTEI10364-PA#scaffold_00127:185158:215542:-1	178.863	29.7275	31	127	31	1	1211	134.565	5.54	2435.29	30	135.062	30
ASTEI08624	ASTEI08624-PA#scaffold_00072:493551:494283:-1	97.3805	45.7944	9	127	9	1	214	22.883	4.7	3346.21	9	158.55	8
ASTEI05674	ASTEI05674-PA#scaffold_00032:1898325:1899952:-1	166.758	67.7419	28	127	28	1	434	48.588	5.64	2172.79	24	121.356	28
ASTEI11014	ASTEI11014-PA#scaffold_00245:9442:10467:1	159.797	57.0978	11	126	11	1	317	34.597	6.21	2485.78	8	201.42	11
ASTEI03463	scaffold_00014:2739218:2759974:1|gene:ASTEI03463	240.629	22.8279	40	126	35	1	2348	258.811	5.74	2588.71	39	114.18	40
ASTEI10604	ASTEI10604-PA#scaffold_00142:206017:210080:-1	195.462	47.9576	24	125	23	1	661	72.382	6.29	2270.01	21	150.003	24
ASTEI04842	scaffold_00026:587682:589309:-1|gene:ASTEI04842	137.531	50.9317	15	125	14	1	322	35.876	8.66	2591.7	14	164.377	14
ASTEI01821	ASTEI01821-PA#scaffold_00006:3036718:3042053:1	177.311	39.9317	28	125	28	1	879	96.643	7.85	2392.42	26	125.114	28
ASTEI09458	ASTEI09458-PA#scaffold_00093:142903:146813:1	201.281	44.6559	31	124	30	1	683	79.717	6.4	2300.99	28	131.342	31
ASTEI08343	ASTEI08343-PA#scaffold_00066:605860:609297:-1	184.112	32.4017	27	124	27	1	966	108.625	6.93	2846.23	25	128.729	27
ASTEI08277	scaffold_00065:59760:60822:-1|gene:ASTEI08277	139.234	52	17	124	17	1	325	37.086	7.66	2076.88	15	144.06	17
ASTEI02606	ASTEI02606-PA#scaffold_00010:1275784:1277397:1	151.535	50.5774	19	124	19	1	433	50.442	6.84	2635.74	18	166.205	18
ASTEI08588	ASTEI08588-PA#scaffold_00071:659154:660328:-1	68.8708	48.3221	9	123	9	1	149	16.959	10.99	2225.1	6	145.283	9
ASTEI08316	scaffold_00065:917685:921307:1|gene:ASTEI08316	133.41	42.1053	22	123	22	1	684	76.597	7.39	2314.28	20	135.785	21
ASTEI08196	ASTEI08196-PA#scaffold_00063:244541:248805:1	182.525	43.14	26	123	26	1	707	79.074	8.31	2268.72	22	125.657	26
ASTEI06191	ASTEI06191-PA#scaffold_00038:83994:101113:1	192.617	26.4726	31	123	31	1	1477	159.772	5.96	1867.43	30	131.815	31
ASTEI05459	ASTEI05459-PA#scaffold_00031:451545:458437:-1	197.619	19.2069	29	123	29	1	2093	228.683	5.67	2649.23	28	126.423	29
ASTEI01711	ASTEI01711-PA#scaffold_00006:1262730:1265764:-1	169.597	40.6888	27	123	27	1	784	88.026	7.31	2366.15	26	122.258	27
ASTEI00859	scaffold_00003:3090684:3091522:1|gene:ASTEI00859	101.797	63.0252	8	123	8	1	119	13.018	9.72	2279.75	7	196.375	8
ASTEI00563	ASTEI00563-PA#scaffold_00002:3533313:3536372:1	160.589	37.8136	17	123	17	1	558	61.455	8.98	3139.39	17	146.235	17
ASTEI07707	scaffold_00057:930125:931589:-1|gene:ASTEI07707	85.9482	56.4815	9	122	9	1	216	23.582	8.41	2537.26	9	141.698	9
ASTEI04477	scaffold_00023:1318851:1321549:1|gene:ASTEI04477	194.132	30.8717	24	122	23	1	826	90.245	5.4	2285.32	22	137.427	24
ASTEI04135	scaffold_00020:2032508:2034080:-1|gene:ASTEI04135	162.725	42.4797	22	122	22	1	492	55.031	6.65	2096.38	20	140.533	22
ASTEI03154	scaffold_00013:1842534:1844875:-1|gene:ASTEI03154	142.312	46.8687	22	122	22	1	495	56.638	6.37	2057.11	18	139.766	22
ASTEI05639	scaffold_00032:1428209:1430303:1|gene:ASTEI05639	150.089	41.2109	18	121	18	1	512	55.981	8.12	2614.78	17	147.888	18
ASTEI10108	ASTEI10108-PA#scaffold_00112:261142:263547:1	165.559	42.1973	28	120	27	1	801	88.85	9.54	1909.46	26	132.565	28
ASTEI08943	ASTEI08943-PA#scaffold_00079:583733:587861:-1	120.551	48.7374	19	119	19	1	396	45.824	5.31	1927.85	18	106.265	19
ASTEI07534	ASTEI07534-PA#scaffold_00055:1013122:1014705:-1	110.482	34.9146	12	119	12	1	527	55.279	9.17	1689.16	12	145.872	12
ASTEI03381	scaffold_00014:1614794:1616950:-1|gene:ASTEI03381	108.445	34.8718	11	119	11	1	390	43.482	6.84	2434.9	11	149.086	11
ASTEI01318	ASTEI01318-PA#scaffold_00005:1202143:1205719:1	136.052	27.2152	17	119	17	1	790	88.397	6.35	2168.73	17	120.117	17
ASTEI00707	ASTEI00707-PA#scaffold_00003:230430:231216:1	101.618	50.431	12	119	12	1	232	26.102	6.46	2178.66	12	143.366	12
ASTEI07972	ASTEI07972-PA#scaffold_00060:825446:827784:1	142.816	34	18	118	18	1	650	70.382	9.32	2186.27	17	173.842	18
ASTEI03010	ASTEI03010-PA#scaffold_00012:1834502:1836094:1	215.291	59.6421	25	118	25	1	503	56.875	6.33	2421.37	20	161.144	24
ASTEI02422	ASTEI02422-PA#scaffold_00009:2036514:2038825:1	157.866	42.5503	28	118	28	1	745	84	6.27	2371.34	25	118.658	28
ASTEI02309	ASTEI02309-PA#scaffold_00009:145180:147052:-1	127.154	37.4784	18	118	17	1	579	66.07	5.3	1933.85	18	108.756	18
ASTEI01778	ASTEI01778-PA#scaffold_00006:2301304:2303685:-1	187.767	45.9654	21	118	21	1	694	77.784	7.43	2412.24	19	141.137	21
ASTEI07149	ASTEI07149-PA#scaffold_00050:1542:3362:-1	148.923	49.3182	20	117	20	1	440	50.279	8.44	1967.25	18	144.81	20
ASTEI06081	scaffold_00036:617059:620068:-1|gene:ASTEI06081	114.09	56.8182	17	117	17	1	308	33.37	9.86	2318.33	15	127.664	17
ASTEI05231	scaffold_00029:1245664:1246888:1|gene:ASTEI05231	116.534	44.1441	12	117	12	1	333	38.128	6.2	1596.76	10	149.516	12
ASTEI04438	scaffold_00023:558570:561089:1|gene:ASTEI04438	130.017	46.9907	18	117	18	1	432	47.718	6.1	2092.43	14	133.493	18
ASTEI04028	ASTEI04028-PA#scaffold_00019:2197368:2199028:1	159.596	59.5092	25	117	22	1	489	52.326	6.46	2242.82	25	133.527	24
ASTEI03633	scaffold_00016:704978:709370:1|gene:ASTEI03633	179.688	30.2419	23	117	23	1	744	84.407	6.98	2302.79	21	120.237	23
ASTEI00672	scaffold_00003:13285:24669:-1|gene:ASTEI00672	128.559	13.2108	18	117	18	1	1741	196.819	5.59	2478.42	17	135.405	18
ASTEI07239	scaffold_00051:431027:435960:1|gene:ASTEI07239	98.428	39.9209	18	116	18	1	506	56.52	8.09	2039.37	14	119.616	18
ASTEI04256	ASTEI04256-PA#scaffold_00021:1952785:1954815:1	144.378	38.0178	22	116	21	1	676	75.332	6.57	1904.01	17	163.141	22
ASTEI02055	ASTEI02055-PA#scaffold_00008:129234:130654:1	45.9505	32.9268	6	116	6	1	164	17.95	11.27	2233.83	6	185.044	6
ASTEI00716	scaffold_00003:506107:522605:1|gene:ASTEI00716	134.585	8.67347	17	116	17	1	2548	286.499	4.56	2378.11	16	130.298	16
ASTEI10710	scaffold_00154:21841:31121:-1|gene:ASTEI10710	177.613	42.3653	24	115	24	1	668	74.423	6.84	2088.58	23	106.501	23
ASTEI09715	scaffold_00101:290731:291942:-1|gene:ASTEI09715	170.725	57.3201	20	115	19	1	403	45.556	8.18	2087.56	18	128.882	20
ASTEI05923	ASTEI05923-PA#scaffold_00035:293462:298385:-1	199.008	30.5516	34	115	34	1	1414	155.138	7.74	2140.14	31	111.013	34
ASTEI04243	scaffold_00021:1732405:1736218:1|gene:ASTEI04243	167.749	32.7468	28	115	28	1	1023	115.961	5.17	2154.11	25	128.801	28
ASTEI03043	ASTEI03043-PA#scaffold_00012:2716142:2720738:1	172.42	42.5245	29	115	29	1	816	91.94	6.65	2018.61	24	128.206	29
ASTEI02668	ASTEI02668-PA#scaffold_00010:2978012:2979156:1	131.78	64.4737	15	115	15	1	304	34.895	5.08	2253.54	13	163.999	15
ASTEI02436	scaffold_00009:2259142:2260477:1|gene:ASTEI02436	159.863	58.0645	20	115	19	1	372	40.677	6.79	2092.67	12	173.538	20
ASTEI01887	scaffold_00006:4184852:4186363:1|gene:ASTEI01887	145.037	48.954	19	115	19	1	478	54.233	6.43	2568.14	19	129.873	19
ASTEI09822	ASTEI09822-PA#scaffold_00104:381135:385650:1	202.93	33.4979	36	114	36	1	1418	159.118	6.74	2256.73	36	91.0949	36
ASTEI07838	ASTEI07838-PA#scaffold_00058:1181786:1183569:1	28.4794	31.746	4	114	2	1	126	13.183	10.4	1928.62	4	117.766	4
ASTEI05688	scaffold_00033:150267:151944:1|gene:ASTEI05688	151.348	54.9575	17	114	17	1	353	40.318	5.87	1927.11	14	98.3852	17
ASTEI03619	ASTEI03619-PA#scaffold_00016:430039:435772:-1	193.595	35.5991	28	114	28	1	868	96.187	8.66	2393.2	24	156.358	27
ASTEI07858	scaffold_00059:382045:382849:1|gene:ASTEI07858	29.408	29.8701	6	113	6	1	154	17.459	11.22	1830.1	5	135.173	6
ASTEI05328	ASTEI05328-PA#scaffold_00030:306763:307842:-1	149.227	55.5891	20	113	20	1	331	36.088	9.16	1781.05	19	127.938	20
ASTEI01664	ASTEI01664-PA#scaffold_00006:563415:578266:1	151.037	65.8192	16	113	15	1	354	41.183	5.71	1920.36	10	153.919	14
ASTEI00366	ASTEI00366-PA#scaffold_00001:5913087:5920642:1	171.265	25.7664	32	113	32	1	1370	154.748	6.39	2108.06	32	81.1266	31
ASTEI10690	scaffold_00152:101105:103554:-1|gene:ASTEI10690	149.085	50.554	25	112	25	1	722	81.505	5.38	2167.33	19	107.076	25
ASTEI02293	scaffold_00009:52635:53167:1|gene:ASTEI02293	54.3478	31.1321	3	112	3	1	106	12.059	9.76	2204.94	3	58.3671	3
ASTEI02139	ASTEI02139-PA#scaffold_00008:1255947:1257411:-1	100.297	46.0385	20	112	20	1	467	53.833	5.9	1195.96	15	126.237	20
ASTEI00923	ASTEI00923-PA#scaffold_00003:3966456:3971229:1	178.076	30.9671	22	112	22	1	972	108.222	6.92	2246.26	16	153.137	22
ASTEI04134	ASTEI04134-PA#scaffold_00020:2030808:2032234:1	142.636	54.6512	22	111	20	1	430	48.353	8.54	1453.21	19	118.201	22
ASTEI01450	ASTEI01450-PA#scaffold_00005:2446410:2447256:1	106.586	44.6154	12	111	11	1	260	28.958	7.2	2028.95	11	172.902	12
ASTEI00297	ASTEI00297-PA#scaffold_00001:4682478:4683342:-1	100.249	42.8571	10	111	10	1	231	25.813	9.98	2303.03	10	148.447	10
ASTEI10197	scaffold_00118:158007:167903:-1|gene:ASTEI10197	168.855	19.1971	27	110	27	1	1943	205.484	9.09	2144.05	26	140.109	27
ASTEI09762	scaffold_00102:356423:359164:1|gene:ASTEI09762	150.551	38.8179	22	110	22	1	626	70.366	5.62	1832.9	18	145.582	22
ASTEI07745	ASTEI07745-PA#scaffold_00058:115732:116273:1	104.949	49.3421	9	110	2	1	152	16.303	10.35	2333.01	9	143.321	9
ASTEI07593	scaffold_00056:421233:423000:1|gene:ASTEI07593	163.683	51.358	22	110	22	1	405	45.022	7.17	2100.25	17	137.293	22
ASTEI06836	ASTEI06836-PA#scaffold_00045:126879:128635:-1	142.789	55.0802	22	110	22	1	561	60.67	6.39	1781.65	21	126.638	22
ASTEI06800	scaffold_00044:726832:731331:1|gene:ASTEI06800	130.173	46.37	17	110	17	1	427	47.204	6.37	1951.34	11	140.265	17
ASTEI06153	ASTEI06153-PA#scaffold_00036:1724772:1725915:-1	76.953	58.2418	10	110	6	1	182	20.675	6.58	2537.51	10	115.028	10
ASTEI01083	ASTEI01083-PA#scaffold_00004:1559782:1564548:-1	152.833	48.2014	22	110	22	1	556	60.833	6.09	2270.48	21	132.529	22
ASTEI11230	ASTEI11230-PA#scaffold_00800:520:2855:-1	95.5363	40.0452	14	109	14	1	442	50.292	9.2	1798.7	13	126.646	13
ASTEI08159	scaffold_00062:919931:923180:1|gene:ASTEI08159	163.369	45.0131	32	109	32	1	762	86.848	6.95	1701.69	27	132.111	32
ASTEI06261	ASTEI06261-PA#scaffold_00038:1160822:1167721:-1	87.7635	35.5346	9	109	7	1	318	34.472	8	2099.52	8	136.063	9
ASTEI04316	scaffold_00022:573802:575820:1|gene:ASTEI04316	126.436	37.9501	15	109	15	1	361	38.58	8.53	1725.81	15	104.707	15
ASTEI03550	ASTEI03550-PA#scaffold_00015:1525978:1528004:1	128.199	51.5924	20	109	20	1	628	68.771	5.88	2012.01	17	153.084	20
ASTEI03023	scaffold_00012:2010327:2012226:-1|gene:ASTEI03023	166.943	47.4074	25	109	24	1	540	59.142	6.21	1830.42	18	155.564	25
ASTEI11111	ASTEI11111-PA#scaffold_00396:3448:4354:-1	66.5923	39.0411	6	108	6	1	146	17.056	9.61	2344.26	5	138.388	6
ASTEI06860	scaffold_00045:501963:503341:-1|gene:ASTEI06860	146.361	63.3663	13	108	13	1	202	21.842	8.29	2071.03	13	139.662	13
ASTEI03122	scaffold_00013:1434456:1436242:-1|gene:ASTEI03122	140.184	43.5424	18	107	18	1	542	60.162	7.72	1739.94	17	113.522	18
ASTEI02054	ASTEI02054-PA#scaffold_00008:90848:99113:-1	170.017	36.5196	25	107	25	1	816	90.866	8.62	1946.04	22	123.128	25
ASTEI01333	ASTEI01333-PA#scaffold_00005:1334012:1335544:1	108.695	54.6624	13	107	13	1	311	34.663	6.27	1496.96	10	149.492	13
ASTEI07956	ASTEI07956-PA#scaffold_00060:593514:595161:-1	126.917	52.6316	12	106	12	1	304	33.674	8.88	1521.33	10	158.798	12
ASTEI06330	scaffold_00039:465060:466259:1|gene:ASTEI06330	99.5188	52.1303	17	106	15	1	399	44.255	6.79	1730.03	14	85.8776	17
ASTEI05015	scaffold_00027:1042389:1043697:1|gene:ASTEI05015	82.8248	19.8044	9	106	9	1	409	45.039	8.88	1502.08	8	109.469	9
ASTEI04340	ASTEI04340-PA#scaffold_00022:829673:832049:1	109.423	15.1625	10	106	3	1	554	59.951	8.19	2158.99	10	125.252	10
ASTEI03534	scaffold_00015:1323147:1327590:-1|gene:ASTEI03534	101.24	58.0645	8	106	8	1	155	18.387	9.2	1954.71	8	107.21	8
ASTEI02686	scaffold_00010:3054241:3055516:1|gene:ASTEI02686	138.974	66.3609	13	106	13	1	327	36.187	5.5	2063.53	8	189.892	13
ASTEI02442	ASTEI02442-PA#scaffold_00009:2344685:2350438:1	166.078	40.625	19	106	19	1	640	71.952	6.09	2083.02	17	158.723	19
ASTEI01897	ASTEI01897-PA#scaffold_00007:22232:24302:-1	165.875	52.8529	24	106	24	1	666	74.468	8.28	2531.63	23	108.146	23
ASTEI07810	scaffold_00058:794445:795312:-1|gene:ASTEI07810	78.5018	55.6522	12	105	11	1	230	25.707	8.76	1871.64	11	145.749	12
ASTEI06507	scaffold_00041:546090:547812:1|gene:ASTEI06507	125.999	40.1198	21	105	21	1	501	56.322	5.01	1757.37	19	120.134	21
ASTEI04059	ASTEI04059-PA#scaffold_00020:387571:389943:-1	143.371	45.6772	24	105	24	1	694	79.734	6.7	1953.03	22	121.605	24
ASTEI02415	scaffold_00009:1991317:2000637:-1|gene:ASTEI02415	135.638	15.5482	27	105	24	1	2116	244.286	7.31	1738.46	27	93.5265	27
ASTEI01456	scaffold_00005:2492092:2498249:1|gene:ASTEI01456	168.913	34.6476	27	105	27	1	837	95.043	7.47	1956.52	19	131.806	27
ASTEI00005	scaffold_00001:10127:11518:-1|gene:ASTEI00005	108.369	46.4363	18	105	17	1	463	52.153	7.47	1596.73	17	130.433	18
ASTEI07206	ASTEI07206-PA#scaffold_00050:1156703:1158640:1	166.857	38.6047	22	104	22	1	645	71.297	8.75	1972.84	20	143.385	22
ASTEI06532	scaffold_00041:845179:847908:-1|gene:ASTEI06532	128.419	28.7827	21	104	20	1	879	97.779	5.03	1720.44	19	107.064	20
ASTEI02790	ASTEI02790-PA#scaffold_00011:980078:981100:1	149.442	68.2353	16	104	10	1	340	37.261	6.6	888.888	8	176.1	16
ASTEI02135	ASTEI02135-PA#scaffold_00008:1223000:1230920:-1	170.679	25.5747	27	104	27	1	1392	152.648	6.74	2478.86	26	120.138	24
ASTEI07228	ASTEI07228-PA#scaffold_00051:222811:230490:1	100.117	46.0957	17	103	17	1	397	42.9	5.27	1667.43	16	102.456	17
ASTEI05497	ASTEI05497-PA#scaffold_00031:905723:910204:-1	164.186	27.1707	27	103	27	1	1336	143.252	6.15	2185.4	26	118.949	27
ASTEI01492	ASTEI01492-PA#scaffold_00005:3022305:3026252:-1	127.611	20.4589	18	103	18	1	1046	116.851	9.11	1579.24	16	100.81	18
ASTEI11333	ASTEI11333-PA#scaffold_01406:123:1888:1	78.8709	71.3592	13	102	13	1	206	22.566	5.78	1941.94	13	125.568	13
ASTEI10778	scaffold_00162:120976:123167:1|gene:ASTEI10778	54.8329	32.5733	7	102	7	1	307	34.22	9.44	1451.15	6	163.346	6
ASTEI07553	ASTEI07553-PA#scaffold_00055:1146927:1148292:-1	114.901	53.5714	17	102	17	1	392	44.309	7.03	1973.02	15	103.414	17
ASTEI05870	scaffold_00034:1261432:1279102:1|gene:ASTEI05870	123.157	10.0887	17	102	17	1	2141	235.128	5.62	1385.35	14	105.076	17
ASTEI055272	scaffold_00031:1384903:1386566:-1|gene:ASTEI055272	165.663	37.4291	17	102	17	1	529	58.084	9.19	2089.73	15	157.279	17
ASTEI05380	ASTEI05380-PA#scaffold_00030:1273877:1275734:1	122.818	34.9462	17	102	17	1	558	63.168	6.25	2189.9	14	129.017	17
ASTEI04764	scaffold_00025:1468876:1469520:-1|gene:ASTEI04764	147.176	75.7009	13	102	13	1	214	24.323	7.9	1962.72	5	236.808	13
ASTEI07998	scaffold_00060:1106352:1108406:1|gene:ASTEI07998	135.469	46.824	19	101	19	1	551	62.205	6.99	1586.01	17	130.709	19
ASTEI04266	scaffold_00021:2179664:2185720:-1|gene:ASTEI04266	87.3303	58.3815	9	101	8	1	173	19.463	4.92	1632.6	9	107.536	9
ASTEI03816	ASTEI03816-PA#scaffold_00017:1854012:1865140:1	161.161	27.3578	26	101	26	1	1389	149.612	7.46	1800.63	21	135.146	26
ASTEI03369	scaffold_00014:1479191:1479958:1|gene:ASTEI03369	121.547	67.8431	12	101	12	1	255	26.965	8.97	1872.68	11	94.9306	12
ASTEI01591	ASTEI01591-PA#scaffold_00005:3887577:3888476:1	109.401	43.5424	9	101	9	1	271	30.269	8.44	1896.52	8	159.421	8
ASTEI01149	ASTEI01149-PA#scaffold_00004:2691215:2701309:-1	102.087	43.8155	19	101	17	1	477	53.941	6.44	1690.08	18	104.54	19
ASTEI00885	scaffold_00003:3452495:3463705:-1|gene:ASTEI00885	123.487	48.6239	17	101	17	1	436	48.134	5.54	2227.18	16	128.538	17
ASTEI07075	ASTEI07075-PA#scaffold_00048:416114:419109:1	91.9283	22.7181	12	100	12	1	493	52.404	9.35	2054.2	11	103.555	12
ASTEI03434	scaffold_00014:2406194:2418115:1|gene:ASTEI03434	191.626	37.2032	30	100	30	1	1137	124.742	5.8	1649.5	24	134.371	29
ASTEI01116	scaffold_00004:2118172:2120558:1|gene:ASTEI01116	169.825	39.8172	23	100	23	1	766	85.064	7.37	2087.79	21	104.863	23
ASTEI00337	ASTEI00337-PA#scaffold_00001:5333086:5333951:-1	95.1856	56.8376	11	100	11	1	234	25.791	5.9	1888.84	11	94.0878	11
ASTEI05728	ASTEI05728-PA#scaffold_00033:591010:592086:1	115.782	41.8994	14	99	14	1	358	41.771	7.36	1577.67	9	102.447	14
ASTEI04835	ASTEI04835-PA#scaffold_00026:544608:545464:1	134.439	53.3613	11	99	11	1	238	27.417	5.29	2136.51	9	163.925	11
ASTEI10553	ASTEI10553-PA#scaffold_00140:67601:69826:1	162.667	43.2482	23	98	23	1	548	61.43	7.77	1787.69	22	112.143	23
ASTEI10368	ASTEI10368-PA#scaffold_00127:283504:293639:-1	102.901	34.7291	12	98	12	1	406	43.736	7.06	2096.8	10	136.45	12
ASTEI05439	ASTEI05439-PA#scaffold_00031:215577:218294:1	43.8429	28.4404	7	98	7	1	218	24.604	10.61	1943.81	6	123.318	7
ASTEI05247	ASTEI05247-PA#scaffold_00029:1441199:1442617:1	108.785	49.1647	14	98	14	1	419	45.513	6.64	1545.93	13	137.377	14
ASTEI03245	ASTEI03245-PA#scaffold_00014:336210:336706:-1	70.9116	59.7015	9	98	9	1	134	15.802	11.31	1779.98	8	121.266	8
ASTEI01249	ASTEI01249-PA#scaffold_00004:4916386:4917798:1	112.301	34.7619	12	98	12	1	420	46.629	5.29	2360.87	11	120.482	11
ASTEI00049	scaffold_00001:647009:647899:-1|gene:ASTEI00049	91.9156	64.4444	10	98	6	1	180	20.58	7.03	2098.65	9	99.4206	10
ASTEI01862	ASTEI01862-PA#scaffold_00006:3905670:3908008:1	33.2517	19.3103	3	97	3	1	145	16.051	6.15	2080.11	2	124.789	3
ASTEI08036	ASTEI08036-PA#scaffold_00061:558610:563703:1	174.823	25.2632	30	96	30	1	1520	172.091	6.83	1550.8	30	77.8084	29
ASTEI06424	scaffold_00040:659444:672846:-1|gene:ASTEI06424	194.094	30.246	34	96	34	1	1382	159.738	6.62	1703.41	32	71.49	34
ASTEI06048	scaffold_00036:237806:238924:1|gene:ASTEI06048	189.999	56.1047	16	96	16	1	344	38.639	6.92	1923.22	12	148.995	16
ASTEI04262	ASTEI04262-PA#scaffold_00021:2109843:2116093:-1	152.217	17.6032	19	96	19	1	1477	166.75	6.34	2184.66	18	127.942	19
ASTEI00845	ASTEI00845-PA#scaffold_00003:2981436:2983507:-1	116.874	41.3043	12	96	12	1	322	35.635	7.49	2036.87	12	103.677	12
ASTEI10637	ASTEI10637-PA#scaffold_00146:9244:13749:-1	70.1721	23.8653	14	95	8	1	683	75.052	9.45	1678.74	14	65.5459	14
ASTEI09120	ASTEI09120-PA#scaffold_00083:612993:616238:1	157.992	40.1934	22	95	22	1	724	81.045	5.2	1269.99	16	125.163	22
ASTEI07747	scaffold_00058:122573:124372:1|gene:ASTEI07747	134.203	42.0701	21	95	21	1	599	68.737	7.72	1589.52	17	99.9289	21
ASTEI05783	scaffold_00033:1369251:1370360:1|gene:ASTEI05783	154.564	48.5095	14	95	14	1	369	40.76	6.06	1897.37	9	156.84	14
ASTEI04289	ASTEI04289-PA#scaffold_00022:347239:348324:1	126.775	55.9557	16	95	16	1	361	39.599	6.46	2013.16	14	111.303	15
ASTEI00697	scaffold_00003:204259:208313:-1|gene:ASTEI00697	158.778	29.1484	28	95	28	1	1139	126.393	5.25	1539.93	25	100.099	28
ASTEI00277	ASTEI00277-PA#scaffold_00001:4346492:4347793:-1	71.5984	27.25	12	95	10	1	400	45.764	6.02	2016.68	12	125.876	12
ASTEI00162	scaffold_00001:2454181:2457705:1|gene:ASTEI00162	131.414	24.3421	23	95	23	1	912	105.04	8.03	1714.5	22	105.587	23
ASTEI09655	scaffold_00100:47134:55222:1|gene:ASTEI09655	143.012	41.2651	23	94	23	1	664	72.931	8.48	2076.38	21	97.3192	23
ASTEI085593	scaffold_00071:215911:218835:-1|gene:ASTEI085593	128.846	36.037	23	94	22	1	974	110.513	5.1	1557.76	21	95.6409	23
ASTEI08290	ASTEI08290-PA#scaffold_00065:477886:487412:1	96.7541	16.8563	13	94	13	1	967	104.276	5.08	1956.1	13	109.284	13
ASTEI10104	ASTEI10104-PA#scaffold_00112:253308:253700:1	79.3707	39.2308	6	93	6	1	130	15.078	10.89	1420.93	4	134.733	6
ASTEI09198	scaffold_00085:115702:143219:-1|gene:ASTEI09198	130.902	11.636	22	93	22	1	2286	245.505	5.55	1122.57	16	111.347	22
ASTEI08472	ASTEI08472-PA#scaffold_00068:820279:823311:-1	101.106	23.2733	15	93	15	1	666	75.196	4.88	1577.74	14	105.212	15
ASTEI07372	scaffold_00053:897856:899201:1|gene:ASTEI07372	126.972	57.1429	17	93	17	1	392	42.771	8.09	1811.64	16	99.6116	16
ASTEI06878	ASTEI06878-PA#scaffold_00045:895034:902438:-1	96.6657	40.5963	15	93	15	1	436	49.368	8.16	1528.75	12	75.9377	15
ASTEI00948	ASTEI00948-PA#scaffold_00003:4491934:4492744:1	57.1993	34.9593	8	93	8	1	246	27.563	6.55	1856.71	6	98.1174	8
ASTEI11272	scaffold_01015:23:1076:1|gene:ASTEI11272	22.4396	13.4483	4	92	2	1	290	31.534	5.14	1123.94	4	37.1407	4
ASTEI08576	ASTEI08576-PA#scaffold_00071:350943:352299:-1	109.914	42.1875	12	92	12	1	384	42.756	5.11	1876.97	12	121.32	12
ASTEI08122	scaffold_00062:619170:623112:-1|gene:ASTEI08122	144.322	32.3031	24	92	24	1	1003	112.089	5.35	1756.61	22	99.4765	23
ASTEI07479	ASTEI07479-PA#scaffold_00055:65836:71392:-1	84.4247	16.5962	13	92	12	1	946	103.005	6.68	1573.76	12	67.1286	13
ASTEI06804	ASTEI06804-PA#scaffold_00044:803834:805426:1	138.725	45.1404	22	92	22	1	463	51.62	5.14	1519.32	19	122.152	21
ASTEI05334	ASTEI05334-PA#scaffold_00030:321433:322368:-1	45.1982	29.6	4	92	4	1	125	14.012	10.13	1335.62	3	134.472	4
ASTEI08547	scaffold_00070:935653:936216:-1|gene:ASTEI08547	5.92437	4.87805	1	91	1	1	164	17.129	5.22	887.809	1	131.397	1
ASTEI05539	ASTEI05539-PA#scaffold_00031:1388688:1389857:-1	124.416	40.617	17	91	17	1	389	45.349	6.7	2151.24	17	84.8047	16
ASTEI03483	ASTEI03483-PA#scaffold_00015:176656:178963:1	136.047	41.6244	21	91	20	1	591	67.304	7.77	1727.37	18	119.001	21
ASTEI02841	ASTEI02841-PA#scaffold_00011:1966260:1976990:1	180.054	24.3959	26	91	26	1	1738	184.255	6.34	1578.81	24	113.863	26
ASTEI01226	ASTEI01226-PA#scaffold_00004:4457655:4479027:1	212.789	13.2946	34	91	34	1	3445	378.097	5.67	2109.3	34	80.9991	33
ASTEI00551	ASTEI00551-PA#scaffold_00002:3285445:3290437:-1	119.913	25.3669	21	91	21	1	954	106.776	6.47	1593.43	19	91.4643	21
ASTEI10083	ASTEI10083-PA#scaffold_00111:444885:448622:1	89.6894	67.1362	13	90	13	1	213	23.593	6.39	2159.83	11	134.348	13
ASTEI07629	ASTEI07629-PA#scaffold_00056:872644:874328:-1	86.4125	33.6673	14	90	14	1	499	54.502	6.3	1891.21	11	113.508	14
ASTEI06980	scaffold_00046:1158639:1160410:1|gene:ASTEI06980	172.425	36.7491	18	90	18	1	566	64.091	4.55	1515.93	13	149.003	18
ASTEI05818	ASTEI05818-PA#scaffold_00034:44739:45329:-1	113.082	70.4082	13	90	12	1	196	21.83	6.05	1710.08	10	132.594	12
ASTEI04368	ASTEI04368-PA#scaffold_00022:1371968:1376973:1	159.524	28.6765	26	90	26	1	1088	116.756	7.27	1472.66	19	90.9976	26
ASTEI03409	ASTEI03409-PA#scaffold_00014:2010356:2010941:1	58.7853	47.0588	7	90	7	1	170	18.172	8.43	1660.95	7	115.739	7
ASTEI08609	scaffold_00072:364484:366478:-1|gene:ASTEI08609	131.856	59.0164	19	89	19	1	427	46.48	8.18	1575.22	15	126.043	19
ASTEI03496	scaffold_00015:372798:394870:1|gene:ASTEI03496	136.381	8.38558	22	89	22	1	3828	415.934	9.07	1469.6	21	107.129	22
ASTEI00490	scaffold_00002:2267338:2271523:-1|gene:ASTEI00490	123.858	36.1891	23	89	23	1	677	74.981	8.43	1490.62	20	91.5812	23
ASTEI09693	scaffold_00101:98331:102036:1|gene:ASTEI09693	148.802	22.0228	24	88	24	1	1226	136.969	4.77	1921.7	23	95.4041	24
ASTEI09365	ASTEI09365-PA#scaffold_00089:595213:605776:-1	63.4425	8.742	9	88	9	1	938	100.871	7.05	1682.54	8	112.771	9
ASTEI08960	ASTEI08960-PA#scaffold_00079:671581:684688:-1	105.253	27.6235	17	88	17	1	648	73.655	10.05	1755.59	17	86.4832	15
ASTEI07618	ASTEI07618-PA#scaffold_00056:681053:687567:1	93.2901	23.741	9	88	8	1	556	62.627	6.96	1444.83	8	77.2376	9
ASTEI05763	ASTEI05763-PA#scaffold_00033:1054999:1059527:-1	132.021	22.2222	20	88	20	1	1134	127.047	6.43	1087.84	17	91.8693	19
ASTEI05016	ASTEI05016-PA#scaffold_00027:1044776:1045494:-1	60.1144	56.5854	10	88	10	1	205	23.247	7.08	1255.55	10	77.5819	10
ASTEI04806	scaffold_00026:346519:348391:-1|gene:ASTEI04806	77.1254	71.6279	12	88	12	1	215	24.332	6.01	1852.59	12	112.1	11
ASTEI03360	scaffold_00014:1427529:1433310:1|gene:ASTEI03360	147.994	39.8463	28	88	28	1	911	102.083	5.95	1532.76	24	78.116	28
ASTEI01035	ASTEI01035-PA#scaffold_00004:402637:405792:1	63.2873	17.2996	13	88	12	1	711	80.204	7.39	1270.57	13	48.2261	13
ASTEI10933	ASTEI10933-PA#scaffold_00195:15796:16937:1	142.39	74.1313	15	87	15	1	259	28.597	7.28	1909.16	11	148.19	15
ASTEI10390	scaffold_00128:245475:246795:-1|gene:ASTEI10390	75.4115	56.25	13	87	13	1	256	29.653	5.81	1344.23	12	108.013	13
ASTEI09537	scaffold_00096:146361:149222:-1|gene:ASTEI09537	177.557	32.6651	24	87	24	1	848	97.139	7.17	1850.4	23	107.177	24
ASTEI07899	scaffold_00059:1100666:1101624:-1|gene:ASTEI07899	115.006	57.971	15	87	15	1	276	30.695	6.32	1784.51	14	115.139	15
ASTEI01676	ASTEI01676-PA#scaffold_00006:703995:704385:1	32.8779	53.3333	5	87	5	1	105	12.349	7.4	2032.35	4	107.838	5
ASTEI00379	scaffold_00002:134897:137066:1|gene:ASTEI00379	109.63	48.0916	12	87	12	1	262	28.868	8.81	1615.18	11	108.741	12
ASTEI00231	ASTEI00231-PA#scaffold_00001:3730719:3733145:-1	120.985	52.0384	16	87	16	1	417	46.259	9.1	1296.59	14	98.1897	16
ASTEI11035	scaffold_00279:3304:5637:1|gene:ASTEI11035	125.178	37.9237	15	86	15	1	472	53.659	5.31	1739.87	14	89.3011	15
ASTEI09118	scaffold_00083:593178:608852:1|gene:ASTEI09118	129.487	10.7403	26	86	20	1	3566	392.13	6.52	1200.62	20	70.2911	26
ASTEI08048	ASTEI08048-PA#scaffold_00061:862327:864858:1	42.6817	32.636	9	86	5	1	239	26.955	8.9	1778.99	9	93.5768	9
ASTEI06605	ASTEI06605-PA#scaffold_00042:916757:919662:1	74.5255	27.5926	13	86	11	1	540	62.677	6.87	1427.16	13	76.2274	12
ASTEI06266	ASTEI06266-PA#scaffold_00038:1180374:1184450:-1	106.408	24.8244	15	86	15	1	854	89.939	8.87	1966.92	14	89.5311	14
ASTEI05819	ASTEI05819-PA#scaffold_00034:48177:49333:1	121.126	63.0769	18	86	18	1	325	36.61	6.44	1581.11	14	130.46	17
ASTEI05770	ASTEI05770-PA#scaffold_00033:1172659:1173615:-1	85.5454	69.8864	10	86	10	1	176	19.335	6.16	1519.59	7	111.862	10
ASTEI05092	ASTEI05092-PA#scaffold_00028:745856:747287:1	115.104	43.7653	17	86	17	1	409	45.506	5.95	1178.56	13	101.965	17
ASTEI04953	ASTEI04953-PA#scaffold_00027:67721:71386:1	127.88	31.8489	19	86	19	1	741	82.826	6.9	1633.87	17	96.2274	19
ASTEI02445	ASTEI02445-PA#scaffold_00009:2370022:2378480:1	101.147	8.31869	12	86	12	1	1707	195.951	6.52	1334.13	8	125.426	12
ASTEI01906	ASTEI01906-PA#scaffold_00007:155065:160047:1	138.538	16.778	19	86	19	1	1198	131.049	6.29	1587.42	19	101.903	19
ASTEI08571	ASTEI08571-PA#scaffold_00071:317442:319503:1	115.505	35.5769	15	85	15	1	520	57.173	6.49	1820.45	14	106.361	15
ASTEI05820	ASTEI05820-PA#scaffold_00034:50151:54386:-1	128.499	26.0773	19	85	17	1	905	101.361	6.06	1280.62	16	122.025	19
ASTEI03903	scaffold_00018:1682702:1683473:1|gene:ASTEI03903	114.095	81.9005	17	85	17	1	221	25.991	6.21	1272.32	9	117.646	17
ASTEI03110	ASTEI03110-PA#scaffold_00013:1362417:1363198:1	79.7137	39.3162	8	85	8	1	234	26.398	5.73	1527.23	7	101.408	8
ASTEI00843	ASTEI00843-PA#scaffold_00003:2851102:2852169:-1	112.045	48.7879	14	85	14	1	330	35.614	9.64	1020.48	12	92.9052	14
ASTEI10359	scaffold_00127:82128:93646:-1|gene:ASTEI10359	75.9459	7.92019	7	84	7	1	1654	171.215	8	1967.77	7	156.971	7
ASTEI08991	scaffold_00080:80340:83218:-1|gene:ASTEI08991	68.8733	16.9521	11	84	11	1	584	63.156	7.18	1325.62	11	91.559	10
ASTEI07040	ASTEI07040-PA#scaffold_00047:739661:745238:1	83.0772	18.1951	10	84	10	1	687	77.844	6.04	1735.79	10	106.906	10
ASTEI06837	scaffold_00045:129596:130251:1|gene:ASTEI06837	41.5749	26.0417	4	84	4	1	192	21.176	6.95	1848.15	4	130.66	4
ASTEI03473	scaffold_00015:139317:142170:-1|gene:ASTEI03473	102.916	45.0178	19	84	19	1	562	60.775	7.87	1578.27	16	85.1598	19
ASTEI01408	scaffold_00005:1963477:1968330:1|gene:ASTEI01408	113.731	38.7255	15	84	15	1	408	45.573	5.96	1806.69	15	113.945	15
ASTEI09747	ASTEI09747-PA#scaffold_00102:250632:254215:1	111.891	23.1818	18	83	18	1	880	98.186	4.88	1463.54	16	72.0682	18
ASTEI09553	scaffold_00096:302983:306207:-1|gene:ASTEI09553	148.021	55.9846	21	83	21	1	518	55.561	6.71	1292.68	13	105.915	20
ASTEI09383	scaffold_00090:145264:148524:1|gene:ASTEI09383	61.1758	8.49673	4	83	4	1	459	50.943	5.74	1363.17	4	49.8435	4
ASTEI08124	ASTEI08124-PA#scaffold_00062:629001:634596:-1	140.986	20.8576	23	83	22	1	1376	153.359	6.39	1562.7	22	69.0842	23
ASTEI063681	scaffold_00039:1070446:1071555:-1|gene:ASTEI063681	71.9847	32.2493	11	83	9	1	369	36.576	8.69	1594.89	10	101.271	11
ASTEI05660	ASTEI05660-PA#scaffold_00032:1791015:1792518:1	79.625	30.5987	13	83	13	1	451	50.875	6.62	1468.15	12	70.7959	13
ASTEI05465	scaffold_00031:501538:509088:-1|gene:ASTEI05465	152.997	16.8353	30	83	30	1	2174	246.981	5.88	1720.28	30	64.9971	30
ASTEI04991	ASTEI04991-PA#scaffold_00027:552429:559621:1	103.397	40.9709	21	83	20	1	515	58.918	6.05	1308.92	17	89.0135	21
ASTEI10590	ASTEI10590-PA#scaffold_00142:18873:27976:-1	119.651	61.1765	14	82	14	1	255	29.449	6.93	1379.98	12	100.324	14
ASTEI08118	ASTEI08118-PA#scaffold_00062:605867:606724:1	103.172	43.5897	9	82	9	1	195	22.115	5.99	1368.67	8	107.814	9
ASTEI07689	ASTEI07689-PA#scaffold_00057:729463:735464:1	119.715	13.8749	20	82	20	1	1391	152.511	4.77	1741.86	20	97.6178	20
ASTEI07375	ASTEI07375-PA#scaffold_00053:930719:933242:1	72.3451	29.106	9	82	9	1	481	52.136	8.68	1623.2	7	73.6241	9
ASTEI04409	ASTEI04409-PA#scaffold_00023:311902:318525:1	96.7054	25.2632	20	82	20	1	855	97.57	6.4	1310.01	18	71.6835	20
ASTEI04183	ASTEI04183-PA#scaffold_00021:985851:1012882:1	198.887	10.4621	39	82	39	1	5085	575.128	5.6	1692.31	38	45.8795	38
ASTEI02454	ASTEI02454-PA#scaffold_00009:2482677:2485359:1	138.446	36.2559	20	82	20	1	844	92.308	5.24	1441.01	20	89.2249	20
ASTEI00292	scaffold_00001:4544900:4547795:1|gene:ASTEI00292	104.58	42.4561	17	82	17	1	570	62.418	9.86	1325.94	16	95.1165	17
ASTEI06893	ASTEI06893-PA#scaffold_00045:1149300:1150589:-1	115.237	43.1677	14	81	14	1	322	36.047	8.56	1193.96	10	110.331	14
ASTEI06592	scaffold_00042:629806:632031:-1|gene:ASTEI06592	126.896	43.4599	14	81	14	1	474	52.06	7.94	1448.97	13	117.557	14
ASTEI05490	ASTEI05490-PA#scaffold_00031:782392:783678:1	95.8801	35.9517	11	81	11	1	331	37.29	4.86	1719.27	11	97.63	11
ASTEI05340	ASTEI05340-PA#scaffold_00030:350532:353896:-1	178.797	43.554	17	81	17	1	574	63.066	6.49	1503.2	15	122.386	17
ASTEI05036	scaffold_00027:1683224:1684108:-1|gene:ASTEI05036	118.412	55.3719	12	81	12	1	242	27.025	4.79	1510.73	9	119.86	12
ASTEI02503	scaffold_00009:3063883:3064554:-1|gene:ASTEI02503	39.2207	22.7273	3	81	3	1	198	21.805	9.92	1736.98	3	62.3249	3
ASTEI02244	scaffold_00008:2717766:2724125:1|gene:ASTEI02244	68.7595	17.3611	10	81	4	1	720	76.472	9.38	1610.65	10	56.7752	10
ASTEI02082	scaffold_00008:497891:498908:1|gene:ASTEI02082	88.3047	43.007	10	81	10	1	286	31.435	5.81	1810.08	8	128.169	10
ASTEI00321	scaffold_00001:5086205:5094274:-1|gene:ASTEI00321	145.734	14.3137	21	81	21	1	2040	218.438	4.37	1529.68	17	90.0682	21
ASTEI00038	scaffold_00001:514799:536833:1|gene:ASTEI00038	127.892	25.4836	18	81	18	1	1189	126.606	6.93	1286.38	17	85.6398	18
ASTEI10795	ASTEI10795-PA#scaffold_00165:60103:60893:1	97.0901	59.3074	12	80	12	1	231	25.651	6.55	1407.23	11	110.224	12
ASTEI10453	ASTEI10453-PA#scaffold_00132:157584:158138:1	24.3587	21.4765	4	80	4	1	149	17.055	10.07	1294.09	4	84.7174	4
ASTEI05989	scaffold_00035:1233235:1238689:1|gene:ASTEI05989	92.0163	32.8042	10	80	10	1	378	41.858	5.2	1956.12	10	106.888	10
ASTEI04291	scaffold_00022:369310:372879:1|gene:ASTEI04291	74.544	25.0896	14	80	13	1	558	62.598	7.01	1569.73	12	96.1238	14
ASTEI08181	scaffold_00063:88778:94215:-1|gene:ASTEI08181	154.801	34.3811	17	79	17	1	509	57.759	8.97	1571.68	14	116.996	17
ASTEI06979	ASTEI06979-PA#scaffold_00046:1156265:1157914:1	114.027	38.4921	16	79	16	1	504	55.705	8.65	1588.87	16	68.6761	15
ASTEI06854	ASTEI06854-PA#scaffold_00045:339770:340659:1	83.2636	64.1026	10	79	10	1	195	22.348	9.29	1037.69	9	88.8767	10
ASTEI06556	scaffold_00041:1391992:1392898:-1|gene:ASTEI06556	77.5572	70.7113	12	79	12	1	239	27.134	8.92	1536.2	12	110.904	12
ASTEI05273	scaffold_00029:1770927:1772873:1|gene:ASTEI05273	134.363	38.7346	22	79	22	1	648	70.296	7.68	1480.18	19	79.7021	22
ASTEI03080	ASTEI03080-PA#scaffold_00013:734235:737445:1	131.858	25.979	22	79	21	1	1047	118.54	5.2	1604.23	19	93.237	22
ASTEI01219	ASTEI01219-PA#scaffold_00004:4365564:4368582:1	73.8099	47.8102	8	79	8	1	274	29.966	6.55	1117.5	7	121.99	8
ASTEI10232	ASTEI10232-PA#scaffold_00119:260898:263964:1	118.42	31.8264	17	78	17	1	553	58.386	8.29	1174.5	12	114.983	17
ASTEI08949	scaffold_00079:640794:641873:-1|gene:ASTEI08949	127.579	52.6462	16	78	16	1	359	40.385	6.11	875.69	10	127.265	16
ASTEI07857	scaffold_00059:377326:379682:1|gene:ASTEI07857	60.5143	30.7692	8	78	8	1	273	31.38	9.83	1955.8	8	93.8271	8
ASTEI06744	ASTEI06744-PA#scaffold_00043:1274080:1281321:-1	112.322	23.7052	21	78	20	1	1004	112.424	5.34	1455.17	20	76.5164	21
ASTEI06482	ASTEI06482-PA#scaffold_00041:98545:100597:1	96.0128	24.8193	11	78	11	1	415	45.953	6.23	1810.6	10	132.175	11
ASTEI06290	ASTEI06290-PA#scaffold_00038:1425189:1436855:-1	119.795	31.213	16	78	16	1	676	76.575	6.2	1308.25	15	80.437	16
ASTEI05667	scaffold_00032:1866169:1873100:1|gene:ASTEI05667	76.8261	26.9488	12	78	7	1	449	51.743	6.39	1107.61	5	125.505	12
ASTEI03580	scaffold_00015:2184791:2191272:1|gene:ASTEI03580	119.944	43.6916	15	78	14	1	428	47.912	4.65	1488.74	14	80.5062	15
ASTEI03309	ASTEI03309-PA#scaffold_00014:1010063:1011695:-1	96.8678	45.0882	14	78	13	1	397	43.294	8.38	1208.6	10	106.972	12
ASTEI07954	ASTEI07954-PA#scaffold_00060:582735:583625:-1	94.413	60.6965	8	77	8	1	201	22.242	5.94	1795.63	7	133.572	8
ASTEI07793	ASTEI07793-PA#scaffold_00058:676868:680378:-1	87.6276	44.3452	13	77	13	1	336	39.2	7.01	1368.65	12	87.0006	13
ASTEI07288	ASTEI07288-PA#scaffold_00051:1084365:1093614:-1	89.702	21.9512	10	77	10	1	533	57.558	5.24	1767.86	10	84.9592	10
ASTEI02980	scaffold_00012:1077616:1082406:1|gene:ASTEI02980	122.645	34.6972	16	77	16	1	611	68.818	5.44	1429.98	13	103.211	16
ASTEI02918	ASTEI02918-PA#scaffold_00011:2996619:3006015:-1	131.724	33.2721	14	77	14	1	544	62.294	5.16	1634.28	12	92.5241	14
ASTEI02791	scaffold_00011:985642:986664:1|gene:ASTEI02791	114.76	45.2941	12	77	6	1	340	37.252	6.52	785.86	6	121.927	12
ASTEI10106	ASTEI10106-PA#scaffold_00112:256255:257171:1	93.7332	77.6978	15	76	15	1	278	30.262	5.97	1713.93	12	101.12	14
ASTEI10020	ASTEI10020-PA#scaffold_00109:383826:385044:1	129.469	56.9733	13	76	13	1	337	36.386	8.38	1265.67	11	101.416	13
ASTEI06881	ASTEI06881-PA#scaffold_00045:930493:931536:1	92.292	56.196	13	76	12	1	347	38.171	8.94	1088.49	11	106.95	13
ASTEI02737	ASTEI02737-PA#scaffold_00011:536914:537168:1	42.5973	40.4762	5	76	5	1	84	9.414	9.45	794.987	4	71.3616	5
ASTEI02215	scaffold_00008:2398408:2399004:-1|gene:ASTEI02215	63.4036	69.9187	9	76	9	1	123	13.758	9.45	1314.68	9	65.0578	9
ASTEI00914	ASTEI00914-PA#scaffold_00003:3820315:3821798:-1	110.694	43.5955	14	76	14	1	445	49.564	6.96	1397.92	13	103.019	14
ASTEI00881	scaffold_00003:3403114:3411871:1|gene:ASTEI00881	82.8535	26.1364	15	76	15	1	616	69.843	9	1114.5	15	76.4126	14
ASTEI10689	scaffold_00152:98804:100542:-1|gene:ASTEI10689	55.925	37.9888	5	75	5	1	179	19.662	4.83	1478.09	4	99.4001	5
ASTEI09952	ASTEI09952-PA#scaffold_00107:404903:406060:1	144.396	53.5714	12	75	12	1	308	34.906	7.18	1517.41	8	103.333	12
ASTEI09887	ASTEI09887-PA#scaffold_00106:84562:87159:-1	116.509	32.0245	21	75	21	1	815	88.068	6.07	1396.36	18	96.2887	21
ASTEI07928	scaffold_00060:404012:405963:-1|gene:ASTEI07928	77.292	26.3048	9	75	9	1	479	53.973	4.92	1189.79	9	73.965	9
ASTEI07916	ASTEI07916-PA#scaffold_00060:283292:284710:-1	116.857	51.8382	13	75	12	1	272	31.99	9.1	1306.99	12	93.4431	12
ASTEI07777	scaffold_00058:534257:535301:1|gene:ASTEI07777	59.9365	38.5892	9	75	9	1	241	26.923	9.13	1635.51	9	87.1186	9
ASTEI05977	ASTEI05977-PA#scaffold_00035:1029961:1030862:1	73.0173	49.3213	10	75	7	1	221	24.925	5.03	1866.84	9	78.7649	10
ASTEI05761	scaffold_00033:1041794:1045916:-1|gene:ASTEI05761	69.5373	55.102	9	75	9	1	196	20.615	8.44	1307.63	6	97.6057	9
ASTEI03188	ASTEI03188-PA#scaffold_00013:2294821:2298057:1	135.978	47.5465	18	75	18	1	591	64.56	7.36	1352.61	13	103.815	16
ASTEI03097	ASTEI03097-PA#scaffold_00013:1288010:1288627:-1	62.7941	36.0976	7	75	6	1	205	23.256	5.66	1307.29	7	94.7679	7
ASTEI03022	scaffold_00012:1989377:2000779:-1|gene:ASTEI03022	94.6201	20.1251	16	75	16	1	959	104.137	6.51	1198.63	15	81.2678	16
ASTEI01179	ASTEI01179-PA#scaffold_00004:3280985:3282213:1	89.5614	46.7262	14	75	14	1	336	37.862	8.81	1541	12	78.2839	14
ASTEI00811	scaffold_00003:2193678:2198917:-1|gene:ASTEI00811	82.8091	31.7003	9	75	9	1	347	39.182	5.35	1804.97	7	119.535	9
ASTEI10794	scaffold_00165:58069:59378:-1|gene:ASTEI10794	84.5885	38.6189	15	74	15	1	391	44.412	9	1230.06	15	69.7334	15
ASTEI06528	ASTEI06528-PA#scaffold_00041:814275:829640:-1	112.72	15.6752	16	74	16	1	1244	140.312	8.38	1481.11	15	64.9125	16
ASTEI03295	scaffold_00014:943575:944392:1|gene:ASTEI03295	52.4781	30.9392	8	74	8	1	181	20.688	7.52	1318.39	6	90.2001	8
ASTEI10699	scaffold_00153:39303:39926:-1|gene:ASTEI10699	46.922	48.3092	9	73	9	1	207	23.179	9.58	1194.61	8	58.4436	9
ASTEI09679	ASTEI09679-PA#scaffold_00100:444117:455099:-1	88.8263	18.7879	11	73	11	1	495	55.968	9.1	1476.6	9	78.5055	11
ASTEI08291	ASTEI08291-PA#scaffold_00065:491830:493565:1	88.0541	47.2669	12	73	10	1	311	35.525	5.67	1243.88	6	130.075	12
ASTEI07851	scaffold_00059:261927:266675:-1|gene:ASTEI07851	130.999	29.4872	21	73	21	1	780	87.997	5.17	1431.17	21	69.2268	21
ASTEI05807	ASTEI05807-PA#scaffold_00033:1836167:1839033:-1	110.444	39.5753	14	73	14	1	518	57.341	5.1	1284.59	10	77.7628	14
ASTEI03928	scaffold_00019:152744:161681:1|gene:ASTEI03928	112.711	22.8665	16	73	16	1	914	102.206	5.05	1225.99	15	63.824	16
ASTEI02206	scaffold_00008:2311454:2313998:1|gene:ASTEI02206	104.518	31.5	14	73	14	1	600	63.693	7.5	2008.07	14	101.805	14
ASTEI01837	scaffold_00006:3368369:3372299:1|gene:ASTEI01837	82.0213	15.8408	17	73	17	1	1231	138.366	7.02	1212.09	15	61.4822	17
ASTEI00702	scaffold_00003:218563:219021:-1|gene:ASTEI00702	38.7718	44.0789	8	73	8	1	152	17.524	10.54	1057.25	8	54.9153	8
ASTEI09982	scaffold_00108:82874:91537:1|gene:ASTEI09982	119.827	30.599	18	72	18	1	768	85.975	5.41	1421.48	15	98.1507	17
ASTEI09973	scaffold_00107:473948:490982:-1|gene:ASTEI09973	166.654	7.52928	31	72	30	1	5379	588.837	6.19	1648.1	30	50.1187	31
ASTEI07873	scaffold_00059:759021:761351:1|gene:ASTEI07873	93.2547	30.9013	17	72	17	1	699	76.171	6.99	1176.92	17	66.5708	17
ASTEI07484	ASTEI07484-PA#scaffold_00055:109236:113666:1	95.4216	55.2347	16	72	16	1	277	31.89	5.86	1112.81	13	92.5808	16
ASTEI06480	scaffold_00041:86614:95557:1|gene:ASTEI06480	142.136	19.3785	25	72	25	1	1770	188.113	7.23	1203.05	23	60.9764	25
ASTEI05576	ASTEI05576-PA#scaffold_00032:157269:157919:1	132.721	64.2336	12	72	12	1	137	15.028	5.85	511.785	4	186.551	12
ASTEI04390	scaffold_00022:2164059:2165003:-1|gene:ASTEI04390	101.487	41.5584	10	72	10	1	231	26.61	7.53	1099.84	8	100.938	10
ASTEI02535	scaffold_00010:127669:132920:-1|gene:ASTEI02535	71.6815	66.2338	8	72	7	1	154	17.255	6.02	1444.48	7	79.355	8
ASTEI02229	scaffold_00008:2516173:2517847:-1|gene:ASTEI02229	96.3107	35.8369	18	72	18	1	466	51.004	5.38	1393	18	84.3659	18
ASTEI01540	ASTEI01540-PA#scaffold_00005:3522968:3524385:-1	94.8448	62.2407	11	72	11	1	241	26.261	7.9	1297.19	9	111.258	10
ASTEI01400	ASTEI01400-PA#scaffold_00005:1905159:1911050:1	116.212	19.4096	24	72	24	1	1355	155.766	7.08	1268.96	23	46.5926	23
ASTEI01274	scaffold_00005:273707:278545:-1|gene:ASTEI01274	107.445	21.078	18	72	17	1	1039	119.053	4.88	1226.84	16	72.7122	18
ASTEI01072	scaffold_00004:801885:805069:1|gene:ASTEI01072	115.793	39.4786	19	72	19	1	537	61.585	8.68	1298.9	19	78.5474	19
ASTEI00047	ASTEI00047-PA#scaffold_00001:634700:635901:-1	71.054	51.8135	9	72	9	1	193	22.523	5.26	897.526	5	91.4653	9
ASTEI11637	ASTEI11637-PA#scaffold_08072:503:950:-1	44.5813	70.9677	7	71	7	1	124	14.102	5.95	1549.77	6	88.9562	7
ASTEI09561	scaffold_00096:574746:581386:-1|gene:ASTEI09561	97.0065	24.0519	17	71	17	1	1002	112.466	7.8	1500.88	16	62.2826	17
ASTEI08683	scaffold_00073:334931:336432:-1|gene:ASTEI08683	104.68	51.1905	18	71	18	1	420	45.677	6.16	1378.57	17	57.5384	18
ASTEI08299	ASTEI08299-PA#scaffold_00065:576117:580952:-1	91.0321	25.4321	19	71	19	1	810	92.563	8.12	1246.43	15	85.175	19
ASTEI07554	ASTEI07554-PA#scaffold_00055:1148795:1149166:1	30.5287	19.5122	4	71	4	1	123	14.458	11.28	671.827	4	49.8134	4
ASTEI06906	scaffold_00045:1241931:1243580:1|gene:ASTEI06906	95.2753	48.4018	18	71	18	1	438	49.83	9.48	723.138	15	87.5505	18
ASTEI05005	ASTEI05005-PA#scaffold_00027:930814:933990:1	91.8046	49.0964	14	71	14	1	332	35.489	7.65	1554.38	13	76.6152	14
ASTEI00641	scaffold_00002:5547717:5549981:1|gene:ASTEI00641	131.027	33.3333	11	71	11	1	546	57.898	5.19	1880.46	11	100.853	11
ASTEI09061	ASTEI09061-PA#scaffold_00082:227011:228401:1	66.4688	25.6039	10	70	10	1	414	48.139	9.04	1058.61	8	108.486	10
ASTEI07878	ASTEI07878-PA#scaffold_00059:794182:796485:1	97.02	26.6798	13	70	13	1	506	57.81	4.89	1728.31	11	87.4101	13
ASTEI06534	ASTEI06534-PA#scaffold_00041:849872:860467:-1	120.63	23.9035	19	70	19	1	912	104.544	5.88	1172.8	15	92.4722	19
ASTEI05196	scaffold_00029:481279:492640:-1|gene:ASTEI05196	83.6268	9.0869	17	70	17	1	2267	253.71	6.6	1286.5	14	79.7227	17
ASTEI05067	scaffold_00028:136461:147320:1|gene:ASTEI05067	128.814	17.294	23	70	23	1	1966	217.528	6.58	1280.86	22	73.9676	23
ASTEI04616	ASTEI04616-PA#scaffold_00024:1484224:1492378:-1	106.782	14.685	27	70	27	1	2397	280.098	8.84	836.274	27	42.6422	27
ASTEI03704	ASTEI03704-PA#scaffold_00016:2382852:2383952:1	67.2544	60.4444	11	70	10	1	225	24.776	6.35	1755.84	9	86.8191	11
ASTEI01439	scaffold_00005:2264312:2268674:-1|gene:ASTEI01439	147.673	30.6017	20	70	20	1	964	106.645	6.93	1775.51	18	82.0973	20
ASTEI01234	ASTEI01234-PA#scaffold_00004:4634703:4636175:1	88.672	32.8571	14	70	14	1	490	55.652	7.28	1422.1	13	76.5876	14
ASTEI07287	ASTEI07287-PA#scaffold_00051:1056232:1065761:-1	87.2462	34.3284	14	69	14	1	469	55.389	5.58	1343.09	13	73.7479	14
ASTEI06068	scaffold_00036:464636:473050:1|gene:ASTEI06068	110.004	26.1057	20	69	19	1	927	101.632	5.59	1378.44	20	45.1592	20
ASTEI04240	ASTEI04240-PA#scaffold_00021:1673267:1674808:-1	77.6283	29.8932	8	69	8	1	281	32.29	5.53	1424.04	7	76.7942	8
ASTEI02205	ASTEI02205-PA#scaffold_00008:2308340:2310350:-1	105.316	22.9866	12	69	12	1	596	69.502	5.87	1164.54	12	75.0711	12
ASTEI02053	ASTEI02053-PA#scaffold_00008:84754:85503:1	104.708	54.6185	10	69	10	1	249	27.891	8.12	1630.39	8	110.917	10
ASTEI00476	ASTEI00476-PA#scaffold_00002:1928439:1930706:1	54.4563	30.4965	11	69	11	1	423	48.039	9.57	1250.01	10	64.5381	11
ASTEI00393	scaffold_00002:361766:366961:-1|gene:ASTEI00393	141.867	22.0664	21	69	21	1	1355	147.6	5.95	1392.08	20	69.4992	21
ASTEI10968	ASTEI10968-PA#scaffold_00205:35885:45007:1	138.723	27.8298	22	68	22	1	1175	126.984	6.93	1220.16	20	81.8292	22
ASTEI08673	scaffold_00073:221319:222852:-1|gene:ASTEI08673	93.344	37.551	14	68	14	1	490	53.732	5.49	1251.34	13	63.3222	13
ASTEI07496	ASTEI07496-PA#scaffold_00055:223891:225558:1	106.505	41.02	17	68	17	1	451	52.002	5.77	1053.67	11	73.8286	17
ASTEI06110	ASTEI06110-PA#scaffold_00036:1025994:1031164:1	82.8913	57.3333	8	68	8	1	150	17.364	7.2	1302.55	6	81.4856	8
ASTEI05553	scaffold_00031:1563450:1568553:-1|gene:ASTEI05553	85.3623	22.7513	12	68	12	1	567	63.65	6.49	1127.17	12	63.3273	12
ASTEI05229	scaffold_00029:1221800:1227916:1|gene:ASTEI05229	80.8858	7.68368	10	68	10	1	1783	180.121	5.55	1463.19	8	74.3822	10
ASTEI04829	ASTEI04829-PA#scaffold_00026:493485:494504:-1	65.7952	24.1888	7	68	7	1	339	37.401	7.02	1219.86	5	106.684	7
ASTEI04143	ASTEI04143-PA#scaffold_00020:2071896:2072914:1	95.4861	48.4177	14	68	14	1	316	34.83	7.96	1346.26	14	75.1213	14
ASTEI02529	ASTEI02529-PA#scaffold_00010:54591:62382:-1	74.6193	24.3956	18	68	16	1	1365	164.532	5.99	971.241	18	42.4353	18
ASTEI01898	ASTEI01898-PA#scaffold_00007:25335:26550:1	91.3021	44.385	14	68	14	1	374	41.622	8.22	1278.32	12	76.4332	14
ASTEI00042	ASTEI00042-PA#scaffold_00001:597574:608340:1	164.947	12.831	25	68	25	1	2681	292.325	4.96	1573.81	25	77.3878	25
ASTEI09813	scaffold_00104:309678:314497:1|gene:ASTEI09813	57.5388	28.5441	10	67	10	1	522	59.188	5.83	927.148	10	65.212	10
ASTEI07055	ASTEI07055-PA#scaffold_00048:11399:11923:1	70.3524	60.9195	8	67	3	1	174	19.9	4.81	1504.92	7	76.4506	8
ASTEI05326	scaffold_00030:254350:262694:1|gene:ASTEI05326	132.735	14.5669	23	67	23	1	2032	229.063	6.2	1212.05	21	71.9752	22
ASTEI05315	scaffold_00030:191968:193348:-1|gene:ASTEI05315	72.5447	41.2791	14	67	14	1	344	38.374	8.35	1016.82	13	56.9153	14
ASTEI05269	ASTEI05269-PA#scaffold_00029:1748763:1750097:-1	50.0871	34.4186	7	67	5	1	215	24.176	7.42	1365.73	6	82.7532	7
ASTEI04882	scaffold_00026:1141362:1145407:-1|gene:ASTEI04882	62.1326	18.1132	10	67	10	1	530	59.988	7.11	1154.39	10	63.6046	10
ASTEI02453	scaffold_00009:2479197:2482006:-1|gene:ASTEI02453	101.596	23.82	16	67	16	1	911	100.822	5.86	1247.56	15	70.6692	16
ASTEI10035	scaffold_00110:223764:225443:1|gene:ASTEI10035	100.755	30.2326	13	66	13	1	559	60.743	5.86	1269.82	12	88.0058	13
ASTEI08745	scaffold_00074:359704:376359:1|gene:ASTEI08745	110.846	47.2826	10	66	10	1	184	20.763	5.8	1420.99	9	101.892	10
ASTEI08308	ASTEI08308-PA#scaffold_00065:782839:784275:1	83.4231	26.7281	9	66	9	1	434	50.422	7.94	935.701	9	67.9706	9
ASTEI07011	ASTEI07011-PA#scaffold_00047:200715:203350:1	94.106	31	15	66	15	1	500	55.682	5.8	1262.19	15	77.9124	14
ASTEI06446	scaffold_00040:1317991:1318907:1|gene:ASTEI06446	85.5518	36.9176	10	66	10	1	279	30.431	6.89	1092.32	9	66.1206	10
ASTEI06045	scaffold_00036:234127:234682:-1|gene:ASTEI06045	51.2906	22.8395	6	66	6	1	162	18.804	10.89	1074.33	6	86.1598	6
ASTEI05237	ASTEI05237-PA#scaffold_00029:1318640:1340476:-1	150.289	18.4339	27	66	27	1	1839	206.675	5.12	1367.89	25	65.7574	26
ASTEI04257	scaffold_00021:1966248:1967006:1|gene:ASTEI04257	89.0784	65.4762	13	66	13	1	252	29.209	5.85	1046.32	11	65.729	13
ASTEI03152	scaffold_00013:1839112:1839785:-1|gene:ASTEI03152	37.2079	26.8817	7	66	7	1	186	20.649	11.47	579.361	6	60.8703	7
ASTEI03021	scaffold_00012:1981480:1983927:1|gene:ASTEI03021	130.54	33.3777	19	66	19	1	752	85.538	5.87	1141.52	19	66.9213	19
ASTEI02798	ASTEI02798-PA#scaffold_00011:1026318:1036499:-1	70.3162	37.6771	13	66	12	1	353	40.486	6.2	1248.33	9	75.0998	13
ASTEI02680	ASTEI02680-PA#scaffold_00010:3012468:3013930:-1	63.9914	33.3333	8	66	8	1	240	27.697	4.81	1293.38	8	83.5853	8
ASTEI01840	scaffold_00006:3398207:3404791:-1|gene:ASTEI01840	120.153	13.0706	22	66	22	1	2081	233.854	6.33	1191.91	22	53.4076	21
ASTEI00316	scaffold_00001:5046603:5047774:1|gene:ASTEI00316	69.1489	35.9684	11	66	11	1	253	27.627	5.27	1170.26	9	61.3523	11
ASTEI09943	ASTEI09943-PA#scaffold_00107:289879:291201:1	120.679	45.4106	12	65	12	1	414	45.473	8.51	1390.56	8	81.0358	12
ASTEI09506	ASTEI09506-PA#scaffold_00094:583871:584510:1	45.8824	29.1892	5	65	5	1	185	21.156	8.87	1238.18	5	74.1082	4
ASTEI09370	ASTEI09370-PA#scaffold_00089:633332:634714:1	93.4106	40.2174	14	65	13	1	460	51.022	5.68	1186.2	14	64.5115	13
ASTEI09189	ASTEI09189-PA#scaffold_00084:642268:643844:1	94.3617	36.3029	13	65	13	1	449	49.399	8.53	1083.1	13	62.7973	13
ASTEI04031	ASTEI04031-PA#scaffold_00019:2223612:2225103:1	93.0432	47.7679	15	65	15	1	448	48.928	7.91	1047.54	13	54.8024	15
ASTEI01211	scaffold_00004:4228995:4229470:1|gene:ASTEI01211	39.1285	36.3636	4	65	4	1	110	12.419	9.58	686.062	4	85.034	4
ASTEI01199	scaffold_00004:4122203:4126279:1|gene:ASTEI01199	88.1879	24.7748	17	65	17	1	888	96.433	5.35	1061.08	14	63.5936	17
ASTEI01045	ASTEI01045-PA#scaffold_00004:498923:500410:-1	92.6364	31.5152	14	65	14	1	495	55.754	5.22	1324.27	13	64.3566	14
ASTEI00838	ASTEI00838-PA#scaffold_00003:2732337:2732833:1	42.8022	57.2581	8	65	8	1	124	14.974	9.63	669.013	8	40.4079	8
ASTEI00696	ASTEI00696-PA#scaffold_00003:203061:203754:1	90.8491	50.3937	8	65	8	1	127	14.127	6.18	1191.9	6	119.304	8
ASTEI00264	scaffold_00001:4214147:4215362:-1|gene:ASTEI00264	62.6013	54	12	65	7	1	300	34.548	6.32	846.01	6	86.6675	12
ASTEI10569	scaffold_00141:58005:58529:-1|gene:ASTEI10569	71.4077	53.4483	8	64	3	1	174	19.911	4.81	1462.55	8	68.6013	8
ASTEI09703	scaffold_00101:177019:178799:1|gene:ASTEI09703	97.8713	51.3889	14	64	14	1	504	55.266	6.67	1057.54	13	91.7258	14
ASTEI06813	scaffold_00044:1116362:1117108:1|gene:ASTEI06813	25.4215	14.1129	3	64	3	1	248	24.817	10.68	673.631	3	47.8969	3
ASTEI05741	ASTEI05741-PA#scaffold_00033:757069:758406:1	71.5221	24.8649	11	64	10	1	370	43.086	8.56	1207.38	11	49.9693	11
ASTEI05364	ASTEI05364-PA#scaffold_00030:1069596:1070979:-1	116.6	55.3134	17	64	17	1	367	40.9	8.7	1383.86	15	73.0677	17
ASTEI04868	scaffold_00026:1030489:1033245:1|gene:ASTEI04868	91.1947	40.4651	14	64	14	1	430	48.731	6.7	954.717	12	67.6649	14
ASTEI04081	ASTEI04081-PA#scaffold_00020:881937:882899:-1	97.3173	48.0916	9	64	9	1	262	30.21	6.38	1207.76	8	61.6969	9
ASTEI02941	ASTEI02941-PA#scaffold_00012:394697:396491:-1	135.39	47.8958	19	64	19	1	499	55.518	5.78	1279.14	13	83.1878	19
ASTEI00289	scaffold_00001:4467633:4475850:1|gene:ASTEI00289	106.219	17.2577	17	64	17	1	1269	142.181	5.64	1441.26	17	72.5658	17
ASTEI11316	ASTEI11316-PA#scaffold_01283:622:2132:-1	108.965	40.1656	14	63	14	1	483	54.032	7.88	1265.33	14	75.5087	14
ASTEI11088	scaffold_00341:2431:11691:1|gene:ASTEI11088	104.146	30.5832	17	63	17	1	703	79.867	6.23	1188.65	14	80.1727	17
ASTEI10492	ASTEI10492-PA#scaffold_00136:65701:67320:1	71.0385	31.9095	12	63	11	1	398	44.513	7.93	990.724	11	55.2507	12
ASTEI09240	scaffold_00085:733946:735019:1|gene:ASTEI09240	92.9104	63.0178	14	63	14	1	338	36.724	8.56	1209.91	11	78.778	13
ASTEI08635	scaffold_00072:650542:653635:1|gene:ASTEI08635	103.047	24.3539	18	63	18	1	1006	111.225	7.06	861.642	16	74.3242	18
ASTEI07113	ASTEI07113-PA#scaffold_00049:690172:691214:1	107.852	50.6849	10	63	10	1	219	24.472	8.15	1306.26	10	115.13	10
ASTEI05487	scaffold_00031:771821:772663:1|gene:ASTEI05487	88.598	71.0145	12	63	12	1	207	23.394	6.23	1202.74	11	93.5518	12
ASTEI04337	ASTEI04337-PA#scaffold_00022:800242:806919:1	110.509	13.6143	23	63	23	1	2064	221.126	6.68	1040.78	22	67.4311	21
ASTEI04206	ASTEI04206-PA#scaffold_00021:1194171:1196159:1	110.825	57.508	13	63	13	1	313	35.031	7.88	748.295	11	65.2615	13
ASTEI04003	scaffold_00019:1294762:1300796:1|gene:ASTEI04003	118.528	18.1356	21	63	21	1	1770	191.937	6.47	1394.6	20	55.639	21
ASTEI03631	scaffold_00016:646630:665908:-1|gene:ASTEI03631	113.312	38.7701	15	63	15	1	374	42.358	5.03	897.222	10	111.123	15
ASTEI02971	scaffold_00012:1008927:1010046:-1|gene:ASTEI02971	66.9197	42.2018	13	63	13	1	327	37.539	7.97	1184.9	12	75.6345	13
ASTEI02107	ASTEI02107-PA#scaffold_00008:845310:846234:-1	76.4905	51.2727	11	63	11	1	275	29.894	9.23	1008.34	8	74.7198	11
ASTEI01842	scaffold_00006:3481918:3483152:-1|gene:ASTEI01842	64.6069	34.6749	11	63	11	1	323	36.53	7.03	937.743	11	48.9626	11
ASTEI01769	scaffold_00006:2112362:2120271:1|gene:ASTEI01769	97.3612	16.5042	19	63	19	1	1436	159.489	7.17	979.178	19	62.7939	19
ASTEI11555	scaffold_04668:499:988:1|gene:ASTEI11555	83.4415	64.1791	8	62	8	1	134	15.837	9.83	1601.06	8	107.538	8
ASTEI09830	scaffold_00105:13972:15937:1|gene:ASTEI09830	133.766	50.4912	21	62	21	1	509	58.026	6.19	1239.58	18	64.2242	20
ASTEI04889	ASTEI04889-PA#scaffold_00026:1159648:1160320:-1	28.4793	28.5714	4	62	4	1	119	13.344	10.27	1260.14	4	84.7361	4
ASTEI04871	ASTEI04871-PA#scaffold_00026:1048599:1049649:-1	40.3597	54.5455	5	62	5	1	132	14.65	8.56	1218.29	3	65.4832	5
ASTEI04830	scaffold_00026:496181:501400:-1|gene:ASTEI04830	91.1186	42.2961	11	62	11	1	331	36.069	9.58	1346.55	10	77.1631	11
ASTEI01731	ASTEI01731-PA#scaffold_00006:1509547:1510808:-1	80.2234	27.0202	8	62	8	1	396	43.524	6.79	1021.69	7	77.2458	8
ASTEI00924	scaffold_00003:3971420:3974803:-1|gene:ASTEI00924	112.173	30.4094	16	62	15	1	855	94.53	7.91	1282.25	16	63.7166	16
ASTEI00238	scaffold_00001:3800830:3802248:-1|gene:ASTEI00238	82.6035	36.7946	13	62	13	1	443	49.979	6.73	1299.74	13	69.3135	13
ASTEI05401	ASTEI05401-PA#scaffold_00030:1598753:1600317:-1	118.888	69.5513	15	61	15	1	312	35.704	5.87	1066.08	13	72.2873	15
ASTEI04872	ASTEI04872-PA#scaffold_00026:1057728:1067293:-1	102.158	19.9515	17	61	17	1	1238	133.681	6.1	722.131	13	75.2099	17
ASTEI03603	scaffold_00015:2700931:2709491:1|gene:ASTEI03603	97.2242	20.8284	14	61	14	1	845	90.96	5.19	1038.16	14	60.6198	14
ASTEI11186	scaffold_00606:290:5323:1|gene:ASTEI11186	94.7576	39.2777	14	60	14	1	443	48.616	6.67	937.61	14	59.5168	14
ASTEI10783	scaffold_00163:55266:58179:1|gene:ASTEI10783	101.188	50	12	60	12	1	324	35.815	8.59	1232.99	12	75.1533	12
ASTEI07123	scaffold_00049:996554:998889:1|gene:ASTEI07123	76.2006	17.7536	9	60	9	1	552	60.371	7.91	923.891	6	77.0538	9
ASTEI06555	ASTEI06555-PA#scaffold_00041:1391126:1391777:1	44.4014	47.9452	8	60	8	1	146	17.516	9.44	831.761	8	55.0674	8
ASTEI05125	scaffold_00028:1560637:1566732:-1|gene:ASTEI05125	20.724	2.90557	4	60	2	1	1239	142.322	5.53	684.871	4	62.2168	4
ASTEI04290	scaffold_00022:349473:350431:-1|gene:ASTEI04290	71.1062	53.3784	8	60	8	1	148	16.908	6.73	1028.96	4	82.2994	8
ASTEI02878	ASTEI02878-PA#scaffold_00011:2337647:2338840:-1	64.0059	16.3728	6	60	6	1	397	42.911	10.86	1211.31	6	79.7728	6
ASTEI01104	ASTEI01104-PA#scaffold_00004:2022673:2024157:1	72.5292	36.3636	10	60	10	1	440	48.51	9.22	948.399	10	73.0744	10
ASTEI00886	scaffold_00003:3468311:3492251:1|gene:ASTEI00886	63.0129	11.7764	10	60	10	1	1002	110.746	7.01	927.958	10	79.9409	10
ASTEI11521	ASTEI11521-PA#scaffold_03838:3:1343:-1	84.5388	43.2624	15	59	15	1	423	48.071	8.59	763.781	14	44.7478	15
ASTEI10280	ASTEI10280-PA#scaffold_00122:110036:112515:1	116.119	35.568	18	59	18	1	537	60.85	8.95	1051.21	18	71.2377	16
ASTEI09597	ASTEI09597-PA#scaffold_00098:20322:20867:1	37.173	51.9685	5	59	5	1	127	14.042	7.09	1093.37	4	46.4711	5
ASTEI092500	scaffold_00086:520681:521139:-1|gene:ASTEI092500	47.1162	50.6579	6	59	6	1	152	17.354	5.6	888.667	5	52.5496	6
ASTEI07346	scaffold_00052:1271859:1279906:-1|gene:ASTEI07346	99.6454	10.7514	14	59	14	1	1730	194.407	8.51	1290.48	13	74.3288	14
ASTEI06463	ASTEI06463-PA#scaffold_00040:1480061:1481033:1	87.2464	51.4706	10	59	10	1	272	30.305	6.4	914.826	8	56.0189	10
ASTEI04921	scaffold_00026:1883727:1884732:-1|gene:ASTEI04921	93.6987	53.8961	15	59	15	1	308	36.065	8.24	928.023	12	67.1335	15
ASTEI02960	ASTEI02960-PA#scaffold_00012:749997:751241:1	81.588	27.2981	8	59	8	1	359	40.648	5.48	836.273	7	50.4519	8
ASTEI01576	scaffold_00005:3779031:3781930:1|gene:ASTEI01576	95.5258	23.8554	16	59	16	1	830	94.531	5.76	1139.38	15	38.3823	16
ASTEI01395	scaffold_00005:1884661:1885603:1|gene:ASTEI01395	76.0259	44.7368	10	59	10	1	266	27.869	7.65	1172.46	9	75.4679	10
ASTEI00125	ASTEI00125-PA#scaffold_00001:1800561:1803629:1	94.0057	23.057	15	59	15	1	772	87.43	6.8	1142.6	14	65.6441	15
ASTEI00092	scaffold_00001:1396327:1405696:1|gene:ASTEI00092	76.265	27.3743	10	59	10	1	537	55.55	7.99	1349.66	10	64.7731	10
ASTEI09657	ASTEI09657-PA#scaffold_00100:161375:162310:1	75.2655	48.996	10	58	10	1	249	27.217	5.3	974.581	6	66.5692	9
ASTEI04852	scaffold_00026:703991:708796:-1|gene:ASTEI04852	89.1371	12.0592	12	58	12	1	1418	158.804	5.36	1367.55	12	83.2416	12
ASTEI01741	scaffold_00006:1739498:1740887:1|gene:ASTEI01741	116.197	46.2415	16	58	16	1	439	50.526	5.2	1026.58	12	93.7527	16
ASTEI09723	ASTEI09723-PA#scaffold_00101:462719:467684:-1	74.4386	18.4597	13	57	13	1	818	90.011	9.58	737.454	13	56.5447	13
ASTEI07241	ASTEI07241-PA#scaffold_00051:442388:443026:-1	17.6931	17.2775	3	57	3	1	191	21.299	9.64	1248.19	3	62.6343	3
ASTEI06085	ASTEI06085-PA#scaffold_00036:633455:635721:-1	45.4914	37.5979	10	57	9	1	383	44.672	7.84	1013.41	7	52.2855	10
ASTEI05793	ASTEI05793-PA#scaffold_00033:1521446:1543405:1	96.3107	3.96301	17	57	17	1	5299	586.918	6.16	943.898	17	43.7989	17
ASTEI04582	ASTEI04582-PA#scaffold_00024:891697:892443:1	58.6642	58.8571	8	57	8	1	175	20.068	7.24	620.615	5	78.0489	8
ASTEI04002	scaffold_00019:1271840:1274931:-1|gene:ASTEI04002	103.239	33.0719	18	57	18	1	765	84.963	8.66	1108.7	17	65.3937	18
ASTEI03844	ASTEI03844-PA#scaffold_00017:2398882:2400595:1	106.738	40.7547	18	57	18	1	530	59.174	5.49	894.837	13	80.7697	18
ASTEI03397	scaffold_00014:1882549:1885191:-1|gene:ASTEI03397	71.5168	40	10	57	10	1	330	36.846	6.46	1165.39	9	74.3986	10
ASTEI00689	scaffold_00003:173532:174503:-1|gene:ASTEI00689	58.4412	28.1734	7	57	7	1	323	35.431	5.3	1019.11	4	95.4189	7
ASTEI10890	ASTEI10890-PA#scaffold_00181:19544:30939:-1	96.3949	13.3616	10	56	10	1	943	103.661	7.77	1022.72	10	67.8954	9
ASTEI10851	ASTEI10851-PA#scaffold_00175:43197:43803:1	25.1867	28.2258	3	56	3	1	124	14.098	10.21	642.151	3	18.7325	3
ASTEI10577	ASTEI10577-PA#scaffold_00141:157879:164781:1	92.0049	32.7766	13	56	13	1	479	52.916	5.63	834.662	12	56.1647	13
ASTEI08680	ASTEI08680-PA#scaffold_00073:323493:325200:-1	77.3931	40.5263	9	56	9	1	190	20.214	8.09	1675.94	9	81.2007	9
ASTEI07614	ASTEI07614-PA#scaffold_00056:650733:651738:1	43.062	38.7755	6	56	6	1	147	17.076	9.8	938.153	6	51.1035	6
ASTEI07166	scaffold_00050:313716:314915:-1|gene:ASTEI07166	66.4288	33.584	10	56	10	1	399	42.669	4.96	1143.13	10	52.9749	10
ASTEI06730	scaffold_00043:1201762:1203845:-1|gene:ASTEI06730	128.015	39.8589	13	56	13	1	567	62.109	7.52	1095.91	10	105.444	13
ASTEI04897	ASTEI04897-PA#scaffold_00026:1191609:1193057:1	47.6215	26.4339	8	56	8	1	401	44.717	5.25	1001.81	8	64.7227	8
ASTEI04371	scaffold_00022:1526910:1528530:1|gene:ASTEI04371	93.8038	35.0305	16	56	12	1	491	52.673	5.47	944.006	15	67.0012	15
ASTEI02597	ASTEI02597-PA#scaffold_00010:1234525:1240046:-1	72.5149	15.9618	7	56	7	1	733	79.134	9.33	1404.38	5	95.6765	7
ASTEI01803	ASTEI01803-PA#scaffold_00006:2910491:2913050:1	130.5	41.4909	20	56	20	1	711	77.859	8.66	1248.47	18	64.26	20
ASTEI00232	scaffold_00001:3748973:3749932:1|gene:ASTEI00232	64.757	40.4762	9	56	9	1	294	31.792	6.68	1067.56	6	72.8082	9
ASTEI11349	scaffold_01544:284:2595:1|gene:ASTEI11349	102.219	30.4676	16	55	16	1	663	72.806	5.05	980.527	15	64.1508	16
ASTEI10273	ASTEI10273-PA#scaffold_00121:299991:309714:1	60.7564	50	11	55	10	1	218	24.888	6.98	700.915	8	58.2336	11
ASTEI09207	scaffold_00085:177242:178677:1|gene:ASTEI09207	89.2542	40.0442	14	55	14	1	452	52.969	6.58	832.944	13	54.1974	14
ASTEI08356	scaffold_00066:677346:678075:-1|gene:ASTEI08356	55.3566	26.2712	6	55	6	1	236	24.095	10.54	978.641	6	65.4962	5
ASTEI07957	ASTEI07957-PA#scaffold_00060:595625:598008:-1	91.4867	30.3867	19	55	19	1	724	81.896	7.39	766.087	17	56.9296	19
ASTEI07252	scaffold_00051:482556:484196:-1|gene:ASTEI07252	105.359	57.4163	18	55	18	1	418	47.04	5.96	769.219	13	67.7096	18
ASTEI07135	scaffold_00049:1172398:1173355:-1|gene:ASTEI07135	50.5295	36.214	9	55	9	1	243	27.954	9.7	869.784	8	57.4206	9
ASTEI05907	scaffold_00035:13656:18509:1|gene:ASTEI05907	81.2437	39.4521	14	55	14	1	365	41.047	5.68	931.263	12	66.3476	14
ASTEI05223	ASTEI05223-PA#scaffold_00029:1167173:1175465:-1	45.7284	18.5897	8	55	8	1	468	52.747	6.77	845.266	8	60.912	8
ASTEI04270	scaffold_00021:2216960:2224476:-1|gene:ASTEI04270	129.013	25.6757	20	55	20	1	1110	122.582	6.09	1057.27	20	43.5806	19
ASTEI03055	ASTEI03055-PA#scaffold_00012:2921466:2922046:1	26.8338	43.662	7	55	7	1	142	16.573	9.55	296.758	4	65.7342	6
ASTEI02599	scaffold_00010:1248194:1249112:-1|gene:ASTEI02599	15.0487	23.0769	4	55	4	1	143	16.3	6.55	495.487	4	23.7467	4
ASTEI02048	scaffold_00008:69121:70397:-1|gene:ASTEI02048	78.2028	38.9058	10	55	10	1	329	36.402	6.76	1066.86	6	74.7684	10
ASTEI09885	scaffold_00106:81078:82166:1|gene:ASTEI09885	57.6918	39.8714	9	54	9	1	311	34.632	5.95	904.413	8	49.3749	9
ASTEI09309	ASTEI09309-PA#scaffold_00088:553390:556473:1	91.4554	23.7981	15	54	15	1	832	93.483	7.12	961.346	7	84.2965	15
ASTEI08302	scaffold_00065:638418:653971:1|gene:ASTEI08302	98.3662	23.1518	19	54	19	1	1028	118.648	9.51	1048.27	19	54.8482	19
ASTEI06795	ASTEI06795-PA#scaffold_00044:690755:697283:1	112.03	20.2	17	54	17	1	1000	112.318	5.77	1179.12	17	58.0148	17
ASTEI05733	ASTEI05733-PA#scaffold_00033:709442:711093:-1	70.6844	31.7526	11	54	11	1	485	54.897	5.44	1178.48	11	53.5446	10
ASTEI04697	ASTEI04697-PA#scaffold_00025:325864:326488:1	48.8901	48.6667	8	54	8	1	150	17.696	9.29	959.434	8	43.0824	8
ASTEI04027	scaffold_00019:2194024:2195208:-1|gene:ASTEI04027	105.524	39.645	11	54	11	1	338	37.162	6.71	944.57	9	71.645	11
ASTEI03315	ASTEI03315-PA#scaffold_00014:1034735:1038482:1	87.6203	17.4508	16	54	16	1	1169	127.397	7.56	1163.99	16	43.9405	16
ASTEI03205	scaffold_00013:2742642:2744556:1|gene:ASTEI03205	102.272	25.4072	15	54	15	1	614	69.454	7.11	851.276	12	58.7524	15
ASTEI02883	ASTEI02883-PA#scaffold_00011:2400041:2403529:-1	87.878	38.1074	9	54	9	1	391	41.712	5.68	707.054	7	107.258	9
ASTEI02872	ASTEI02872-PA#scaffold_00011:2237861:2246471:-1	117.614	17.2389	18	54	18	1	1398	154.967	6.67	1043.07	18	42.4707	18
ASTEI02770	scaffold_00011:752319:753688:1|gene:ASTEI02770	114.727	54.2654	19	54	19	1	422	47.27	4.96	1008.99	14	69.9104	19
ASTEI02605	scaffold_00010:1273014:1274845:-1|gene:ASTEI02605	60.0265	22.243	11	54	11	1	535	59.935	8.18	615.138	10	64.6687	11
ASTEI02547	ASTEI02547-PA#scaffold_00010:238922:251305:1	109.013	7.95344	21	54	21	1	3093	347.749	5.03	983.196	21	52.9084	21
ASTEI02155	scaffold_00008:1512812:1517844:1|gene:ASTEI02155	130.306	20.2958	17	54	17	1	1217	135.246	5.39	1400.26	15	58.9956	17
ASTEI11396	scaffold_01873:6:1630:1|gene:ASTEI11396	70.2418	22.6415	8	53	8	1	477	53.108	6.4	1177.52	8	70.0611	8
ASTEI10386	ASTEI10386-PA#scaffold_00128:223821:225017:1	58.1542	31.9095	11	53	11	1	398	43.595	5.36	812.092	8	76.3469	11
ASTEI09346	scaffold_00089:271996:275366:-1|gene:ASTEI09346	89.9815	38.8136	17	53	17	1	590	64.915	7.18	793.07	12	76.9358	17
ASTEI09181	scaffold_00084:478137:478997:-1|gene:ASTEI09181	94.3994	60	9	53	9	1	180	20.142	6.18	1279.85	9	67.9599	9
ASTEI08229	scaffold_00063:820302:825852:1|gene:ASTEI08229	78.8078	10.5298	13	53	13	1	1529	172.267	6.09	1137.39	13	47.5219	13
ASTEI00464	scaffold_00002:1591213:1601687:-1|gene:ASTEI00464	64.1805	6.41304	8	53	8	1	1840	204.463	6.1	941.786	8	40.2165	8
ASTEI10474	ASTEI10474-PA#scaffold_00134:143177:157038:1	91.367	11.0624	15	52	15	1	1826	209.45	5.82	734.544	14	60.2008	15
ASTEI10335	scaffold_00126:228890:235640:1|gene:ASTEI10335	71.984	17.8689	9	52	9	1	610	69.418	9.2	1159.38	9	57.9678	9
ASTEI09702	scaffold_00101:164530:166414:-1|gene:ASTEI09702	91.7938	33.3938	15	52	15	1	551	60.758	5.86	1069.79	14	63.9638	15
ASTEI09540	scaffold_00096:153318:154400:1|gene:ASTEI09540	76.3706	29.4444	9	52	9	1	360	41.43	5.72	1223.02	7	62.7477	9
ASTEI09203	scaffold_00085:161146:169041:-1|gene:ASTEI09203	93.53	16.428	17	52	17	1	1327	148.537	7.33	1021.73	15	47.8658	17
ASTEI08123	ASTEI08123-PA#scaffold_00062:624466:625721:1	78.6021	35.9897	12	52	12	1	389	44.524	7.53	907.246	10	52.2459	12
ASTEI07687	ASTEI07687-PA#scaffold_00057:718587:721835:1	79.5909	35.6618	13	52	13	1	544	59.383	7.61	1022.9	12	59.7552	13
ASTEI07223	ASTEI07223-PA#scaffold_00051:102137:116359:-1	106.701	8.67609	23	52	23	1	3112	346.075	6.02	1041.99	23	42.8718	23
ASTEI05910	scaffold_00035:27629:37405:1|gene:ASTEI05910	71.7912	20.4044	11	52	11	1	544	62.705	7.14	869.15	9	32.8865	11
ASTEI04071	scaffold_00020:823323:830824:-1|gene:ASTEI04071	109.91	15.36	21	52	20	1	1875	215.345	6.93	1060.01	19	47.6581	20
ASTEI02584	scaffold_00010:1158524:1159195:1|gene:ASTEI02584	82.4862	48.4305	10	52	10	1	223	24.534	5.96	887.732	8	93.3465	10
ASTEI02145	ASTEI02145-PA#scaffold_00008:1418427:1419543:-1	78.1233	40.0621	11	52	11	1	322	36.532	5.43	907.417	11	53.0442	11
ASTEI01782	scaffold_00006:2426201:2433677:1|gene:ASTEI01782	97.9627	15.772	21	52	21	1	1509	173.283	8.72	1021.16	21	46.882	21
ASTEI01593	scaffold_00005:3906591:3907384:1|gene:ASTEI01593	64.6908	39.5349	8	52	8	1	215	24.054	5.25	977.834	8	63.0677	8
ASTEI00706	ASTEI00706-PA#scaffold_00003:228059:229382:-1	37.8422	42.7907	7	52	7	1	215	24.666	5.31	859.291	7	44.8737	7
ASTEI00372	ASTEI00372-PA#scaffold_00001:5973325:5974178:-1	65.3972	46.6667	9	52	9	1	195	22.749	9	820.237	9	61.5823	9
ASTEI10594	scaffold_00142:47825:48890:-1|gene:ASTEI10594	55.6783	35.2423	5	51	5	1	227	25.955	6.43	1112.99	3	76.243	5
ASTEI09704	ASTEI09704-PA#scaffold_00101:179219:180757:1	76.4972	49.0741	12	51	12	1	324	36.08	5.77	605.077	11	46.4389	12
ASTEI09268	ASTEI09268-PA#scaffold_00086:688449:689295:1	60.4349	61.4865	7	51	7	1	148	15.539	8.25	1185.48	6	55.5881	7
ASTEI09237	scaffold_00085:719699:728837:-1|gene:ASTEI09237	74.4685	19.2757	14	51	14	1	856	94.043	5.05	811.938	12	63.8901	14
ASTEI08779	scaffold_00075:625568:640332:1|gene:ASTEI08779	61.6867	13.9797	12	51	12	1	887	98.753	7.83	888.605	12	41.9394	12
ASTEI07805	ASTEI07805-PA#scaffold_00058:778048:781506:1	96.2104	32.5843	15	51	15	1	623	69.149	8.43	863.622	11	51.892	15
ASTEI07730	scaffold_00057:1108503:1109863:-1|gene:ASTEI07730	76.1182	42.9429	9	51	9	1	333	35.316	7.52	1203.28	9	73.2398	9
ASTEI06888	scaffold_00045:1070604:1072265:1|gene:ASTEI06888	52.037	22.1675	9	51	9	1	406	46.679	8.7	776.321	9	39.7371	8
ASTEI06711	ASTEI06711-PA#scaffold_00043:825337:827154:1	85.8485	30.9524	6	51	6	1	294	30.503	6.09	1233.45	4	85.8389	6
ASTEI05624	scaffold_00032:1060673:1061639:-1|gene:ASTEI05624	44.7773	36.0825	7	51	7	1	291	33.922	5.27	1299.98	6	57.1357	7
ASTEI05533	ASTEI05533-PA#scaffold_00031:1375623:1377634:-1	82.0292	25.3497	12	51	12	1	572	62.522	8.7	1099.08	11	49.3401	12
ASTEI04913	ASTEI04913-PA#scaffold_00026:1761037:1777602:1	61.1497	16.9031	11	51	11	1	846	91.255	5.69	959.153	10	49.7486	11
ASTEI04724	ASTEI04724-PA#scaffold_00025:726690:734324:1	66.557	27.991	10	51	10	1	443	50.072	5.95	1408.46	9	62.1769	10
ASTEI04258	scaffold_00021:1967292:1968245:-1|gene:ASTEI04258	68.4656	45.7413	11	51	11	1	317	33.796	8.84	972.577	10	52.6894	11
ASTEI03543	ASTEI03543-PA#scaffold_00015:1413864:1415663:1	70.8298	24.2009	9	51	9	1	438	48.011	5.45	1324.67	9	63.4775	9
ASTEI02465	ASTEI02465-PA#scaffold_00009:2596639:2598091:1	81.618	47.1098	11	51	11	1	346	37.934	5.21	887.408	8	68.7263	11
ASTEI02225	ASTEI02225-PA#scaffold_00008:2480999:2482562:1	81.9251	40.1163	11	51	11	1	344	37.762	6.15	921.744	9	65.4762	11
ASTEI01509	ASTEI01509-PA#scaffold_00005:3216854:3230527:1	114.625	19.2683	18	51	17	1	1230	136.206	6.38	1034.27	17	60.2113	18
ASTEI00684	ASTEI00684-PA#scaffold_00003:129691:132201:1	91.506	19.0094	12	51	12	1	747	81.11	8.18	1177.21	12	51.5838	12
ASTEI10760	ASTEI10760-PA#scaffold_00161:34838:46962:-1	110.54	26.284	19	50	19	1	993	113.083	6.42	1016.24	15	59.9874	19
ASTEI08238	ASTEI08238-PA#scaffold_00063:898307:899454:-1	61.5753	28.5185	7	50	7	1	270	29.546	4.98	798.003	7	63.7039	7
ASTEI06902	scaffold_00045:1217387:1220338:1|gene:ASTEI06902	82.0528	25.9301	19	50	19	1	887	101.419	5.3	774.071	19	29.8865	19
ASTEI02888	scaffold_00011:2447166:2455013:1|gene:ASTEI02888	67.7519	28.8425	11	50	11	1	527	55.867	4.79	1116.01	10	55.9623	11
ASTEI02677	ASTEI02677-PA#scaffold_00010:3001743:3004607:1	99.4582	20.4403	15	50	15	1	954	109.407	6.3	1181.95	14	55.5003	15
ASTEI02417	ASTEI02417-PA#scaffold_00009:2006696:2012171:-1	106.639	16.8057	21	50	21	1	1678	190.851	6.46	1230.09	21	42.0713	21
ASTEI01049	scaffold_00004:555105:556675:-1|gene:ASTEI01049	71.1577	32.9305	10	50	9	1	331	38.876	9.19	754.934	8	34.4125	10
ASTEI11411	scaffold_01999:148:2321:1|gene:ASTEI11411	46.1002	14.3704	8	49	6	1	675	80.942	6.14	695.596	8	46.5419	8
ASTEI09512	ASTEI09512-PA#scaffold_00095:319879:321299:1	82.3772	42.8571	13	49	13	1	406	46.638	6.96	968.665	12	67.6364	13
ASTEI09202	scaffold_00085:158979:160310:1|gene:ASTEI09202	48.6996	28.481	5	49	5	1	316	33.752	7.25	847.165	5	63.7371	5
ASTEI07789	ASTEI07789-PA#scaffold_00058:640042:640529:-1	13.4716	26.3158	3	49	3	1	95	11.247	9.89	493.694	3	41.779	3
ASTEI06803	ASTEI06803-PA#scaffold_00044:796256:798990:-1	85.9344	25.1126	17	49	17	1	888	99.382	9.6	1009.52	14	49.7777	17
ASTEI06367	scaffold_00039:988174:990710:-1|gene:ASTEI06367	68.859	18.6951	10	49	10	1	797	86.569	9.03	1077.42	10	64.0054	10
ASTEI06286	ASTEI06286-PA#scaffold_00038:1403038:1404069:1	63.795	55.6098	9	49	9	1	205	22.67	8.15	1211.75	8	75.1566	9
ASTEI06278	ASTEI06278-PA#scaffold_00038:1302861:1304657:-1	92.2575	40.8348	13	49	13	1	551	62.06	7.8	905.041	12	46.6838	13
ASTEI04617	ASTEI04617-PA#scaffold_00024:1493666:1499353:1	104.527	13.2254	18	49	18	1	1482	168.827	5.4	1024.27	17	49.7735	18
ASTEI01649	ASTEI01649-PA#scaffold_00006:208963:216354:1	70.8113	67.3469	9	49	9	1	147	16.744	4.53	1053.94	8	81.0147	9
ASTEI01533	scaffold_00005:3456448:3461714:1|gene:ASTEI01533	62.1266	13.3621	6	49	6	1	464	51.116	6.52	975.409	6	88.6587	4
ASTEI01123	ASTEI01123-PA#scaffold_00004:2348003:2356826:-1	106.303	21.8418	15	49	15	1	847	92.86	6.27	980.29	14	55.276	15
ASTEI11107	scaffold_00389:7365:10824:-1|gene:ASTEI11107	88.3324	14.6606	12	48	12	1	1105	121.18	5.08	1021.14	12	36.9511	12
ASTEI10721	scaffold_00155:85259:89240:1|gene:ASTEI10721	90.2034	30.4147	14	48	14	1	651	72.689	7.55	1117.16	13	50.8305	14
ASTEI10055	ASTEI10055-PA#scaffold_00111:4067:8568:-1	28.3722	8.47145	4	48	1	1	543	61.638	9.29	1073.64	4	29.9756	4
ASTEI09997	ASTEI09997-PA#scaffold_00108:352999:353468:1	26.5993	33.8983	5	48	5	1	118	13.148	11.06	341.999	3	30.0559	5
ASTEI08666	ASTEI08666-PA#scaffold_00073:161138:183259:1	94.3809	17.7028	20	48	20	1	1689	182.024	5.69	687.247	18	53.1982	20
ASTEI08462	ASTEI08462-PA#scaffold_00068:704384:714720:-1	75.414	14.996	14	48	14	1	1247	135.994	5.15	813.216	14	43.3511	14
ASTEI08417	ASTEI08417-PA#scaffold_00067:499231:508029:1	61.7232	8.13787	14	48	14	1	2089	235.73	7.83	830.817	14	21.6103	14
ASTEI07965	ASTEI07965-PA#scaffold_00060:794874:795632:1	72.1783	63.4921	10	48	10	1	252	26.51	8.69	922.631	7	73.9648	10
ASTEI06747	ASTEI06747-PA#scaffold_00043:1307013:1308710:-1	30.9625	13.7566	4	48	4	1	378	43.377	9.45	830.729	4	53.5484	4
ASTEI06289	ASTEI06289-PA#scaffold_00038:1414349:1420396:1	87.9479	33.3333	11	48	11	1	486	53.5	5.39	921.853	9	58.19	11
ASTEI06164	ASTEI06164-PA#scaffold_00037:267766:286793:1	74.8885	14.216	16	48	16	1	1435	155.52	7.94	660.864	15	32.1639	16
ASTEI05767	scaffold_00033:1070327:1071591:-1|gene:ASTEI05767	105.785	44.1176	11	48	11	1	374	38.389	7.08	1024.01	8	83.1501	11
ASTEI04596	scaffold_00024:1152087:1167819:1|gene:ASTEI04596	77.841	11.1203	18	48	18	1	2410	261.301	7.06	499.142	16	37.079	18
ASTEI04329	scaffold_00022:709752:724739:1|gene:ASTEI04329	51.0095	35.6164	7	48	7	1	292	32.987	6.77	807.913	7	50.0641	7
ASTEI03649	scaffold_00016:921442:922557:1|gene:ASTEI03649	61.3027	31.8059	7	48	7	1	371	38.771	4.78	1103.04	6	70.6436	7
ASTEI03493	scaffold_00015:336451:338383:1|gene:ASTEI03493	55.4755	16.1538	5	48	5	1	390	44.335	8.25	841.833	5	52.1503	5
ASTEI02882	ASTEI02882-PA#scaffold_00011:2398248:2399153:-1	52.1497	38.8704	8	48	8	1	301	32.259	9.44	682.493	6	69.3184	8
ASTEI02726	scaffold_00011:326268:328557:-1|gene:ASTEI02726	60.4624	45.4128	7	48	7	1	218	25.425	6.28	669.58	7	54.5317	7
ASTEI02625	ASTEI02625-PA#scaffold_00010:1356499:1357875:-1	75.1465	44.5428	15	48	15	1	339	38.402	8.87	892.445	13	49.6134	15
ASTEI01419	scaffold_00005:2041091:2042536:1|gene:ASTEI01419	39.3735	11.8503	6	48	6	1	481	54.293	6.9	807.073	6	49.4127	6
ASTEI00830	ASTEI00830-PA#scaffold_00003:2657512:2658059:1	40.4562	59	8	48	8	1	100	11.109	10.33	647.809	8	46.2499	8
ASTEI00567	ASTEI00567-PA#scaffold_00002:3599737:3601223:1	40.3329	16.3539	4	48	4	1	373	41.929	9.26	690.573	4	48.477	4
ASTEI00475	scaffold_00002:1926393:1926911:-1|gene:ASTEI00475	43.6459	41.2281	5	48	5	1	114	12.802	8.66	1021.64	5	60.5757	5
ASTEI00250	ASTEI00250-PA#scaffold_00001:3950402:3959857:1	96.4645	38.0872	16	48	16	1	596	65.19	6.8	852.722	12	61.1677	15
ASTEI09749	ASTEI09749-PA#scaffold_00102:267822:271159:1	63.9952	14.7813	8	47	8	1	663	75.268	7.64	377.047	4	59.1359	8
ASTEI07646	ASTEI07646-PA#scaffold_00056:1146529:1152556:-1	94.2252	17.342	16	47	16	1	1234	139.191	5.54	877.014	15	47.0145	16
ASTEI07402	scaffold_00054:213225:216867:-1|gene:ASTEI07402	79.3041	16.9729	13	47	13	1	1143	130.223	6.64	1116.69	13	48.263	12
ASTEI05764	ASTEI05764-PA#scaffold_00033:1061344:1065051:-1	100.724	22.0308	21	47	21	1	1103	125.174	6.74	676.714	12	56.3639	21
ASTEI05455	scaffold_00031:445877:446999:-1|gene:ASTEI05455	48.5861	34.9345	8	47	8	1	229	22.667	10.9	442.214	7	28.6419	8
ASTEI04952	scaffold_00027:63739:67882:-1|gene:ASTEI04952	60.1103	21.0818	13	47	13	1	721	82.097	9.13	692.387	12	47.6058	13
ASTEI04708	ASTEI04708-PA#scaffold_00025:482194:485910:-1	87.0037	20.0371	13	47	13	1	1078	117.332	9.48	795.272	13	40.1666	12
ASTEI03377	ASTEI03377-PA#scaffold_00014:1507398:1515413:-1	72.4	32.4034	12	47	12	1	466	51.067	6.89	838.259	11	54.9311	12
ASTEI03375	ASTEI03375-PA#scaffold_00014:1490847:1494715:-1	61.9447	37.3802	11	47	11	1	313	35.177	6.14	757.062	9	58.0434	11
ASTEI02678	scaffold_00010:3007080:3008728:-1|gene:ASTEI02678	65.6842	34.2233	12	47	12	1	412	45.425	5.17	849.165	12	40.2546	12
ASTEI01762	ASTEI01762-PA#scaffold_00006:2091486:2096467:-1	103.946	13.6334	15	47	15	1	1511	167.231	6.19	1192.88	14	50.3484	15
ASTEI01713	ASTEI01713-PA#scaffold_00006:1267631:1268419:-1	40.6519	82.8125	7	47	7	1	128	13.07	4.54	615.481	6	59.7938	7
ASTEI01565	ASTEI01565-PA#scaffold_00005:3682043:3689487:1	90.1529	34.6535	11	47	11	1	303	35.126	5.53	1124.28	11	55.331	11
ASTEI01283	scaffold_00005:443495:449488:1|gene:ASTEI01283	92.5843	16.2359	14	47	14	1	1238	138.345	6.43	1015.03	13	59.9144	14
ASTEI10995	ASTEI10995-PA#scaffold_00224:8764:26382:1	52.0351	39.5238	8	46	8	1	210	24.75	9.6	942.23	7	51.745	8
ASTEI10624	ASTEI10624-PA#scaffold_00144:47206:49654:-1	91.197	69	13	46	13	1	200	23.134	5.12	687.473	13	35.4636	13
ASTEI10609	ASTEI10609-PA#scaffold_00142:229345:234228:1	73.9867	39.5115	15	46	15	1	696	75.798	7.58	708.185	11	43.4915	15
ASTEI09737	scaffold_00102:158871:163214:1|gene:ASTEI09737	72.9416	16.3343	14	46	14	1	1053	121.691	5.69	635.526	12	43.288	14
ASTEI09213	ASTEI09213-PA#scaffold_00085:327887:329612:-1	63.0042	35.9477	11	46	11	1	306	34.396	8.25	745.671	7	63.4794	11
ASTEI09046	ASTEI09046-PA#scaffold_00081:347801:354081:-1	83.6027	14.0247	19	46	19	1	1697	188.435	7.11	769.219	18	40.7207	18
ASTEI07427	scaffold_00054:575282:576024:-1|gene:ASTEI07427	28.776	20	4	46	4	1	195	21.844	7.24	687.31	4	41.6657	4
ASTEI07190	ASTEI07190-PA#scaffold_00050:1016654:1018366:1	77.4263	31.236	13	46	13	1	445	49.379	8.13	883.181	12	49.5481	13
ASTEI05905	scaffold_00034:1802211:1809959:1|gene:ASTEI05905	123.795	11.3469	19	46	19	1	2168	240.225	5.39	996.082	18	50.1792	19
ASTEI03939	ASTEI03939-PA#scaffold_00019:317890:319619:-1	24.7736	12.9264	6	46	5	1	557	60.844	7.74	460.834	6	30.4953	6
ASTEI03687	ASTEI03687-PA#scaffold_00016:2082258:2084053:-1	93.8603	62.3656	11	46	10	1	186	21.193	7.18	1067.54	10	69.7651	10
ASTEI02022	scaffold_00007:3360222:3361643:1|gene:ASTEI02022	86.1546	33.4038	15	46	15	1	473	52.859	5.86	880.478	13	45.5083	15
ASTEI01806	ASTEI01806-PA#scaffold_00006:2942105:2945262:1	55.0641	39.934	12	46	12	1	303	35.61	7.99	663.026	9	53.1145	12
ASTEI01009	ASTEI01009-PA#scaffold_00004:129626:141743:-1	94.8153	15.8864	15	46	15	1	1303	143.892	6.86	1102.18	15	51.8327	15
ASTEI00690	ASTEI00690-PA#scaffold_00003:175886:177628:-1	56.1587	19.3103	9	46	9	1	580	63.613	7.65	676.322	8	43.2366	9
ASTEI07753	ASTEI07753-PA#scaffold_00058:272802:280370:-1	50.2737	8.36576	7	45	7	1	1028	114.414	4.86	606.016	5	57.3455	7
ASTEI07603	scaffold_00056:475121:477102:-1|gene:ASTEI07603	57.4491	22.2222	11	45	11	1	504	57.286	6.23	870.045	10	54.4369	11
ASTEI07536	scaffold_00055:1059193:1060029:-1|gene:ASTEI07536	70.0057	59.0062	7	45	7	1	161	16.558	4.23	923.732	7	77.2132	7
ASTEI06086	ASTEI06086-PA#scaffold_00036:655326:662311:-1	61.9794	21.7201	11	45	11	1	686	76.076	7.28	756.265	11	52.5113	11
ASTEI06056	ASTEI06056-PA#scaffold_00036:315636:322221:1	51.2889	14.611	8	45	8	1	527	59.5	6.89	733.343	7	40.1066	8
ASTEI05058	scaffold_00028:76486:77260:1|gene:ASTEI05058	56.1188	35.9447	7	45	7	1	217	24.304	7.33	791.276	7	50.0484	7
ASTEI03803	scaffold_00017:1589753:1593407:1|gene:ASTEI03803	97.7957	16.3605	14	45	14	1	1143	129.496	7.39	1029.05	13	44.9765	14
ASTEI03798	ASTEI03798-PA#scaffold_00017:1308578:1310699:1	101.94	34.433	15	45	15	1	485	55.76	5.6	586.858	7	73.9324	15
ASTEI02284	scaffold_00008:3560748:3562468:1|gene:ASTEI02284	50.8979	38.3784	7	45	7	1	185	20.776	8.97	755.199	6	60.6617	7
ASTEI02164	scaffold_00008:1583421:1584668:1|gene:ASTEI02164	81.8064	30.6024	8	45	8	1	415	44.38	4.98	824.173	7	50.3013	8
ASTEI01432	ASTEI01432-PA#scaffold_00005:2171955:2176815:1	56.8203	45.4545	6	45	6	1	132	15.092	4.98	1048.2	5	70.5139	6
ASTEI01220	ASTEI01220-PA#scaffold_00004:4375535:4377100:-1	63.5805	23.1626	10	45	10	1	449	49.447	7.18	833.146	10	33.9451	10
ASTEI00388	ASTEI00388-PA#scaffold_00002:303787:305534:1	72.1638	32.809	12	45	12	1	445	49.631	8.53	683.795	12	33.0432	12
ASTEI00120	ASTEI00120-PA#scaffold_00001:1742481:1746320:1	58.0695	13.3929	4	45	4	1	560	59.93	8.46	1098.26	3	60.187	3
ASTEI10920	ASTEI10920-PA#scaffold_00187:62680:69813:1	96.4404	16.2308	13	44	13	1	1109	124.322	7.88	1033.19	12	53.8915	13
ASTEI10749	scaffold_00160:41722:52067:-1|gene:ASTEI10749	52.989	30.8	7	44	6	1	250	28.388	3.99	770.399	7	40.2318	7
ASTEI08300	ASTEI08300-PA#scaffold_00065:589555:590417:1	11.4845	30.2326	3	44	3	1	86	10.107	10.23	526.794	3	34.2755	3
ASTEI07714	ASTEI07714-PA#scaffold_00057:983001:984455:-1	91.1562	41.5289	16	44	16	1	484	53.673	5.78	803.259	13	49.8638	16
ASTEI07680	ASTEI07680-PA#scaffold_00057:632343:634497:1	63.8338	16.087	10	44	10	1	690	78.845	7.77	898.96	10	55.2012	10
ASTEI06968	scaffold_00046:1014208:1014625:1|gene:ASTEI06968	27.907	36.4486	3	44	3	1	107	11.78	8.4	910.154	3	57.1316	3
ASTEI06754	ASTEI06754-PA#scaffold_00043:1440282:1441443:-1	87.5271	53.5604	15	44	15	1	323	38.241	4.77	835.292	15	36.836	14
ASTEI05655	ASTEI05655-PA#scaffold_00032:1676631:1677456:-1	62.8369	53.7736	9	44	9	1	212	24.099	7.18	669.558	8	59.3748	9
ASTEI05416	ASTEI05416-PA#scaffold_00030:1961649:1972077:1	63.8936	12.709	14	44	13	1	1495	173.267	7.9	793.795	13	33.0126	14
ASTEI04915	scaffold_00026:1793378:1798235:-1|gene:ASTEI04915	65.7879	17.6778	14	44	14	1	956	105.008	9.45	896.649	14	40.2402	14
ASTEI04740	ASTEI04740-PA#scaffold_00025:822504:824237:-1	95.4416	28.91	9	44	9	1	422	46.319	7.84	1039.77	7	66.4738	9
ASTEI04702	ASTEI04702-PA#scaffold_00025:415564:418200:1	70.0283	24.8696	12	44	12	1	575	63.038	7.5	998.326	12	45.7976	12
ASTEI04626	ASTEI04626-PA#scaffold_00024:1541141:1544886:1	20.3133	24.6575	5	44	3	1	219	24.642	6.09	926.699	5	44.9335	5
ASTEI04420	ASTEI04420-PA#scaffold_00023:399142:400721:1	53.664	37.5	9	44	9	1	248	26.615	9.11	601.23	8	30.5429	9
ASTEI04367	scaffold_00022:1369232:1370455:-1|gene:ASTEI04367	62.346	40	13	44	13	1	360	38.726	6.89	706.247	9	47.6089	13
ASTEI03904	ASTEI03904-PA#scaffold_00018:1683673:1684248:-1	64.1489	33.5079	6	44	6	1	191	20.255	8.27	718.456	6	49.9219	6
ASTEI03748	ASTEI03748-PA#scaffold_00017:433844:437103:1	70.8945	15.1107	13	44	12	1	1039	118.197	6.37	780.12	13	35.7024	13
ASTEI02840	ASTEI02840-PA#scaffold_00011:1952263:1956147:1	89.1621	16.4983	17	44	17	1	1188	131.203	8.79	878.637	17	34.6919	17
ASTEI02040	scaffold_00007:4007763:4009814:1|gene:ASTEI02040	70.5086	24.8902	17	44	17	1	683	78.027	6.39	663.962	17	36.5362	15
ASTEI00576	scaffold_00002:3888890:3890147:-1|gene:ASTEI00576	65.2768	34.1598	10	44	10	1	363	40.73	8.43	884.286	9	45.4384	10
ASTEI11283	scaffold_01089:4:1185:1|gene:ASTEI11283	77.362	48.6567	12	43	12	1	335	37.589	7.58	727.283	12	44.2486	12
ASTEI10595	scaffold_00142:50357:55390:1|gene:ASTEI10595	92.6435	14.9807	15	43	15	1	1295	149.111	7.01	813.349	15	29.1364	15
ASTEI09358	scaffold_00089:524685:528588:-1|gene:ASTEI09358	85.0395	15.0582	14	43	14	1	1202	136.915	5.38	907.65	14	37.1175	14
ASTEI09326	scaffold_00089:32132:36402:-1|gene:ASTEI09326	79.703	12.9521	14	43	13	1	1189	135.694	5.58	746.759	14	27.778	13
ASTEI07870	ASTEI07870-PA#scaffold_00059:751803:754340:-1	30.4607	10.199	3	43	3	1	402	46.798	8.65	973.676	3	47.4794	3
ASTEI07794	ASTEI07794-PA#scaffold_00058:686485:690674:1	91.5575	25.3754	11	43	11	1	666	73.63	7.06	889.945	9	58.4539	11
ASTEI07510	scaffold_00055:407898:412368:1|gene:ASTEI07510	74.6416	22.7831	11	43	11	1	733	80.543	6.8	1079.51	9	57.242	11
ASTEI06580	ASTEI06580-PA#scaffold_00042:151074:161419:1	86.436	20.2817	16	43	16	1	1065	121.868	6.57	645.648	15	43.2625	16
ASTEI06404	ASTEI06404-PA#scaffold_00040:76039:77973:1	54.3246	26.4865	13	43	13	1	555	61.093	6.23	744.357	12	35.551	13
ASTEI06309	ASTEI06309-PA#scaffold_00039:244687:250200:1	60.2752	26.3757	10	43	10	1	527	59.903	4.97	899.061	10	40.5431	10
ASTEI05510	scaffold_00031:1099913:1101214:1|gene:ASTEI05510	84.5321	45.2991	10	43	10	1	351	37.98	6.37	736.409	8	55.8719	10
ASTEI04720	scaffold_00025:660696:662351:-1|gene:ASTEI04720	81.992	32.3155	12	43	12	1	393	43.679	8	856.174	11	40.4423	12
ASTEI03334	ASTEI03334-PA#scaffold_00014:1228184:1229258:-1	82.6035	46.7105	10	43	9	1	304	33.809	8.72	710.069	10	43.993	10
ASTEI02575	ASTEI02575-PA#scaffold_00010:1111091:1112898:-1	64.9145	26.4762	10	43	10	1	525	59.111	8.59	750.75	9	57.8069	10
ASTEI02034	ASTEI02034-PA#scaffold_00007:3685719:3688464:1	43.1438	13.229	8	43	8	1	703	79.94	6.2	781.419	6	43.7934	8
ASTEI01458	ASTEI01458-PA#scaffold_00005:2535940:2538341:1	61.1568	30.814	8	43	8	1	344	38.799	5.01	829.444	8	50.3982	8
ASTEI09501	scaffold_00094:534187:562637:1|gene:ASTEI09501	75.546	21.419	12	42	12	1	747	80.864	5.11	680.819	10	52.4594	12
ASTEI09230	ASTEI09230-PA#scaffold_00085:671055:677468:-1	103.026	12.4344	18	42	18	1	1906	212.202	6.99	949.657	18	32.6032	18
ASTEI08186	ASTEI08186-PA#scaffold_00063:142214:143104:-1	54.3617	30.8411	6	42	6	1	214	23.813	5.36	1050.81	6	62.618	6
ASTEI07996	scaffold_00060:1098320:1099246:1|gene:ASTEI07996	44.7979	36.5957	9	42	9	1	235	26.957	8.28	748.49	9	35.0947	9
ASTEI07720	scaffold_00057:1044115:1044979:-1|gene:ASTEI07720	67.3334	42.6415	10	42	10	1	265	29.699	8.85	939.879	10	50.8759	9
ASTEI07379	ASTEI07379-PA#scaffold_00053:945940:952415:1	86.333	33.2589	10	42	10	1	448	49.49	5.82	667.628	7	51.0426	10
ASTEI07253	ASTEI07253-PA#scaffold_00051:485027:485586:1	55.8851	59.2	7	42	7	1	125	13.706	9.13	783.411	5	45.1741	7
ASTEI06240	ASTEI06240-PA#scaffold_00038:807412:809995:1	57.8049	17.1939	11	42	11	1	727	83.522	6.87	928.088	11	40.907	11
ASTEI06177	ASTEI06177-PA#scaffold_00037:657897:677323:-1	89.3188	6.82037	16	42	16	1	3123	351.161	6.44	917.356	16	36.0241	16
ASTEI06136	ASTEI06136-PA#scaffold_00036:1468482:1471009:1	79.4511	30.1961	13	42	13	1	510	55.061	5.07	927.084	12	57.6017	13
ASTEI05726	scaffold_00033:586088:588215:-1|gene:ASTEI05726	71.4323	26.297	13	42	13	1	559	64.148	8.91	690.647	13	38.0975	13
ASTEI05607	scaffold_00032:820222:820891:-1|gene:ASTEI05607	49.0116	48.9655	6	42	6	1	145	16.263	9.19	1022.72	4	50.2723	6
ASTEI05412	scaffold_00030:1941141:1942554:1|gene:ASTEI05412	61.8054	26.6254	8	42	8	1	323	36.251	9.13	792.099	8	57.6726	8
ASTEI04887	scaffold_00026:1155757:1157975:-1|gene:ASTEI04887	76.6924	24.4755	12	42	12	1	715	77.899	4.73	805.084	11	41.5358	12
ASTEI03518	ASTEI03518-PA#scaffold_00015:796465:807232:-1	16.4884	1.69182	4	42	2	1	2187	247.983	5.99	448.819	4	20.5306	4
ASTEI03120	ASTEI03120-PA#scaffold_00013:1424255:1425390:1	32.9994	37.4582	7	42	7	1	299	33.245	4.77	487.01	7	50.693	7
ASTEI02832	ASTEI02832-PA#scaffold_00011:1812173:1820634:1	81.0614	30.2789	11	42	11	1	502	56.893	6.71	531.798	8	34.0138	11
ASTEI02066	ASTEI02066-PA#scaffold_00008:238010:238588:-1	50.5602	39.0625	6	42	6	1	192	21.347	8.32	692.259	3	55.1892	6
ASTEI01848	scaffold_00006:3739900:3740620:1|gene:ASTEI01848	38.5486	43.787	7	42	7	1	169	19.28	8.35	608.138	6	54.2319	7
ASTEI01688	scaffold_00006:938687:938997:-1|gene:ASTEI01688	22.6418	35.8974	6	42	6	1	78	8.754	9.76	448.052	6	37.6795	6
ASTEI01594	scaffold_00005:3908899:3910418:1|gene:ASTEI01594	56.1922	32.1767	7	42	7	1	317	34.659	5.05	759.162	5	51.2657	7
ASTEI01476	scaffold_00005:2786075:2786806:1|gene:ASTEI01476	34.9538	44	4	42	4	1	125	14.891	8.41	531.355	3	14.9372	4
ASTEI01441	scaffold_00005:2284769:2286827:-1|gene:ASTEI01441	52.6476	37.4517	8	42	8	1	259	28.028	5.73	825.131	7	42.5682	8
ASTEI01256	scaffold_00004:5066470:5067749:-1|gene:ASTEI01256	76.1526	36.9014	6	42	6	1	355	36.741	7.5	686.313	6	61.0989	6
ASTEI01036	ASTEI01036-PA#scaffold_00004:409283:411411:1	21.5279	15.5251	4	42	2	1	219	24.954	6.43	985.724	4	49.9753	4
ASTEI00788	ASTEI00788-PA#scaffold_00003:1705921:1706516:1	35.6673	29.5858	4	42	4	1	169	18.514	8.85	596.363	4	49.8472	4
ASTEI00670	scaffold_00002:5848805:5855978:1|gene:ASTEI00670	65.5833	21.9626	9	42	9	1	428	47.012	5.55	854.002	9	54.0835	9
ASTEI00154	scaffold_00001:2411513:2414339:1|gene:ASTEI00154	77.7089	19.7647	14	42	14	1	850	96.877	8.27	923.426	13	41.7402	14
ASTEI11274	ASTEI11274-PA#scaffold_01030:949:1263:1	50.9086	72.1154	7	41	7	1	104	11.656	7.96	1158.15	7	59.7126	7
ASTEI10967	scaffold_00205:32984:33883:-1|gene:ASTEI10967	46.578	43.4615	9	41	9	1	260	29.261	5.92	724.151	7	34.5571	8
ASTEI10763	scaffold_00162:35581:41633:-1|gene:ASTEI10763	78.3598	26.7081	13	41	13	1	644	68.527	7.43	839.422	12	28.9297	13
ASTEI10608	ASTEI10608-PA#scaffold_00142:222452:224414:-1	55.2307	31.3817	10	41	10	1	427	47.088	7.44	916.424	8	40.7912	10
ASTEI10573	ASTEI10573-PA#scaffold_00141:138804:142667:1	75.7542	25.5319	10	41	10	1	470	51.095	8.03	766.991	9	40.674	10
ASTEI10069	scaffold_00111:247215:267409:-1|gene:ASTEI10069	61.8257	5.29083	14	41	14	1	3043	339.292	7.27	617.106	11	51.1195	14
ASTEI09341	scaffold_00089:230634:232236:-1|gene:ASTEI09341	65.3257	29.0766	14	41	14	1	509	57.712	8.63	688.465	14	32.1841	14
ASTEI09057	ASTEI09057-PA#scaffold_00081:772546:774325:-1	66.3238	35.9882	9	41	9	1	339	36.917	8.9	548.153	6	61.3446	9
ASTEI07881	scaffold_00059:814609:817255:1|gene:ASTEI07881	109.899	20.2881	13	41	13	1	833	92.399	6.87	1186.11	12	56.1219	13
ASTEI07521	scaffold_00055:646982:657532:1|gene:ASTEI07521	79.9285	18.6931	14	41	14	1	1209	136.418	8.48	737.114	13	46.7715	14
ASTEI07369	scaffold_00053:886941:891528:1|gene:ASTEI07369	68.0366	16.6497	14	41	14	1	985	113.636	8.4	636.3	14	32.2951	14
ASTEI06828	ASTEI06828-PA#scaffold_00045:102272:107694:1	69.8058	13.2095	12	41	12	1	969	108.912	7.62	976.35	12	41.1593	12
ASTEI06168	ASTEI06168-PA#scaffold_00037:374603:381879:-1	74.6811	29.976	11	41	11	1	417	47.994	6.37	639.664	11	37.1334	11
ASTEI05890	ASTEI05890-PA#scaffold_00034:1600965:1601963:1	48.4721	32.9787	6	41	6	1	188	22.133	9.38	678.947	6	52.2698	6
ASTEI05353	scaffold_00030:990717:993071:1|gene:ASTEI05353	95.8889	25.9259	13	41	13	1	756	82.821	6.47	756.409	10	61.8618	13
ASTEI03382	scaffold_00014:1617819:1619770:-1|gene:ASTEI03382	73.3914	29.1506	12	41	12	1	518	56.463	6.02	812.487	10	54.5974	12
ASTEI03307	scaffold_00014:1004232:1004983:-1|gene:ASTEI03307	26.8845	29.6089	5	41	3	1	179	20.584	8.78	999.604	4	45.2891	5
ASTEI02552	scaffold_00010:384270:392676:1|gene:ASTEI02552	51.1568	10.6702	9	41	9	1	1134	124.729	7.46	1030.94	8	49.8994	9
ASTEI02310	scaffold_00009:147988:150009:-1|gene:ASTEI02310	33.272	11.1296	6	41	4	1	602	68.604	5.25	627.485	6	37.0873	6
ASTEI01772	scaffold_00006:2126320:2128868:-1|gene:ASTEI01772	83.887	37.8022	14	41	14	1	455	50.362	6.15	925.2	14	37.7824	14
ASTEI01532	ASTEI01532-PA#scaffold_00005:3442340:3443344:1	69.7103	39.1753	11	41	11	1	291	33.183	9.22	753.987	9	52.3901	11
ASTEI01180	scaffold_00004:3282406:3284019:-1|gene:ASTEI01180	69.3423	42.7397	12	41	12	1	365	40.202	8.22	653.29	11	46.7621	12
ASTEI11433	scaffold_02298:298:1032:-1|gene:ASTEI11433	33.8126	34.0782	6	40	6	1	179	20.497	6.92	553.05	6	42.0888	6
ASTEI11023	ASTEI11023-PA#scaffold_00252:947:10380:1	71.5819	14.9701	14	40	14	1	1169	128.669	5.34	913.94	14	28.4006	14
ASTEI10729	ASTEI10729-PA#scaffold_00156:85029:86024:-1	55.4173	34.0909	9	40	9	1	308	34.689	6.57	622.415	8	37.0181	9
ASTEI10714	ASTEI10714-PA#scaffold_00154:51200:53342:-1	57.6903	21.3938	12	40	12	1	617	69.482	8.66	716.353	12	33.8769	12
ASTEI10592	ASTEI10592-PA#scaffold_00142:42877:43667:-1	58.3444	35.1695	7	40	7	1	236	26.827	6.87	738.643	7	31.1627	7
ASTEI09678	ASTEI09678-PA#scaffold_00100:434751:440869:-1	62.8136	23.8426	10	40	10	1	432	49.551	6.96	778.014	10	33.5433	10
ASTEI09639	scaffold_00099:54677:64018:1|gene:ASTEI09639	18.4113	8.88889	4	40	4	1	450	49.159	4.78	670.77	4	49.7662	4
ASTEI09215	ASTEI09215-PA#scaffold_00085:349021:356346:-1	44.7221	25.5034	8	40	8	1	298	32.813	5.72	777.959	8	32.5722	8
ASTEI08882	ASTEI08882-PA#scaffold_00077:543499:553156:-1	60.5315	12.0295	12	40	12	1	1222	134.968	5.97	873.849	12	33.9624	12
ASTEI08207	ASTEI08207-PA#scaffold_00063:554143:559584:1	96.1433	13.5525	15	40	15	1	1734	186.755	8.41	724.607	15	49.533	14
ASTEI08132	ASTEI08132-PA#scaffold_00062:659593:661056:-1	87.5142	26.4192	8	40	8	1	458	48.003	6.44	899.228	7	56.8005	8
ASTEI07776	scaffold_00058:532093:533328:-1|gene:ASTEI07776	66.1973	34.7932	9	40	9	1	411	45.148	4.77	760.056	6	65.3048	9
ASTEI07737	scaffold_00057:1150723:1151959:-1|gene:ASTEI07737	61.7959	37.4074	8	40	8	1	270	30.331	5.24	1058.3	8	45.9507	8
ASTEI07133	scaffold_00049:1164955:1166180:-1|gene:ASTEI07133	80.256	28.6472	11	40	11	1	377	40.024	7.28	677.73	10	37.0292	11
ASTEI06714	ASTEI06714-PA#scaffold_00043:848383:851852:-1	76.7907	17.0149	16	40	16	1	1005	115.104	5.91	810.5	15	37.0674	15
ASTEI05952	ASTEI05952-PA#scaffold_00035:584303:587425:-1	84.2477	16.0695	11	40	11	1	921	104.784	6.46	768.944	10	61.4211	11
ASTEI05766	scaffold_00033:1067208:1068809:1|gene:ASTEI05766	85.535	31.3321	13	40	13	1	533	60.072	6.3	851.206	13	48.4859	13
ASTEI04690	scaffold_00025:233115:233765:-1|gene:ASTEI04690	51.1724	51.3889	10	40	10	1	216	24.38	8.68	517.732	10	37.1367	10
ASTEI04175	scaffold_00021:523951:526874:1|gene:ASTEI04175	79.3795	30.137	15	40	15	1	584	67.078	7.09	725.199	15	36.2817	15
ASTEI04169	ASTEI04169-PA#scaffold_00021:430606:432490:-1	50.6467	16.7608	8	40	8	1	531	59.282	6.16	723.429	8	59.1013	8
ASTEI03849	ASTEI03849-PA#scaffold_00017:2427232:2427846:-1	22.7723	27.4809	3	40	3	1	131	14.436	9.25	942.385	3	45.4684	3
ASTEI03251	ASTEI03251-PA#scaffold_00014:374587:376108:-1	66.8201	26.6219	9	40	9	1	447	50.12	7.8	663.302	8	27.4479	9
ASTEI02532	ASTEI02532-PA#scaffold_00010:83861:93361:-1	82.4126	9.31856	17	40	17	1	2436	274.311	7.02	821.455	17	28.9145	17
ASTEI01945	scaffold_00007:1073326:1074619:1|gene:ASTEI01945	68.5785	29.1358	10	40	10	1	405	46.245	6.83	581.969	10	36.5936	9
ASTEI01158	scaffold_00004:2938979:2940543:1|gene:ASTEI01158	45.3886	18.8264	6	40	6	1	409	46.551	5.52	668.791	6	37.2759	6
ASTEI00766	scaffold_00003:1251728:1268251:-1|gene:ASTEI00766	54.1256	36.4045	10	40	10	1	445	46.099	4.91	821.87	8	31.1397	10
ASTEI00283	scaffold_00001:4390055:4391583:-1|gene:ASTEI00283	83.1436	32.8512	14	40	14	1	484	57.148	5.45	756.866	14	31.8078	13
ASTEI10601	ASTEI10601-PA#scaffold_00142:172786:174787:-1	69.3691	38.587	13	39	13	1	368	41.352	6.76	724.443	10	39.5241	13
ASTEI10355	scaffold_00127:46036:49888:-1|gene:ASTEI10355	81.9539	22.0541	15	39	15	1	925	101.045	6.7	734.148	15	35.0608	14
ASTEI10002	scaffold_00108:367589:377556:1|gene:ASTEI10002	48.2555	9.81432	6	39	6	1	754	82.029	7.34	560.385	5	54.2785	6
ASTEI08686	ASTEI08686-PA#scaffold_00073:392782:401717:-1	74.091	16.3767	12	39	12	1	977	107.056	7.24	1139.63	12	40.3761	11
ASTEI08359	ASTEI08359-PA#scaffold_00066:700561:706305:-1	20.3397	6.85484	4	39	4	1	496	56.21	7.3	624.112	4	18.7261	4
ASTEI08068	ASTEI08068-PA#scaffold_00061:1005254:1006495:1	73.4002	24.6973	9	39	9	1	413	47.056	7.15	893.584	9	48.6292	9
ASTEI07454	ASTEI07454-PA#scaffold_00054:1113657:1122283:-1	73.3739	19.7987	15	39	15	1	894	101.267	6.37	661.539	14	34.6207	15
ASTEI07018	scaffold_00047:356066:357304:-1|gene:ASTEI07018	64.1088	32.5243	12	39	12	1	412	47.075	5.97	729.44	11	33.2109	12
ASTEI06531	ASTEI06531-PA#scaffold_00041:843034:844399:1	56.9594	40.4255	12	39	12	1	329	38.22	5.02	553.921	11	39.9488	12
ASTEI06485	ASTEI06485-PA#scaffold_00041:117035:124782:1	72.8236	20.2475	16	39	16	1	889	98.983	6.95	694.118	15	35.0706	15
ASTEI06078	scaffold_00036:602704:603652:-1|gene:ASTEI06078	26.4564	31.3043	3	39	3	1	115	13.257	10.87	557.511	2	39.0716	3
ASTEI05470	ASTEI05470-PA#scaffold_00031:558283:560758:-1	70.7102	21.4286	10	39	10	1	658	74.243	5.78	758.608	8	48.8616	9
ASTEI05402	scaffold_00030:1601769:1603200:-1|gene:ASTEI05402	49.6309	29.8701	10	39	10	1	308	35.927	6.44	667.621	10	33.4036	9
ASTEI05256	ASTEI05256-PA#scaffold_00029:1636197:1639000:1	62.4251	21.6279	13	39	13	1	860	97.387	6.7	664.443	12	36.3911	13
ASTEI04542	scaffold_00024:85332:87454:1|gene:ASTEI04542	51.8986	21.3849	9	39	8	1	491	55.885	5.91	543.541	9	22.9463	8
ASTEI04434	ASTEI04434-PA#scaffold_00023:499202:502879:-1	61.464	29.2543	13	39	13	1	523	57.552	5.52	657.136	12	32.0205	13
ASTEI03817	scaffold_00017:1873460:1873684:1|gene:ASTEI03817	57.0729	58.1081	5	39	5	1	74	8.063	9.64	829.639	5	17.8182	3
ASTEI02750	scaffold_00011:624898:630944:1|gene:ASTEI02750	59.5255	32.1799	6	39	6	1	289	32.84	5.34	705.968	6	47.1038	6
ASTEI02129	ASTEI02129-PA#scaffold_00008:1177579:1179389:1	29.0198	15.2455	6	39	6	1	387	42.262	8.6	879.932	6	45.893	6
ASTEI00099	ASTEI00099-PA#scaffold_00001:1457699:1471582:1	87.4179	6.11158	14	39	14	1	3567	376.336	5.66	1144.54	14	30.002	13
ASTEI11034	scaffold_00279:1362:2548:-1|gene:ASTEI11034	53.929	29.6296	6	38	6	1	324	34.199	4.89	645.945	6	44.5446	6
ASTEI10361	ASTEI10361-PA#scaffold_00127:101538:108961:-1	44.2342	22.0994	5	38	5	1	181	20.857	8.21	675.712	5	40.6641	5
ASTEI10065	scaffold_00111:204124:206318:1|gene:ASTEI10065	63.1435	26.6284	12	38	12	1	522	59.349	7.61	832.034	12	37.6724	12
ASTEI09065	scaffold_00082:236551:246753:-1|gene:ASTEI09065	56.3328	6.64395	11	38	10	1	1761	199.532	6.19	779.733	11	20.0486	11
ASTEI07389	ASTEI07389-PA#scaffold_00053:1217284:1224243:-1	51.271	28.4722	10	38	10	1	432	48.517	5.59	506.542	10	28.3984	10
ASTEI06691	ASTEI06691-PA#scaffold_00043:396980:407146:-1	30.1514	4.69208	2	38	2	1	682	72.202	6.87	803.779	2	36.1589	2
ASTEI06527	ASTEI06527-PA#scaffold_00041:808716:810157:1	91.2698	36.1858	11	38	11	1	409	46.778	5.64	835.373	10	34.6703	11
ASTEI05374	ASTEI05374-PA#scaffold_00030:1231665:1236170:-1	61.6561	39.8876	5	38	5	1	178	18.781	5.35	1267.62	5	70.9009	5
ASTEI05169	ASTEI05169-PA#scaffold_00028:1990664:1994049:1	81.0204	20.3704	16	38	16	1	972	109.836	5.34	886.193	16	42.6939	16
ASTEI04102	scaffold_00020:1300439:1301290:-1|gene:ASTEI04102	33.516	42.0495	7	38	7	1	283	31.553	5.96	845.105	6	40.3145	5
ASTEI04041	ASTEI04041-PA#scaffold_00020:114893:115648:-1	76.8227	54.5817	12	38	12	1	251	28.182	7.69	643.728	10	38.2722	12
ASTEI03969	scaffold_00019:726657:732201:-1|gene:ASTEI03969	71.2089	21.9466	10	38	10	1	524	59.587	5.2	787.182	10	36.4023	10
ASTEI03733	ASTEI03733-PA#scaffold_00017:375828:376370:1	17.3563	17.2185	3	38	3	1	151	17.483	8.44	524.119	3	23.7634	3
ASTEI03644	scaffold_00016:879978:881070:-1|gene:ASTEI03644	32.6516	16.9139	7	38	7	1	337	37.057	9.48	537.564	7	37.2539	7
ASTEI03482	ASTEI03482-PA#scaffold_00015:174947:176125:-1	57.1518	25.7653	7	38	7	1	392	44.329	8.53	616.799	7	38.8676	7
ASTEI03213	scaffold_00013:2786470:2788234:-1|gene:ASTEI03213	76.8234	27.9646	12	38	12	1	565	63.195	8.28	716.24	10	49.798	12
ASTEI02435	ASTEI02435-PA#scaffold_00009:2241802:2259078:1	62.8651	12.57	13	38	13	1	1607	179.76	8.43	679.229	12	36.5108	12
ASTEI02079	scaffold_00008:491092:491721:1|gene:ASTEI02079	58.4455	56.9444	6	38	6	1	144	15.572	4.74	875.525	6	61.9872	6
ASTEI02012	ASTEI02012-PA#scaffold_00007:3261179:3276314:1	62.2862	11.7515	13	38	13	1	1336	148.342	7.17	725.257	12	34.7076	13
ASTEI01928	ASTEI01928-PA#scaffold_00007:506187:514005:1	74.2369	9.00662	15	38	15	1	2265	261.422	8.85	830.847	15	23.5228	15
ASTEI01642	ASTEI01642-PA#scaffold_00006:150731:152311:1	71.6243	33.4601	12	38	12	1	526	55.997	6.64	591.676	9	50.434	12
ASTEI00980	scaffold_00003:5424043:5428102:-1|gene:ASTEI00980	81.6368	13.6503	13	38	13	1	1304	146.442	6.48	795.128	13	35.1649	13
ASTEI00478	scaffold_00002:1958920:1962807:-1|gene:ASTEI00478	31.5744	13.7083	7	38	6	1	569	60.305	5.69	522.648	7	33.3103	7
ASTEI00394	ASTEI00394-PA#scaffold_00002:370982:371818:1	16.5441	10.5485	3	38	1	1	237	26.53	6.68	890.569	3	42.7427	3
ASTEI00127	ASTEI00127-PA#scaffold_00001:1806961:1808746:1	78.251	22.807	12	38	12	1	570	63.361	7.8	890.465	12	36.7435	12
ASTEI11312	scaffold_01265:8:1822:1|gene:ASTEI11312	73.4869	22.8477	12	37	11	1	604	70.06	4.81	758.785	11	30.1565	12
ASTEI09367	scaffold_00089:624898:626461:-1|gene:ASTEI09367	72.7529	43.6869	12	37	12	1	396	43.481	7.59	597.552	10	42.217	12
ASTEI09103	scaffold_00083:326935:330749:1|gene:ASTEI09103	65.5678	15.0194	10	37	10	1	1032	112.106	5.02	790.293	10	34.4145	10
ASTEI07863	ASTEI07863-PA#scaffold_00059:430922:431781:-1	43.1252	35.7692	8	37	8	1	260	28.992	4.77	679.743	6	44.5853	8
ASTEI07540	scaffold_00055:1086209:1093014:-1|gene:ASTEI07540	68.8567	9.32106	7	37	7	1	869	96.209	7.83	768.814	7	28.9419	7
ASTEI06983	ASTEI06983-PA#scaffold_00046:1177128:1179502:1	65.2158	24.0672	12	37	12	1	536	59.645	6.92	481.705	9	45.8769	12
ASTEI06104	ASTEI06104-PA#scaffold_00036:952460:980884:1	73.8033	8.55172	10	37	10	1	1450	154.795	9.79	768.427	10	41.4722	9
ASTEI06041	ASTEI06041-PA#scaffold_00036:164651:181129:1	70.1806	33.6066	9	37	9	1	366	42.053	6.54	673.107	8	44.105	9
ASTEI06039	ASTEI06039-PA#scaffold_00036:154940:160271:1	54.6509	11.3445	8	37	8	1	714	79.489	7.06	720.075	7	41.6344	8
ASTEI06017	ASTEI06017-PA#scaffold_00035:1690434:1692952:-1	56.777	16.1049	10	37	10	1	801	90.46	5.68	697.341	8	36.2139	10
ASTEI05967	scaffold_00035:909099:913649:-1|gene:ASTEI05967	83.7799	19.0435	14	37	14	1	1150	127.926	7.97	713.278	11	43.6994	14
ASTEI05658	ASTEI05658-PA#scaffold_00032:1783769:1787610:1	67.5412	17.2642	12	37	12	1	1060	118.309	4.96	629.688	10	40.8546	11
ASTEI05308	scaffold_00030:102605:105165:-1|gene:ASTEI05308	51.9455	19.1126	8	37	8	1	586	62.781	5.94	741.193	8	34.2676	8
ASTEI04333	ASTEI04333-PA#scaffold_00022:748808:750142:-1	70.3847	44.837	11	37	11	1	368	41.178	6.04	583.487	8	45.6901	11
ASTEI04313	scaffold_00022:562910:569736:1|gene:ASTEI04313	70.5302	16.369	13	37	13	1	1008	110.043	7.64	737.458	12	39.2131	13
ASTEI02439	ASTEI02439-PA#scaffold_00009:2274089:2276125:-1	43.5471	17.6101	5	37	5	1	477	53.81	8.91	718.726	5	30.455	5
ASTEI01953	scaffold_00007:1470509:1484955:-1|gene:ASTEI01953	30.5403	3.55797	8	37	6	1	2389	272.341	5.22	472.267	8	28.2864	8
ASTEI01727	ASTEI01727-PA#scaffold_00006:1485478:1495426:1	80.4441	53.2609	9	37	9	1	184	21.053	4.79	798.821	8	58.1249	9
ASTEI11239	ASTEI11239-PA#scaffold_00844:475:1648:1	78.8999	51.1905	11	36	11	1	336	36.467	7.31	844.656	9	45.4791	11
ASTEI10861	scaffold_00176:14844:20169:1|gene:ASTEI10861	58.1234	23.3397	11	36	11	1	527	60.705	8.59	565.162	10	30.8634	11
ASTEI10752	ASTEI10752-PA#scaffold_00160:78936:85584:-1	66.1489	31.8637	11	36	11	1	499	56.218	6.92	602.298	11	36.0853	11
ASTEI10184	ASTEI10184-PA#scaffold_00118:34934:37415:-1	54.0532	12.8776	8	36	8	1	629	68.213	4.64	779.772	8	41.662	8
ASTEI10048	scaffold_00110:385422:389013:1|gene:ASTEI10048	37.1481	32.342	6	36	6	1	269	27.765	10.98	979.942	6	55.616	6
ASTEI09695	scaffold_00101:126859:127849:-1|gene:ASTEI09695	42.3407	27.4854	5	36	5	1	171	18.523	9.23	648.945	5	28.6871	5
ASTEI09692	scaffold_00101:91290:92546:-1|gene:ASTEI09692	53.2116	26.4631	10	36	10	1	393	44.369	8.46	663.349	7	37.7545	10
ASTEI09535	ASTEI09535-PA#scaffold_00096:116797:124646:-1	69.7969	14.7569	13	36	13	1	1152	129.854	4.87	640.574	13	34.6511	13
ASTEI09451	ASTEI09451-PA#scaffold_00092:581174:582583:1	46.8332	41.3793	7	36	7	1	290	31.224	7.05	454.88	5	48.9076	7
ASTEI09343	scaffold_00089:238284:239490:1|gene:ASTEI09343	48.0326	28.3465	9	36	9	1	381	44.393	7.23	702.109	9	33.386	9
ASTEI09308	scaffold_00088:542828:552864:-1|gene:ASTEI09308	52.3521	11.1593	9	36	9	1	923	104.973	8.03	772.148	9	34.0772	9
ASTEI09014	scaffold_00080:379561:380874:-1|gene:ASTEI09014	51.7899	25.2941	7	36	7	1	340	37.159	7.14	922.368	6	51.753	7
ASTEI08703	ASTEI08703-PA#scaffold_00073:862256:868876:-1	81.5235	20.292	14	36	13	1	685	78.749	7.17	673.049	14	46.7532	14
ASTEI08263	ASTEI08263-PA#scaffold_00064:844985:855613:1	66.5184	40.1042	9	36	9	1	192	21.592	7.15	280.095	4	84.5232	9
ASTEI07983	scaffold_00060:903970:904861:-1|gene:ASTEI07983	49.2775	27.3504	6	36	6	1	234	24.76	6.35	612.349	4	50.5379	6
ASTEI07417	scaffold_00054:438529:442161:1|gene:ASTEI07417	38.0651	14.6154	6	36	6	1	520	58.52	4.73	481.076	5	39.4617	6
ASTEI06324	scaffold_00039:356902:357753:1|gene:ASTEI06324	36.5671	25.6039	7	36	7	1	207	23.794	5.95	686.151	7	33.6918	7
ASTEI06126	scaffold_00036:1344978:1350395:1|gene:ASTEI06126	50.3406	38.79	9	36	9	1	281	30.743	5.22	755.535	8	49.5896	9
ASTEI05856	scaffold_00034:1193495:1203103:1|gene:ASTEI05856	46.7378	6.20601	9	36	9	1	1563	183.127	6.76	526.429	9	28.2186	9
ASTEI05754	scaffold_00033:843737:847968:-1|gene:ASTEI05754	77.5985	23.0384	11	36	11	1	599	63.385	8.51	647.176	10	45.1367	11
ASTEI05659	scaffold_00032:1788553:1790063:-1|gene:ASTEI05659	44.929	38.0117	6	36	6	1	171	19.508	4.6	790.641	3	52.4133	6
ASTEI05654	ASTEI05654-PA#scaffold_00032:1673330:1676145:1	64.4866	14.4399	9	36	8	1	741	83.792	7.03	864.355	9	33.8195	9
ASTEI03863	scaffold_00018:268057:272573:-1|gene:ASTEI03863	60.0533	18.3967	13	36	13	1	973	108.47	9.54	551.404	12	27.4018	13
ASTEI03371	ASTEI03371-PA#scaffold_00014:1481858:1482345:1	14.0297	23.2759	3	36	3	1	116	13.323	9.91	815.646	3	28.0353	3
ASTEI03092	ASTEI03092-PA#scaffold_00013:1158893:1172127:1	32.0769	13.253	5	36	5	1	415	43.262	9.14	656.067	5	26.0412	5
ASTEI02963	scaffold_00012:761706:768175:-1|gene:ASTEI02963	77.2837	12.678	14	36	14	1	1475	161.833	5.07	674.128	13	26.4438	14
ASTEI02311	scaffold_00009:150517:152464:1|gene:ASTEI02311	42.7199	15.4213	9	36	8	1	629	72.507	5.14	581.955	9	33.8108	9
ASTEI01679	scaffold_00006:717151:720300:1|gene:ASTEI01679	68.3538	32.0789	14	36	14	1	558	62.155	5.21	686.233	14	21.949	14
ASTEI00143	scaffold_00001:2071733:2072367:-1|gene:ASTEI00143	35.9155	40.5172	5	36	5	1	116	13.32	9.52	658.042	5	47.7949	5
ASTEI00059	ASTEI00059-PA#scaffold_00001:820156:820792:-1	42.0021	27.4336	4	36	4	1	113	13.258	11.24	532.28	3	48.3183	4
ASTEI10451	scaffold_00132:125065:130790:1|gene:ASTEI10451	46.9426	10.7383	7	35	7	1	596	66.653	7.69	761.895	7	39.824	7
ASTEI10182	scaffold_00118:13582:14808:1|gene:ASTEI10182	68.5614	35.5392	9	35	9	1	408	44.612	7.12	934.473	8	36.0892	9
ASTEI09716	scaffold_00101:292292:293722:-1|gene:ASTEI09716	60.5252	24.7685	8	35	8	1	432	48.551	6.64	728.599	7	44.1201	8
ASTEI09583	scaffold_00097:423109:424588:1|gene:ASTEI09583	62.7063	33.1754	9	35	9	1	422	46.616	5.57	610.264	9	46.0866	9
ASTEI07953	scaffold_00060:580697:581045:-1|gene:ASTEI07953	29.6575	46.3918	5	35	5	1	97	10.611	5.03	493.524	5	43.3375	5
ASTEI06524	ASTEI06524-PA#scaffold_00041:791147:798389:-1	52.2512	30.6859	12	35	12	1	554	61.878	8.51	572.358	11	39.289	12
ASTEI05672	ASTEI05672-PA#scaffold_00032:1891325:1892804:-1	62.2687	41.4322	9	35	9	1	391	42.872	6.6	412.915	8	42.1998	9
ASTEI05012	ASTEI05012-PA#scaffold_00027:1009218:1028621:1	64.3471	29.0566	7	35	7	1	265	27.721	7.81	743.162	6	60.1012	7
ASTEI04741	scaffold_00025:825279:826154:1|gene:ASTEI04741	61.2758	46.281	9	35	9	1	242	25.938	6.9	682.644	7	49.1361	9
ASTEI04676	ASTEI04676-PA#scaffold_00024:2130920:2132083:1	51.4583	25.7396	8	35	8	1	338	38.408	8.82	698.461	8	36.0606	8
ASTEI03223	scaffold_00014:63034:68818:1|gene:ASTEI03223	73.9437	23.9159	13	35	13	1	761	85.777	5.4	731.252	12	31.116	13
ASTEI02412	scaffold_00009:1974695:1977673:-1|gene:ASTEI02412	43.9397	23.0203	11	35	8	1	543	62.383	7.18	495.241	11	20.0072	11
ASTEI01490	ASTEI01490-PA#scaffold_00005:2981536:2983542:1	51.4791	18.56	10	35	10	1	625	71.137	5.26	662	10	39.3832	10
ASTEI01150	ASTEI01150-PA#scaffold_00004:2712315:2712775:-1	29.3576	75.3623	5	35	5	1	69	7.588	9.72	552.672	4	31.6401	5
ASTEI00511	ASTEI00511-PA#scaffold_00002:2535663:2540335:1	82.4852	14.3369	16	35	16	1	1395	155.863	8.63	584.412	16	29.7507	15
ASTEI00240	scaffold_00001:3803791:3804296:-1|gene:ASTEI00240	32.6713	59.1241	5	35	5	1	137	15.122	7.91	592.787	4	22.2096	5
ASTEI09845	ASTEI09845-PA#scaffold_00105:163498:165760:-1	58.5501	32.8326	12	34	12	1	466	53.26	7.88	554.258	12	13.7772	12
ASTEI09778	ASTEI09778-PA#scaffold_00103:76590:88621:1	75.4266	6.98273	16	34	16	1	2721	302.624	7.23	614.494	16	23.7932	16
ASTEI09147	ASTEI09147-PA#scaffold_00084:94812:97167:1	45.7535	46.1538	8	34	8	1	182	21.016	6.05	822.395	8	43.058	8
ASTEI09088	scaffold_00082:668989:671796:1|gene:ASTEI09088	70.4443	21.5109	11	34	11	1	781	81.141	4.42	782.714	10	31.7423	11
ASTEI09025	ASTEI09025-PA#scaffold_00080:739198:745685:1	45.5624	78.022	6	34	6	1	91	10.415	4.37	767.815	6	49.6862	6
ASTEI09006	scaffold_00080:341446:343525:1|gene:ASTEI09006	56.3857	22.0911	12	34	12	1	593	64.805	7.17	732.33	12	39.7133	12
ASTEI08827	scaffold_00076:458104:469648:-1|gene:ASTEI08827	58.5409	12.0664	6	34	6	1	663	74.031	5.49	693.776	6	36.2858	6
ASTEI08514	ASTEI08514-PA#scaffold_00069:919104:925858:1	60.1694	21.2257	11	34	11	1	669	75.903	5.88	493.809	11	27.6545	11
ASTEI07780	ASTEI07780-PA#scaffold_00058:577143:579712:1	51.4699	17.945	7	34	7	1	691	71.89	8.62	736.182	7	40.8078	7
ASTEI07422	scaffold_00054:505636:506889:-1|gene:ASTEI07422	74.4844	46.3816	11	34	11	1	304	34.443	6.52	882.15	11	44.1489	11
ASTEI05708	scaffold_00033:420071:421054:-1|gene:ASTEI05708	46.2229	33.6634	8	34	8	1	303	34.257	8	307.542	4	46.9331	8
ASTEI05226	scaffold_00029:1177134:1177862:-1|gene:ASTEI05226	42.6666	29.5964	6	34	6	1	223	25.054	6.21	654.189	6	29.8108	5
ASTEI05212	ASTEI05212-PA#scaffold_00029:765897:767359:-1	50.3635	21.4458	6	34	6	1	415	44.429	7.75	683.512	6	36.0266	6
ASTEI05161	ASTEI05161-PA#scaffold_00028:1940269:1941261:-1	46.9068	20.4225	6	34	6	1	284	31.264	6.64	547.708	6	32.6069	6
ASTEI05068	scaffold_00028:147861:148420:1|gene:ASTEI05068	69.9547	68.9655	5	34	5	1	87	9.278	10.37	887.597	5	53.7386	5
ASTEI04823	scaffold_00026:468879:469825:1|gene:ASTEI04823	53.6008	51.4286	9	34	9	1	245	28.098	9.96	550.719	9	32.954	9
ASTEI04728	scaffold_00025:762508:764225:-1|gene:ASTEI04728	67.0292	25.3846	10	34	10	1	520	57.965	8.21	621.147	9	44.1887	10
ASTEI04450	scaffold_00023:810531:811218:1|gene:ASTEI04450	58.4535	50.9615	7	34	7	1	208	21.577	5.64	884.614	6	42.9343	7
ASTEI03253	ASTEI03253-PA#scaffold_00014:379636:380553:-1	55.5895	31.4754	8	34	8	1	305	34.242	4.74	755.2	6	29.0384	8
ASTEI03008	scaffold_00012:1822782:1824763:1|gene:ASTEI03008	55.3927	17.2881	8	34	8	1	590	64.945	4.49	816.273	6	40.4064	8
ASTEI02061	ASTEI02061-PA#scaffold_00008:153405:154859:-1	44.6498	15.7025	6	34	6	1	484	54.541	5.6	659.665	6	37.2435	6
ASTEI01773	scaffold_00006:2131221:2135978:1|gene:ASTEI01773	75.435	20.9512	13	34	13	1	778	90.206	8.16	653.913	13	33.5618	13
ASTEI01337	scaffold_00005:1344139:1346027:-1|gene:ASTEI01337	64.7818	13.6525	5	34	5	1	564	59.262	4.87	867.371	4	58.4903	5
ASTEI00893	scaffold_00003:3611277:3618200:-1|gene:ASTEI00893	28.6391	7.56098	7	34	7	1	820	96.69	7.2	627.971	7	21.329	7
ASTEI00824	scaffold_00003:2568531:2572095:-1|gene:ASTEI00824	51.8765	30.0885	8	34	8	1	339	36.51	6.9	755.501	7	47.9076	8
ASTEI00774	ASTEI00774-PA#scaffold_00003:1335436:1337358:1	67.2857	25.9259	11	34	11	1	486	55.16	9.03	569.118	11	31.4909	11
ASTEI00113	scaffold_00001:1711671:1716093:1|gene:ASTEI00113	53.6311	15.2585	10	34	10	1	793	90.339	6.38	687.528	10	27.4205	9
ASTEI00002	ASTEI00002-PA#scaffold_00001:3059:7255:1	56.4792	11.2082	13	34	13	1	1374	153.576	6.04	576.265	13	27.2252	13
ASTEI10813	ASTEI10813-PA#scaffold_00166:101001:105968:1	27.2767	38.7387	5	33	5	1	111	12.597	5.07	550.674	4	34.8299	5
ASTEI09899	scaffold_00106:137508:142156:-1|gene:ASTEI09899	66.7904	16.129	11	33	11	1	930	102.803	6.8	684.04	10	33.8494	11
ASTEI09495	ASTEI09495-PA#scaffold_00094:392792:395542:1	74.6318	24.6725	14	33	14	1	916	93.401	9.33	558.961	13	34.9495	14
ASTEI09208	ASTEI09208-PA#scaffold_00085:178951:180794:1	75.9886	28.4983	9	33	9	1	586	63.898	8.43	736.417	8	42.9637	9
ASTEI08274	ASTEI08274-PA#scaffold_00065:32583:36898:-1	51.633	10.987	9	33	9	1	1074	121.021	5.24	607.825	9	29.0347	9
ASTEI07666	scaffold_00057:365165:373806:-1|gene:ASTEI07666	51.7923	19.8718	9	33	9	1	468	52.561	7.68	605.928	8	32.0705	9
ASTEI07042	ASTEI07042-PA#scaffold_00047:753048:757615:1	78.5085	11.2311	10	33	10	1	1389	149.334	4.78	720.132	10	31.1296	9
ASTEI06586	ASTEI06586-PA#scaffold_00042:305704:306574:-1	46.024	41.2281	6	33	6	1	228	24.692	5.6	368.733	4	48.8307	6
ASTEI06384	scaffold_00039:1222239:1232789:1|gene:ASTEI06384	58.8021	12.3322	13	33	13	1	1192	132.666	6.99	613.788	13	14.605	12
ASTEI06226	scaffold_00038:633356:635465:-1|gene:ASTEI06226	69.7717	26.2763	10	33	10	1	666	75.244	4.94	556.888	8	33.1441	10
ASTEI05608	ASTEI05608-PA#scaffold_00032:821992:823599:1	44.3596	34.4928	10	33	10	1	345	39.507	9.2	471.297	7	33.4992	10
ASTEI05544	scaffold_00031:1427311:1441531:1|gene:ASTEI05544	60.509	21.5797	13	33	13	1	709	80.757	7.3	541.612	12	18.3714	13
ASTEI05086	scaffold_00028:705728:707931:-1|gene:ASTEI05086	42.8574	18.3206	7	33	7	1	524	58.64	6.81	604.907	6	31.0884	7
ASTEI04930	ASTEI04930-PA#scaffold_00026:1928510:1929646:-1	54.9278	36.5957	7	33	7	1	235	26.979	7.56	527.161	7	21.8121	7
ASTEI04827	scaffold_00026:485086:490278:-1|gene:ASTEI04827	71.2874	14.8916	12	33	12	1	1061	121.767	6.18	624.287	11	28.7891	12
ASTEI04241	scaffold_00021:1714260:1714721:-1|gene:ASTEI04241	82.1674	81.0458	10	33	10	1	153	15.694	5.1	812.151	9	33.2864	9
ASTEI03298	scaffold_00014:962235:964977:-1|gene:ASTEI03298	64.7211	21.9444	12	33	12	1	720	82.753	8.21	648.459	11	21.6016	12
ASTEI01228	ASTEI01228-PA#scaffold_00004:4571123:4576680:1	76.3467	15.396	13	33	13	1	1351	150.146	6.16	632.099	13	24.5681	12
ASTEI01067	ASTEI01067-PA#scaffold_00004:715538:716505:-1	71.299	54.1528	11	33	11	1	301	34.136	7.08	611.135	8	43.307	11
ASTEI00883	scaffold_00003:3425069:3426814:1|gene:ASTEI00883	66.028	25.7519	11	33	11	1	532	60.366	7.52	405.248	10	39.8651	11
ASTEI00492	ASTEI00492-PA#scaffold_00002:2305168:2306882:-1	41.8941	33.1148	9	33	9	1	305	33.34	9.69	570.101	8	26.7807	9
ASTEI00413	scaffold_00002:788460:792294:-1|gene:ASTEI00413	45.103	21.0744	3	33	3	1	242	26.257	6.62	1288.58	2	62.3097	3
ASTEI10135	scaffold_00114:120325:122495:-1|gene:ASTEI10135	64.9015	28.6275	10	32	10	1	510	54.504	8.06	606.238	10	32.9996	10
ASTEI09066	scaffold_00082:247295:249594:1|gene:ASTEI09066	39.8037	14.5455	8	32	7	1	715	81.103	5.12	625.335	7	23.0124	8
ASTEI08817	ASTEI08817-PA#scaffold_00076:391905:392916:-1	52.8821	42.623	9	32	9	1	305	34.476	9.7	755.929	9	40.2253	9
ASTEI07837	ASTEI07837-PA#scaffold_00058:1178792:1179784:1	65.6664	25.4545	7	32	7	1	330	37.85	4.93	643.359	5	34.5146	7
ASTEI07728	scaffold_00057:1097788:1105641:-1|gene:ASTEI07728	64.7552	6.3336	12	32	12	1	2542	287.185	7.46	714.102	12	23.7799	12
ASTEI06899	ASTEI06899-PA#scaffold_00045:1171789:1173257:1	71.6127	27.9221	8	32	8	1	462	51.093	4.72	609.726	8	38.5546	7
ASTEI05904	ASTEI05904-PA#scaffold_00034:1795561:1801223:1	74.6948	10.3687	13	32	12	1	1736	193.929	8.68	767.454	13	30.7847	13
ASTEI05564	scaffold_00031:1939720:1942881:1|gene:ASTEI05564	58.6053	14.34	12	32	12	1	1053	118.193	7.36	567.567	12	19.9028	12
ASTEI05255	scaffold_00029:1615124:1616139:1|gene:ASTEI05255	51.1913	30.5994	8	32	8	1	317	34.65	6.29	788.334	8	37.3566	8
ASTEI04884	ASTEI04884-PA#scaffold_00026:1147724:1149942:-1	80.0821	27.2595	13	32	13	1	686	78.582	5.73	640.815	12	29.0417	13
ASTEI03457	scaffold_00014:2683768:2686574:-1|gene:ASTEI03457	43.9984	18.4039	8	32	8	1	614	69.831	11.34	416.779	8	33.6045	8
ASTEI03361	ASTEI03361-PA#scaffold_00014:1435789:1441965:-1	39.0845	4.79911	7	32	6	1	1792	198.665	7.31	612.299	7	37.6439	7
ASTEI03101	scaffold_00013:1311795:1312073:-1|gene:ASTEI03101	19.4843	33.6957	3	32	2	1	92	10.43	5.48	872.355	3	38.1845	3
ASTEI02374	ASTEI02374-PA#scaffold_00009:1084511:1093948:1	52.4703	17.5824	11	32	11	1	728	81.513	5.74	527.524	11	24.1039	11
ASTEI02337	ASTEI02337-PA#scaffold_00009:632749:633834:-1	48.1026	21.8837	7	32	7	1	361	40.247	7.75	701.37	7	36.1634	7
ASTEI01645	ASTEI01645-PA#scaffold_00006:157701:163418:1	54.5137	8.36441	13	32	12	1	1877	207.531	7.58	641.893	13	20.1453	13
ASTEI01623	scaffold_00005:4216543:4219327:1|gene:ASTEI01623	60.735	15.3276	14	32	14	1	809	94.122	7.88	523.434	14	26.9419	14
ASTEI01356	scaffold_00005:1460523:1462276:-1|gene:ASTEI01356	52.7184	29.8544	9	32	9	1	412	46.809	8.4	734.712	8	32.9152	9
ASTEI01272	scaffold_00005:250502:251214:-1|gene:ASTEI01272	40.8283	23.8095	4	32	4	1	189	21.784	9.58	430.05	4	33.9901	4
ASTEI00972	scaffold_00003:5178623:5181870:1|gene:ASTEI00972	70.1909	17.9894	13	32	13	1	945	105.144	5.83	655.079	13	27.4052	13
ASTEI00851	scaffold_00003:3013052:3013842:-1|gene:ASTEI00851	36.4835	39.011	5	32	5	1	182	20.335	8.88	516.928	5	24.5651	5
ASTEI00234	scaffold_00001:3777968:3779446:1|gene:ASTEI00234	69.4797	26.0771	10	32	10	1	441	49.238	6.06	722.768	10	35.2867	10
ASTEI00138	ASTEI00138-PA#scaffold_00001:2047534:2049900:-1	77.8183	32.9787	11	32	11	1	470	53.216	5.71	680.989	10	38.1861	11
ASTEI10758	scaffold_00161:18424:18918:-1|gene:ASTEI10758	55.2359	51.8293	8	31	8	1	164	18.352	5.83	736.659	7	34.7718	8
ASTEI10711	scaffold_00154:46559:48224:-1|gene:ASTEI10711	47.0276	25.1685	9	31	9	1	445	51.538	5.27	505.036	9	17.7608	9
ASTEI10548	scaffold_00140:33620:35224:-1|gene:ASTEI10548	48.3724	21.8814	8	31	8	1	489	53.291	5.55	516.16	8	26.0284	8
ASTEI08528	ASTEI08528-PA#scaffold_00070:195301:213770:1	58.6517	4.92895	10	31	10	1	2252	249.87	6.06	611.315	10	38.0548	10
ASTEI08112	scaffold_00062:548493:550652:-1|gene:ASTEI08112	56.7079	28.3727	15	31	15	1	719	80.494	6.76	448.13	12	30.9159	15
ASTEI07691	ASTEI07691-PA#scaffold_00057:737630:740644:-1	69.1626	17.5299	11	31	7	1	1004	110.827	7.21	491.137	10	34.4493	11
ASTEI07320	ASTEI07320-PA#scaffold_00052:493891:500505:-1	58.0163	7.00667	13	31	12	1	2098	237.673	6.42	545.862	12	23.5424	13
ASTEI07105	ASTEI07105-PA#scaffold_00049:437829:440714:1	62.9872	13.7357	11	31	11	1	961	108.56	5.67	703.795	11	14.4273	11
ASTEI06887	scaffold_00045:1063311:1065299:-1|gene:ASTEI06887	57.1469	23.2855	8	31	8	1	627	73.061	9.1	628.05	8	25.9419	8
ASTEI05379	ASTEI05379-PA#scaffold_00030:1269564:1270840:1	56.9274	36.1446	8	31	8	1	332	37.339	8.84	562.394	6	53.473	8
ASTEI05022	scaffold_00027:1168216:1182282:1|gene:ASTEI05022	73.6457	16.2374	11	31	11	1	893	102.094	5.82	724.855	11	31.3132	11
ASTEI04846	ASTEI04846-PA#scaffold_00026:652793:654211:-1	55.8044	22.1374	8	31	7	1	393	44.694	7.71	687.345	6	22.1558	7
ASTEI04742	scaffold_00025:827159:828524:-1|gene:ASTEI04742	57.9532	33.3333	7	31	7	1	174	18.654	9.32	608.682	6	35.8774	7
ASTEI04621	scaffold_00024:1528951:1529509:-1|gene:ASTEI04621	15.8578	19.1489	3	31	3	1	94	10.482	10.21	503.105	3	26.7687	3
ASTEI04263	scaffold_00021:2123459:2138391:-1|gene:ASTEI04263	36.3167	17.7632	7	31	6	1	456	50.375	6.39	612.358	6	23.0551	7
ASTEI03537	scaffold_00015:1372574:1376039:-1|gene:ASTEI03537	69.9306	15.5995	11	31	11	1	859	96.489	5.41	623.347	10	26.8874	11
ASTEI02143	scaffold_00008:1413600:1414573:1|gene:ASTEI02143	58.7072	44.2748	8	31	8	1	262	29.683	6.15	691.731	7	47.2865	8
ASTEI02049	ASTEI02049-PA#scaffold_00008:70836:73289:1	55.6004	28.1787	13	31	13	1	582	64.959	7.96	528.322	12	32.473	13
ASTEI01936	ASTEI01936-PA#scaffold_00007:684809:693674:1	54.4893	18.7411	10	31	10	1	699	80.131	6.07	553.503	9	24.5886	10
ASTEI01414	ASTEI01414-PA#scaffold_00005:2005634:2006792:1	53.6014	58.5	7	31	7	1	200	21.857	6.09	451.083	4	57.1395	7
ASTEI00465	ASTEI00465-PA#scaffold_00002:1602457:1603546:-1	62.5976	48.2353	12	31	12	1	340	38.254	6.13	539.85	11	42.5309	12
ASTEI00166	scaffold_00001:2496649:2498697:-1|gene:ASTEI00166	67.7954	27.1686	11	31	11	1	611	70.699	6.54	503.285	5	49.5052	10
ASTEI09919	ASTEI09919-PA#scaffold_00106:366178:367138:1	50.0315	38.9313	4	30	4	1	131	15.461	9.83	482.081	4	21.8057	4
ASTEI09857	scaffold_00105:307869:308713:1|gene:ASTEI09857	20.525	27.2727	3	30	3	1	154	16.264	9.63	842.284	3	38.5133	3
ASTEI09713	ASTEI09713-PA#scaffold_00101:282666:290067:-1	59.5643	20.2811	8	30	8	1	498	57.501	9.39	636.947	7	19.1282	8
ASTEI09521	scaffold_00096:32837:34213:1|gene:ASTEI09521	56.1014	28.9044	10	30	9	1	429	48.331	4.93	631.013	8	36.3152	10
ASTEI09162	ASTEI09162-PA#scaffold_00084:190421:192172:1	52.4861	19.3825	9	30	9	1	583	65.349	5.95	607.394	9	27.4532	9
ASTEI08971	scaffold_00079:733002:734285:-1|gene:ASTEI08971	25.2705	19.6481	5	30	5	1	341	36.092	8.73	430.43	4	29.1664	5
ASTEI08775	scaffold_00075:475687:476196:1|gene:ASTEI08775	32.4089	55.5556	5	30	5	1	99	10.299	11.65	697.427	5	19.4726	4
ASTEI08079	ASTEI08079-PA#scaffold_00062:9768:22074:-1	67.5629	12.2635	14	30	14	1	1427	160.558	5.64	511.107	14	25.1799	14
ASTEI08009	ASTEI08009-PA#scaffold_00061:44104:47579:-1	39.352	26.7148	7	30	7	1	277	32.135	7.59	485.548	7	29.2303	7
ASTEI07813	scaffold_00058:814560:816274:-1|gene:ASTEI07813	53.6372	23.2246	9	30	9	1	521	57.622	6.43	643.554	9	27.9988	9
ASTEI07639	ASTEI07639-PA#scaffold_00056:1125505:1126759:1	48.8315	28.6863	8	30	8	1	373	40.457	6.55	690.461	8	28.5451	8
ASTEI07481	ASTEI07481-PA#scaffold_00055:81922:85720:-1	42.7895	9.48104	9	30	9	1	1002	113.512	6.96	608.525	8	33.5903	9
ASTEI07240	ASTEI07240-PA#scaffold_00051:439778:441107:1	45.7625	29.3827	10	30	10	1	405	44.334	5.16	533.996	10	29.4372	10
ASTEI07026	ASTEI07026-PA#scaffold_00047:454499:455191:-1	27.7457	36.9565	6	30	6	1	230	26.013	6.3	529.191	5	26.0853	5
ASTEI06610	ASTEI06610-PA#scaffold_00042:1190606:1211572:1	47.5748	15.4818	7	30	7	1	633	70.052	6.42	287.599	4	59.0965	7
ASTEI06517	scaffold_00041:624407:624799:-1|gene:ASTEI06517	46.3155	28.7129	2	30	2	1	101	11.621	7.21	819.942	2	43.3874	2
ASTEI06327	ASTEI06327-PA#scaffold_00039:389152:399484:-1	59.5237	8.04598	11	30	11	1	1566	180.378	7.8	511.236	10	27.705	11
ASTEI06236	ASTEI06236-PA#scaffold_00038:756434:765704:-1	47.6478	9.50069	9	30	9	1	1442	165.376	6.47	548.108	9	30.4017	8
ASTEI06049	scaffold_00036:240123:245574:1|gene:ASTEI06049	51.3128	10.0131	11	30	11	1	1528	168.912	5.22	592.478	11	21.8702	10
ASTEI05622	ASTEI05622-PA#scaffold_00032:1014932:1016934:1	58.5205	19.1898	9	30	9	1	469	51.142	4.91	682.904	8	40.9687	9
ASTEI05583	scaffold_00032:199427:202413:-1|gene:ASTEI05583	52.3458	10.4053	9	30	9	1	913	102.072	9.29	652.411	9	24.9358	9
ASTEI05292	ASTEI05292-PA#scaffold_00029:1994293:1995460:1	75.7045	50.1529	11	30	11	1	327	37.649	6.92	663.911	9	42.9288	11
ASTEI05222	ASTEI05222-PA#scaffold_00029:1152887:1165916:1	68.9355	13.6905	12	30	12	1	1176	125.463	4.93	676.188	12	25.3161	12
ASTEI05130	ASTEI05130-PA#scaffold_00028:1628519:1629473:1	55.8524	33.6842	7	30	7	1	285	32.561	9.25	719.791	7	40.0137	7
ASTEI04978	scaffold_00027:272932:275516:-1|gene:ASTEI04978	72.4202	19.3464	10	30	10	1	765	85.977	5.77	730.076	8	33.7166	10
ASTEI04738	ASTEI04738-PA#scaffold_00025:819039:820051:1	40.5112	20.6667	5	30	5	1	300	33.927	9.92	693.394	4	46.135	5
ASTEI04599	ASTEI04599-PA#scaffold_00024:1267636:1268041:-1	49.9871	33.0189	3	30	3	1	106	11.513	6.14	1037.97	3	50.2117	3
ASTEI04251	scaffold_00021:1845504:1846420:-1|gene:ASTEI04251	35.3075	19.9134	3	30	3	1	231	26.047	5.92	685.953	3	52.5826	3
ASTEI03744	scaffold_00017:405166:406192:-1|gene:ASTEI03744	35.9286	19.4969	4	30	4	1	318	33.837	4.64	639.39	3	48.0014	4
ASTEI03664	ASTEI03664-PA#scaffold_00016:1250350:1262112:-1	29.6481	11.1502	7	30	7	1	852	94.251	8.13	413.049	6	20.8548	7
ASTEI03415	scaffold_00014:2069857:2071282:-1|gene:ASTEI03415	44.3291	52.1053	7	30	7	1	190	21.638	7.33	662.641	7	39.1883	7
ASTEI02495	ASTEI02495-PA#scaffold_00009:3047369:3047973:-1	38.4883	48.7179	7	30	7	1	156	17.639	8.5	498.042	6	29.8806	7
ASTEI02336	ASTEI02336-PA#scaffold_00009:629705:632567:1	16.5193	5.3681	4	30	4	1	652	72.09	6.51	570.495	4	21.8983	4
ASTEI02013	scaffold_00007:3277017:3279338:-1|gene:ASTEI02013	39.7433	10.9961	8	30	8	1	773	86.772	7.09	484.246	8	26.0349	8
ASTEI01486	scaffold_00005:2827236:2830298:1|gene:ASTEI01486	35.1538	17.8571	9	30	9	1	560	62.39	9.66	577.38	9	22.9468	9
ASTEI01438	ASTEI01438-PA#scaffold_00005:2260888:2262062:1	47.4999	32.8767	8	30	8	1	365	39.902	6.99	215.223	4	56.3575	8
ASTEI01428	ASTEI01428-PA#scaffold_00005:2152455:2153584:-1	26.2482	18.5185	7	30	6	1	351	40.755	7.11	482.831	7	20.0752	7
ASTEI00546	ASTEI00546-PA#scaffold_00002:3204587:3210312:1	61.3412	8.98876	9	30	9	1	1424	150.843	4.41	777.247	9	38.1393	9
ASTEI00333	scaffold_00001:5235647:5238719:1|gene:ASTEI00333	30.6456	15.562	4	30	4	1	347	38.386	8.84	828.871	4	26.7766	4
ASTEI00258	scaffold_00001:3992878:3998010:-1|gene:ASTEI00258	64.0045	12.2734	10	30	10	1	1434	151.685	5.74	860.525	9	33.2858	9
ASTEI10825	scaffold_00168:12136:20012:1|gene:ASTEI10825	52.2083	10.452	9	29	9	1	1062	118.045	6.92	802.551	9	21.8312	8
ASTEI10433	scaffold_00131:83479:88556:-1|gene:ASTEI10433	59.6989	16.9683	10	29	10	1	884	99.497	9.11	511.821	9	33.0191	10
ASTEI09925	ASTEI09925-PA#scaffold_00107:124811:126124:-1	50.477	26.0341	11	29	11	1	411	48.444	7.74	316.675	11	19.1119	11
ASTEI09277	scaffold_00087:231222:238794:-1|gene:ASTEI09277	59.1471	7.44797	11	29	11	1	1826	199.434	6.64	644.273	10	32.702	11
ASTEI07733	scaffold_00057:1118598:1120169:-1|gene:ASTEI07733	75.0483	36.9021	12	29	12	1	439	48.559	8.66	624.309	11	25.9057	12
ASTEI06868	scaffold_00045:673466:676198:1|gene:ASTEI06868	59.3951	20.7891	8	29	8	1	659	72.503	6.37	456.706	7	33.7179	8
ASTEI06492	ASTEI06492-PA#scaffold_00041:371678:379325:-1	47.8471	11.4125	10	29	9	1	1069	120.463	6.6	556.033	10	22.8328	9
ASTEI06238	scaffold_00038:774558:775928:1|gene:ASTEI06238	50.5829	36.0424	8	29	8	1	283	31.853	9.95	573.653	7	29.0256	8
ASTEI06190	ASTEI06190-PA#scaffold_00038:64743:66025:-1	31.4223	22.2222	7	29	7	1	405	44.51	5.1	568.54	7	19.9594	7
ASTEI05968	scaffold_00035:918856:920929:1|gene:ASTEI05968	42.0019	18.1524	10	29	10	1	617	68.75	5.3	481.227	10	24.8642	10
ASTEI05913	ASTEI05913-PA#scaffold_00035:67330:70367:-1	60.0946	42.1687	9	29	9	1	332	35.419	7.52	657.99	8	31.8345	9
ASTEI05482	scaffold_00031:624089:625813:-1|gene:ASTEI05482	54.7278	32.6923	6	29	6	1	260	29.033	7.14	579.199	5	37.7181	6
ASTEI05414	ASTEI05414-PA#scaffold_00030:1956521:1958611:1	54.7131	17.6849	9	29	9	1	622	68.988	5.87	606.511	8	29.6224	9
ASTEI05306	scaffold_00030:55674:65950:-1|gene:ASTEI05306	70.2582	9.10433	13	29	12	1	2032	220.62	7.42	503.131	13	23.2281	12
ASTEI05031	ASTEI05031-PA#scaffold_00027:1437598:1454131:-1	57.2614	52.1327	8	29	8	1	211	23.273	4.84	450.353	7	49.6305	8
ASTEI05011	ASTEI05011-PA#scaffold_00027:971003:972396:-1	33.7186	34.3629	5	29	5	1	259	27.496	6.71	731.182	4	26.6366	4
ASTEI04581	scaffold_00024:860256:863023:-1|gene:ASTEI04581	46.241	14.0473	9	29	9	1	719	76.435	7.24	503.921	9	24.9166	9
ASTEI03591	scaffold_00015:2379088:2381515:-1|gene:ASTEI03591	41.8288	26.3298	7	29	7	1	376	41.301	8.31	440.635	6	21.6538	7
ASTEI03082	scaffold_00013:762293:769073:-1|gene:ASTEI03082	57.6747	25.486	9	29	9	1	463	52.293	6.3	685.426	8	25.7691	9
ASTEI01370	scaffold_00005:1650217:1653337:-1|gene:ASTEI01370	54.5633	15.2218	10	29	10	1	992	106.216	7.72	501.835	10	24.3976	9
ASTEI11520	scaffold_03801:386:1458:-1|gene:ASTEI11520	45.3455	42.1986	10	28	10	1	282	32.918	6.42	511.835	10	15.3692	10
ASTEI11169	scaffold_00556:3:6118:-1|gene:ASTEI11169	63.6047	7.05942	12	28	12	1	1969	229.919	5.81	637.634	12	19.7024	12
ASTEI10910	ASTEI10910-PA#scaffold_00187:7151:7605:1	56.7525	35.4331	5	28	5	1	127	13.925	6.38	586.711	5	31.9223	5
ASTEI10907	scaffold_00186:157:10839:-1|gene:ASTEI10907	47.7664	32.2034	9	28	8	1	354	40.452	7.06	484.281	9	29.3835	9
ASTEI10751	ASTEI10751-PA#scaffold_00160:69777:71991:1	25.8664	10.8014	4	28	3	1	287	32.646	3.93	441.324	4	26.9114	4
ASTEI10513	scaffold_00136:241659:242684:1|gene:ASTEI10513	31.4931	31.4554	5	28	5	1	213	23.932	5.38	523.762	5	33.109	5
ASTEI09983	scaffold_00108:92420:94358:1|gene:ASTEI09983	48.4087	24.6667	8	28	8	1	450	50.139	6.01	731.679	7	35.6458	8
ASTEI09901	ASTEI09901-PA#scaffold_00106:153823:155407:-1	40.2316	19.2488	10	28	10	1	426	47.82	5.25	426.226	9	15.4492	10
ASTEI09806	ASTEI09806-PA#scaffold_00104:208551:209860:-1	47.4111	26.2248	7	28	7	1	347	38.779	8.37	521.381	4	36.6608	7
ASTEI08824	ASTEI08824-PA#scaffold_00076:427902:428543:-1	28.2612	35.0575	6	28	6	1	174	19.725	6.23	574.321	6	32.4323	6
ASTEI08725	scaffold_00074:192221:193210:1|gene:ASTEI08725	69.7825	48.3283	12	28	12	1	329	37.274	8.03	650.031	10	37.4631	12
ASTEI08180	ASTEI08180-PA#scaffold_00063:83726:87650:1	57.2551	18.099	11	28	11	1	768	89.526	6.93	429.148	11	23.7101	11
ASTEI07859	ASTEI07859-PA#scaffold_00059:383580:385898:-1	49.5748	17.1924	8	28	8	1	634	71.231	8.41	505.144	7	20.9951	8
ASTEI07807	scaffold_00058:783282:788805:-1|gene:ASTEI07807	61.7135	7.70568	11	28	11	1	1726	193.601	6.19	677.996	11	23.0016	11
ASTEI07136	scaffold_00049:1174350:1176206:1|gene:ASTEI07136	43.5872	24.8408	7	28	7	1	314	34.895	6.74	509.619	7	32.3336	7
ASTEI07013	scaffold_00047:208206:209447:-1|gene:ASTEI07013	32.2522	15.3453	7	28	7	1	391	42.545	4.75	408.481	7	20.4486	7
ASTEI068254	ASTEI068254-PA#scaffold_00045:123162:123841:-1	43.4365	43.1472	8	28	8	1	197	21.617	8.12	579.177	8	29.5528	8
ASTEI06260	scaffold_00038:1146225:1149414:-1|gene:ASTEI06260	59.4836	19.8842	8	28	8	1	518	57.289	5	596.465	7	24.4769	8
ASTEI06154	scaffold_00036:1730880:1734258:-1|gene:ASTEI06154	53.4296	11.1874	8	28	8	1	1019	105.858	7.85	730.706	7	37.9139	8
ASTEI05903	ASTEI05903-PA#scaffold_00034:1773703:1774575:-1	32.3866	21.7241	5	28	5	1	290	30.833	9.16	488.519	5	37.4509	5
ASTEI05566	scaffold_00031:1951468:1952757:1|gene:ASTEI05566	60.5177	34.4221	10	28	10	1	398	43.613	9.26	763.272	10	20.1712	10
ASTEI05281	scaffold_00029:1793349:1796423:1|gene:ASTEI05281	57.707	18.2716	6	28	6	1	405	42.224	9.58	734.247	6	39.0585	6
ASTEI04945	ASTEI04945-PA#scaffold_00026:2003881:2005089:-1	64.3788	25.9587	8	28	8	1	339	38.337	7.21	577.516	8	35.2946	8
ASTEI04918	ASTEI04918-PA#scaffold_00026:1856308:1858683:1	63.9909	17.8231	10	28	10	1	735	81.834	5.47	834.987	10	34.4835	10
ASTEI04771	ASTEI04771-PA#scaffold_00025:1795468:1796301:-1	49.1623	25.2708	7	28	7	1	277	31.359	8.56	530.536	6	35.4354	7
ASTEI04735	scaffold_00025:800290:801436:-1|gene:ASTEI04735	43.9844	27.0769	7	28	7	1	325	35.131	6.43	578.322	7	32.1607	6
ASTEI03991	ASTEI03991-PA#scaffold_00019:1009668:1010515:1	43.7758	30.8594	7	28	7	1	256	28.868	9.55	503.551	7	33.9466	7
ASTEI03746	ASTEI03746-PA#scaffold_00017:421000:421716:-1	25.1777	30.0613	5	28	5	1	163	18.861	9.98	414.637	5	19.9877	5
ASTEI03640	scaffold_00016:808757:815810:-1|gene:ASTEI03640	65.0769	21.8027	10	28	10	1	821	90.694	7.42	585.046	10	25.8713	10
ASTEI03512	ASTEI03512-PA#scaffold_00015:773958:776031:-1	34.9396	16.047	6	28	6	1	511	57.31	5.97	550.097	6	41.1807	6
ASTEI03273	scaffold_00014:587046:590110:1|gene:ASTEI03273	53.2908	14.2254	8	28	8	1	710	75.355	7.88	606.811	8	29.1899	8
ASTEI02910	ASTEI02910-PA#scaffold_00011:2922074:2926069:1	63.2313	21.6981	11	28	11	1	636	70.877	9.03	523.357	10	33.5144	10
ASTEI02649	scaffold_00010:2157597:2161663:-1|gene:ASTEI02649	53.3122	10.5451	10	28	10	1	1119	125.58	4.45	549.513	10	25.502	10
ASTEI02614	ASTEI02614-PA#scaffold_00010:1298211:1299319:1	40.2728	28.9855	7	28	7	1	345	38.164	7.39	422.883	6	26.3386	7
ASTEI01794	ASTEI01794-PA#scaffold_00006:2874176:2875360:1	49.7188	26.0163	7	28	7	1	369	42.26	7.62	594.989	7	23.8355	7
ASTEI01665	ASTEI01665-PA#scaffold_00006:586521:592986:1	31.6413	22.5	7	28	6	1	320	36.189	7.61	205.474	4	32.3889	7
ASTEI01435	ASTEI01435-PA#scaffold_00005:2239043:2243943:1	49.9468	18.8467	10	28	10	1	711	79.026	8.4	325.602	9	15.8016	10
ASTEI01336	ASTEI01336-PA#scaffold_00005:1343053:1343520:-1	33.0878	28.3871	5	28	5	1	155	17.127	5.97	535.322	5	22.4807	5
ASTEI00652	scaffold_00002:5685001:5686791:1|gene:ASTEI00652	53.1996	17.953	8	28	8	1	596	65.58	6.02	642.839	8	22.2554	7
ASTEI00396	ASTEI00396-PA#scaffold_00002:391754:397306:-1	59.5483	17.1821	12	28	12	1	873	96.978	5.64	518.884	11	17.1176	11
ASTEI00037	scaffold_00001:455656:456678:1|gene:ASTEI00037	42.203	38.2883	4	28	4	1	222	24.423	6.76	513.78	4	46.6895	4
ASTEI10864	scaffold_00177:19688:21275:1|gene:ASTEI10864	51.5119	20.751	9	27	9	1	506	55.833	7.2	507.29	8	23.9507	9
ASTEI10499	scaffold_00136:139938:142197:1|gene:ASTEI10499	53.3057	20.7849	11	27	10	1	688	78.052	6.47	479.343	11	25.5424	9
ASTEI10124	scaffold_00113:77570:81991:-1|gene:ASTEI10124	48.9274	21.164	10	27	10	1	567	65.741	7.46	507.106	9	34.0232	10
ASTEI09950	ASTEI09950-PA#scaffold_00107:399871:401607:1	49.3035	20.6835	10	27	10	1	556	65.379	8.68	482.183	10	22.0051	9
ASTEI09186	ASTEI09186-PA#scaffold_00084:600422:604599:1	59.684	15.0391	13	27	13	1	1024	118.065	8.97	504.439	13	18.8588	12
ASTEI09123	scaffold_00083:630119:631507:-1|gene:ASTEI09123	38.9549	24.7312	6	27	6	1	279	29.952	7.49	389.254	5	28.9047	6
ASTEI09067	ASTEI09067-PA#scaffold_00082:249834:250410:-1	29.3283	24.0964	5	27	5	1	166	18.425	9.86	522.387	5	31.0949	5
ASTEI08521	scaffold_00070:80863:81909:-1|gene:ASTEI08521	55.8105	36.4943	10	27	10	1	348	39.426	5.68	405.685	8	30.3861	9
ASTEI08321	ASTEI08321-PA#scaffold_00065:967241:968987:-1	45.3415	27.9373	8	27	8	1	383	42.712	7.87	424.396	5	21.2209	8
ASTEI07979	scaffold_00060:896238:897324:-1|gene:ASTEI07979	62.1107	37.224	9	27	9	1	317	34.623	5.97	613.243	8	31.7186	9
ASTEI06940	scaffold_00046:737894:745004:1|gene:ASTEI06940	42.8646	37.2973	7	27	7	1	185	21.436	4.74	443.116	7	33.1826	6
ASTEI06032	ASTEI06032-PA#scaffold_00035:1811941:1814232:1	45.8373	23.0496	9	27	9	1	564	63.191	7.33	404.707	9	16.6601	9
ASTEI05312	ASTEI05312-PA#scaffold_00030:147156:148023:-1	35.9259	23.7069	5	27	5	1	232	26.669	9.38	521.591	5	21.4545	5
ASTEI04429	ASTEI04429-PA#scaffold_00023:462401:465993:-1	57.7386	17.3626	11	27	11	1	910	102.605	7.03	498.096	10	31.9449	11
ASTEI04174	ASTEI04174-PA#scaffold_00021:514045:516152:1	39.3136	19.7161	10	27	10	1	634	70.565	8.12	346.327	9	12.0675	10
ASTEI03846	scaffold_00017:2412142:2424391:1|gene:ASTEI03846	27.1919	5	5	27	5	1	1160	129.417	6.86	471.79	4	24.689	4
ASTEI00731	scaffold_00003:707227:711217:1|gene:ASTEI00731	50.9179	47.1204	6	27	6	1	191	21.399	7.15	425.978	3	45.259	6
ASTEI11554	ASTEI11554-PA#scaffold_04668:130:383:1	30.8692	46.7742	2	26	2	1	62	6.989	6.54	670.806	2	32.4366	2
ASTEI11515	ASTEI11515-PA#scaffold_03640:29:1006:1	22.2447	12	3	26	2	1	325	36.143	5.38	604.767	3	25.2955	3
ASTEI11098	scaffold_00375:8041:8633:-1|gene:ASTEI11098	39.8108	46.8531	4	26	4	1	143	14.676	10.29	401.883	4	12.9462	4
ASTEI10836	ASTEI10836-PA#scaffold_00173:7047:13474:-1	40.3711	9.35252	6	26	6	1	973	109.588	5.48	525.241	6	29.8389	6
ASTEI10720	scaffold_00154:138236:153161:-1|gene:ASTEI10720	48.8098	15.9933	8	26	8	1	594	67.728	7.34	401.302	7	32.0802	8
ASTEI10663	scaffold_00150:9203:36548:1|gene:ASTEI10663	42.73	3.50713	8	26	7	1	4277	487.87	7.03	614.948	8	26.7653	8
ASTEI10455	ASTEI10455-PA#scaffold_00132:176042:177093:1	64.146	39.604	9	26	9	1	303	32.874	6.43	748.927	9	24.8151	9
ASTEI10331	ASTEI10331-PA#scaffold_00126:215148:216950:-1	72.944	20.3604	8	26	8	1	555	61.446	8.4	677.606	8	39.1772	8
ASTEI10072	ASTEI10072-PA#scaffold_00111:276241:277289:-1	25.3825	18.9189	3	26	3	1	222	23.038	4.51	652.84	3	31.3509	3
ASTEI09956	scaffold_00107:413634:419347:-1|gene:ASTEI09956	52.2358	8.08701	11	26	11	1	1793	199.507	4.94	474.108	11	20.0792	11
ASTEI09681	scaffold_00100:507700:508153:1|gene:ASTEI09681	26.6599	44.4444	5	26	5	1	108	11.629	7.34	520.261	4	43.8876	5
ASTEI09620	scaffold_00098:184727:188948:-1|gene:ASTEI09620	56.1435	10.3418	10	26	10	1	1141	127.852	8.43	530.759	10	22.18	10
ASTEI09265	scaffold_00086:675996:680936:1|gene:ASTEI09265	28.9217	13.0667	4	26	4	1	375	42.915	4.97	400.273	4	25.5736	4
ASTEI09148	ASTEI09148-PA#scaffold_00084:100031:101280:-1	37.7779	24.4838	7	26	7	1	339	39.821	5.05	469.974	6	30.7351	7
ASTEI09040	ASTEI09040-PA#scaffold_00081:269933:270682:1	55.278	51.5723	5	26	5	1	159	18.203	6.4	603.348	5	45.5285	5
ASTEI08704	ASTEI08704-PA#scaffold_00073:874529:876736:-1	81.107	17.0068	9	26	9	1	735	78.937	6.34	638.73	9	21.5171	9
ASTEI08436	scaffold_00067:947400:954089:1|gene:ASTEI08436	29.6637	14.026	5	26	5	1	385	43.029	6.61	722.108	5	35.463	5
ASTEI07227	scaffold_00051:190579:190914:1|gene:ASTEI07227	36.9497	56.7568	5	26	5	1	111	11.546	4.97	716.417	5	34.0251	4
ASTEI07116	scaffold_00049:704631:706160:1|gene:ASTEI07116	41.5532	27.9141	11	26	11	1	326	37.082	7.36	371.639	10	19.7958	11
ASTEI06895	ASTEI06895-PA#scaffold_00045:1154099:1156239:1	28.2148	27.3438	4	26	4	1	128	14.832	5.06	474.994	4	13.8823	4
ASTEI06116	scaffold_00036:1237086:1243395:1|gene:ASTEI06116	64.6184	6.75024	12	26	12	1	2074	237.307	6.89	583.423	12	12.7609	12
ASTEI06099	scaffold_00036:823306:824879:1|gene:ASTEI06099	50.3194	53.6723	8	26	8	1	177	20.419	5.91	262.209	7	30.7843	8
ASTEI04553	scaffold_00024:570273:581830:-1|gene:ASTEI04553	35.1262	17.1527	6	26	6	1	583	64.244	7.28	416.329	6	26.4885	6
ASTEI04347	scaffold_00022:1030077:1030625:-1|gene:ASTEI04347	48.4368	41.2088	6	26	6	1	182	20.518	6.68	498.698	6	38.9505	6
ASTEI03724	ASTEI03724-PA#scaffold_00017:154274:186067:1	44.7765	1.87552	8	26	7	1	6025	633.136	5.59	376.04	8	20.4056	8
ASTEI03598	scaffold_00015:2641518:2643944:1|gene:ASTEI03598	46.6575	12.4451	7	26	7	1	683	77.86	6.6	520.646	7	14.5643	7
ASTEI03517	scaffold_00015:792657:795843:1|gene:ASTEI03517	56.0922	18.2482	8	26	8	1	685	75.093	6.05	293.843	3	44.1061	8
ASTEI03093	scaffold_00013:1186374:1189934:1|gene:ASTEI03093	60.1781	13.5674	11	26	11	1	1054	118.485	8.28	628.452	11	23.1875	11
ASTEI02814	ASTEI02814-PA#scaffold_00011:1357060:1357565:1	24.7359	44.4444	4	26	4	1	144	15.549	9.45	485.273	4	31.7329	4
ASTEI02511	ASTEI02511-PA#scaffold_00009:3263972:3264178:-1	4.40461	27.9412	2	26	2	1	68	7.771	9.89	380.603	2	5.11753	2
ASTEI02346	scaffold_00009:740228:741478:1|gene:ASTEI02346	45.8078	21.2034	6	26	6	1	349	39.384	8.98	423.34	4	34.1396	6
ASTEI02150	ASTEI02150-PA#scaffold_00008:1440054:1443059:1	50.778	11.6466	6	26	6	1	747	83.585	6.6	551.4	6	31.6307	6
ASTEI02036	ASTEI02036-PA#scaffold_00007:3857231:3859517:1	45.6845	11.5321	6	26	5	1	607	67.774	5.12	507.074	5	21.0601	6
ASTEI01961	scaffold_00007:1626046:1627122:-1|gene:ASTEI01961	65.7281	34.6369	9	26	9	1	358	39.501	7.17	619.377	9	29.8151	9
ASTEI01724	scaffold_00006:1433116:1435650:1|gene:ASTEI01724	53.4822	18.3016	9	26	9	1	683	76.141	7.28	684.191	9	30.4753	9
ASTEI00645	scaffold_00002:5560201:5563210:-1|gene:ASTEI00645	39.4376	60.1036	7	26	7	1	193	21.737	5.11	463.894	7	15.902	6
ASTEI00330	scaffold_00001:5216253:5218200:1|gene:ASTEI00330	63.4922	28.5403	11	26	11	1	459	51.363	8.22	480.479	10	26.0253	11
ASTEI11656	ASTEI11656-PA#scaffold_09408:3:571:-1	14.7726	46.3768	3	25	1	1	138	15.179	8.72	361.619	2	26.5083	3
ASTEI11112	ASTEI11112-PA#scaffold_00396:5209:9266:1	33.2716	17.5202	5	25	5	1	371	42.162	7.85	379.337	5	28.5527	5
ASTEI10866	ASTEI10866-PA#scaffold_00177:42779:45540:1	42.4156	10.271	6	25	6	1	701	78.357	7.74	546.256	6	25.468	5
ASTEI10788	scaffold_00164:77906:78552:-1|gene:ASTEI10788	28.117	26.9504	3	25	3	1	141	16.693	8.31	475.177	2	30.0562	3
ASTEI09748	ASTEI09748-PA#scaffold_00102:265796:266434:-1	20.0917	49.4382	4	25	4	1	89	9.977	10.67	379.437	2	24.3883	4
ASTEI08989	scaffold_00080:21330:39271:-1|gene:ASTEI08989	70.4998	7.26306	11	25	11	1	2258	252.181	6.27	502.765	10	20.4302	11
ASTEI07661	scaffold_00057:334419:335348:1|gene:ASTEI07661	37.267	24.9191	7	25	7	1	309	34.169	5.87	461.359	7	23.8961	7
ASTEI05632	scaffold_00032:1194607:1195635:1|gene:ASTEI05632	43.6203	34.8432	8	25	8	1	287	32.45	5.4	494.662	7	28.225	8
ASTEI05578	scaffold_00032:161118:163307:1|gene:ASTEI05578	38.2794	15.5477	9	25	9	1	566	62.761	8.5	335.201	8	16.4327	9
ASTEI04585	ASTEI04585-PA#scaffold_00024:895368:896505:-1	34.3308	27.7978	7	25	7	1	277	31.593	6.52	250.43	6	22.2859	7
ASTEI03469	scaffold_00015:122198:123497:1|gene:ASTEI03469	36.076	31.1927	6	25	6	1	327	36.57	9.09	458.53	6	20.7742	6
ASTEI03402	scaffold_00014:1916560:1917123:-1|gene:ASTEI03402	25.4621	33.3333	4	25	4	1	108	12.38	10.21	363.144	3	27.4094	4
ASTEI03269	scaffold_00014:487387:488296:1|gene:ASTEI03269	45.3195	39.6078	8	25	8	1	255	29.912	7.27	622.913	8	25.0289	7
ASTEI03135	scaffold_00013:1595061:1596305:1|gene:ASTEI03135	43.7321	30.411	8	25	8	1	365	40.702	9.17	414.183	7	32.6487	8
ASTEI02966	ASTEI02966-PA#scaffold_00012:794201:797422:1	39.3361	22.1649	9	25	9	1	582	65.611	6.2	337.373	8	18.3272	9
ASTEI02348	ASTEI02348-PA#scaffold_00009:750675:753064:-1	30.5269	11.6379	8	25	7	1	696	79.912	5.81	332.31	8	19.4313	8
ASTEI01970	scaffold_00007:1903802:1906024:1|gene:ASTEI01970	34.2432	17.4081	7	25	7	1	517	59.367	6.33	525.278	6	22.9817	7
ASTEI012841	scaffold_00005:534985:535605:-1|gene:ASTEI012841	32.2014	60.274	5	25	5	1	73	8.294	5.41	492.736	4	28.3079	5
ASTEI01099	scaffold_00004:1942493:1943964:1|gene:ASTEI01099	37.6742	55.7252	6	25	6	1	131	14.625	5.05	558.242	5	32.6968	6
ASTEI00828	ASTEI00828-PA#scaffold_00003:2631551:2633282:1	31.297	14.9351	6	25	6	1	462	53.554	4.73	298.355	3	16.1709	6
ASTEI00770	ASTEI00770-PA#scaffold_00003:1280499:1281335:-1	39.6506	26.9784	7	25	7	1	278	31.753	6.55	507.704	7	32.052	7
ASTEI00323	ASTEI00323-PA#scaffold_00001:5132589:5133789:-1	48.7264	37.2294	8	25	8	1	231	26.15	8.91	662.82	8	28.3906	8
ASTEI00214	ASTEI00214-PA#scaffold_00001:3547437:3549985:-1	48.0443	14.7416	7	25	7	1	658	70.447	7.94	639.947	5	38.6032	7
ASTEI00032	scaffold_00001:409925:411557:1|gene:ASTEI00032	32.3377	17.552	6	25	6	1	433	48.108	10.04	571.104	6	20.0541	6
ASTEI11547	ASTEI11547-PA#scaffold_04611:552:1310:-1	23.7604	22.2222	5	24	5	1	198	22.445	5.53	440.02	5	20.4484	5
ASTEI11471	ASTEI11471-PA#scaffold_02833:333:1867:-1	36.0065	19.6078	7	24	7	1	408	44.721	6.77	354.502	7	18.851	7
ASTEI11452	scaffold_02532:751:1945:1|gene:ASTEI11452	39.8873	35.7143	7	24	7	1	238	27.198	9.47	480.937	7	26.3171	7
ASTEI11181	ASTEI11181-PA#scaffold_00582:569:1909:1	25.4871	12.1076	4	24	4	1	446	49.738	5.62	444.753	4	22.986	4
ASTEI11074	ASTEI11074-PA#scaffold_00322:267:1715:-1	40.7456	19.0184	6	24	6	1	326	36.605	6.79	355.226	4	31.3767	6
ASTEI10589	scaffold_00142:12020:15482:-1|gene:ASTEI10589	37.4767	28.3422	4	24	4	1	187	20.935	5.11	461.024	4	38.7219	4
ASTEI10314	scaffold_00125:136388:145312:-1|gene:ASTEI10314	39.7121	7.18884	5	24	5	1	932	108.584	8.12	557.506	5	16.4958	5
ASTEI10266	scaffold_00121:220468:221381:-1|gene:ASTEI10266	2.09485	7.33591	1	24	1	1	259	28.004	5.36	0	1	14.6906	1
ASTEI10066	ASTEI10066-PA#scaffold_00111:207423:208742:-1	32.7396	19.7115	7	24	7	1	416	48.616	10.14	390.376	7	23.5956	7
ASTEI09627	ASTEI09627-PA#scaffold_00098:302521:303496:-1	40.6866	35.5556	7	24	7	1	270	30.193	5.8	521.891	7	26.2381	7
ASTEI09008	ASTEI09008-PA#scaffold_00080:349762:350641:1	48.0168	40.796	9	24	9	1	201	22.784	5.77	435.722	9	29.5645	9
ASTEI08737	scaffold_00074:277880:279058:-1|gene:ASTEI08737	27.7483	21.6837	6	24	5	1	392	42.344	9.38	340.836	6	14.8512	6
ASTEI08616	scaffold_00072:410912:416400:1|gene:ASTEI08616	68.0878	11.8934	10	24	10	1	1051	115.858	4.73	568.305	10	20.4115	10
ASTEI08535	scaffold_00070:463660:465136:1|gene:ASTEI08535	44.5508	23.991	8	24	8	1	446	50.181	6.71	435.709	8	26.3755	8
ASTEI07896	ASTEI07896-PA#scaffold_00059:1085801:1089112:-1	24.805	6.70927	6	24	6	1	939	103.475	7.25	386.096	6	14.1304	6
ASTEI078091	scaffold_00058:821383:822057:-1|gene:ASTEI078091	47.5284	51.5	8	24	8	1	200	22.593	7.33	524.668	8	22.9271	8
ASTEI07600	ASTEI07600-PA#scaffold_00056:459337:461556:1	43.3679	14.5658	9	24	9	1	714	82.489	5.63	397.157	9	16.7218	9
ASTEI07366	scaffold_00053:878503:879105:1|gene:ASTEI07366	38.3743	45.7831	5	24	5	1	83	9.315	5.91	272.65	1	53.9518	5
ASTEI07229	ASTEI07229-PA#scaffold_00051:246463:254248:1	56.6619	7.38544	12	24	12	1	1855	213.44	8.6	431.742	12	20.1413	12
ASTEI06988	ASTEI06988-PA#scaffold_00046:1227927:1229366:-1	50.0671	28.3925	9	24	9	1	479	53.332	8.82	414.358	9	25.9063	9
ASTEI06533	ASTEI06533-PA#scaffold_00041:848450:849617:1	37.3236	20.1183	5	24	5	1	338	37.41	5.62	521.686	5	23.1968	5
ASTEI06279	scaffold_00038:1306378:1307904:-1|gene:ASTEI06279	13.4222	39.6552	2	24	1	1	58	6.621	10.43	501.011	2	27.475	2
ASTEI06069	scaffold_00036:480188:481016:1|gene:ASTEI06069	31.0387	32.8947	6	24	6	1	228	25.705	5.03	242.08	5	24.0891	6
ASTEI05749	scaffold_00033:811300:819892:1|gene:ASTEI05749	41.5852	7.64411	8	24	8	1	1596	167.775	5.08	496.99	8	15.5509	8
ASTEI05378	ASTEI05378-PA#scaffold_00030:1258640:1266883:1	52.4048	9.38743	10	24	10	1	1257	142.54	7.66	416.981	10	15.0795	10
ASTEI05234	scaffold_00029:1264762:1276500:-1|gene:ASTEI05234	43.5403	34.3434	8	24	7	1	297	34.563	6.19	455.927	7	15.3612	8
ASTEI05189	ASTEI05189-PA#scaffold_00029:324964:331095:1	49.5783	15.0592	7	24	7	1	591	65.359	8.41	604.7	7	19.5924	7
ASTEI04332	scaffold_00022:745529:747034:1|gene:ASTEI04332	47.9996	26.3014	8	24	8	1	365	41.686	6.48	439.891	8	18.707	8
ASTEI04214	ASTEI04214-PA#scaffold_00021:1303559:1309214:-1	46.3513	36.2018	10	24	10	1	337	37.291	9.83	287.123	8	26.5926	10
ASTEI04043	scaffold_00020:118645:120429:-1|gene:ASTEI04043	30.865	19.4853	9	24	9	1	544	61.979	8.98	318.514	9	16.6638	9
ASTEI04034	scaffold_00019:2257015:2257858:-1|gene:ASTEI04034	57.4931	67.6301	7	24	7	1	173	19.142	4.27	567.537	7	36.4584	7
ASTEI03582	ASTEI03582-PA#scaffold_00015:2226619:2228168:-1	24.7154	20.8092	6	24	4	1	346	37.628	9.16	434.509	5	18.119	6
ASTEI03130	scaffold_00013:1578400:1579820:-1|gene:ASTEI03130	42.5159	20.4444	7	24	7	1	450	48.567	7.3	489.038	5	32.629	7
ASTEI02681	ASTEI02681-PA#scaffold_00010:3014454:3015052:1	7.90816	21.2121	3	24	3	1	99	11.547	10.54	342.393	3	24.1929	3
ASTEI02646	scaffold_00010:2143315:2145615:-1|gene:ASTEI02646	63.3355	17.1018	9	24	9	1	766	87.649	5.29	711.826	9	24.5277	9
ASTEI025761	ASTEI025761-PA#scaffold_00010:1133434:1133826:-1	21.9934	24.6154	2	24	1	1	130	14.598	5.39	629.032	2	28.0712	2
ASTEI02051	ASTEI02051-PA#scaffold_00008:82349:83788:1	23.3389	10.514	4	24	4	1	428	47.383	9.54	438.483	4	26.152	4
ASTEI01770	scaffold_00006:2116416:2116942:-1|gene:ASTEI01770	1.79263	5.94059	1	24	1	1	101	10.965	4.28	81.5537	1	37.7897	1
ASTEI01343	scaffold_00005:1396120:1414340:-1|gene:ASTEI01343	50.8549	2.31302	10	24	10	1	5923	669.999	5.34	446.649	10	19.9245	9
ASTEI01329	scaffold_00005:1298319:1299939:-1|gene:ASTEI01329	43.514	15.3398	6	24	6	1	515	58.46	8.47	528.794	6	28.8265	6
ASTEI01311	ASTEI01311-PA#scaffold_00005:1135014:1136770:-1	33.6863	11.087	3	24	3	1	460	48.204	7.09	503.062	3	34.7095	3
ASTEI01210	scaffold_00004:4225229:4226778:1|gene:ASTEI01210	12.198	19.8113	2	24	1	1	106	12.13	9.31	674.508	2	30.3008	2
ASTEI00949	ASTEI00949-PA#scaffold_00003:4492893:4499048:-1	43.4418	14.1079	9	24	9	1	723	81.714	5.87	426.695	7	27.6314	9
ASTEI00816	ASTEI00816-PA#scaffold_00003:2431409:2433796:1	58.726	21.6495	9	24	9	1	582	66.998	5.41	509.116	8	24.5662	9
ASTEI00789	ASTEI00789-PA#scaffold_00003:1711227:1711772:1	26.393	59.375	4	24	4	1	64	7.876	9.41	401.229	4	17.9466	4
ASTEI00288	scaffold_00001:4462422:4465595:1|gene:ASTEI00288	45.5486	12.6126	8	24	7	1	888	98.875	8.03	527.941	8	28.53	8
ASTEI11122	ASTEI11122-PA#scaffold_00412:959:8340:1	31.4117	33.6842	5	23	5	1	190	21.741	6.23	355.179	5	24.4856	5
ASTEI11086	scaffold_00339:8202:9286:1|gene:ASTEI11086	33.8406	33.6283	5	23	5	1	226	25.719	8.02	428.88	4	27.5687	5
ASTEI10704	ASTEI10704-PA#scaffold_00153:69990:76765:1	30.1973	18.5	8	23	8	1	600	68.134	6.65	360.975	8	18.2574	7
ASTEI09720	ASTEI09720-PA#scaffold_00101:392586:401102:1	27.9979	27.3684	5	23	5	1	190	21.841	5.25	412.194	4	20.3682	5
ASTEI09688	scaffold_00101:81680:82256:1|gene:ASTEI09688	27.0756	29.7101	5	23	5	1	138	15.557	8.46	368.775	5	19.009	5
ASTEI09250	ASTEI09250-PA#scaffold_00086:492889:495774:1	40.0104	11.5505	8	23	8	1	961	109.307	7.59	434.41	7	21.5338	8
ASTEI08789	ASTEI08789-PA#scaffold_00075:761207:768404:-1	33.7131	7.11423	7	23	7	1	998	110.651	7.01	453.063	7	20.8735	6
ASTEI08652	scaffold_00073:14942:19801:-1|gene:ASTEI08652	51.3526	15.0039	10	23	10	1	1293	139.526	7.14	396.644	10	19.4551	9
ASTEI08189	scaffold_00063:170979:175179:1|gene:ASTEI08189	34.5579	28.4314	6	23	6	1	306	34.223	6.65	532.445	6	28.418	6
ASTEI08157	scaffold_00062:867094:870386:-1|gene:ASTEI08157	58.0088	17.1171	11	23	11	1	888	100.081	7.27	434.333	8	33.3613	11
ASTEI08096	ASTEI08096-PA#scaffold_00062:284014:287657:1	42.7716	10.2828	9	23	9	1	1167	131.945	6.23	282.428	8	15.5606	9
ASTEI08087	scaffold_00062:155557:165977:-1|gene:ASTEI08087	53.6473	14.988	9	23	9	1	834	95.181	7.59	408.364	7	16.3359	8
ASTEI07409	ASTEI07409-PA#scaffold_00054:303255:304513:1	35.7018	30.9211	8	23	8	1	304	34.13	6.65	317.823	7	15.5429	8
ASTEI06793	scaffold_00044:683257:686361:1|gene:ASTEI06793	36.8089	6.74157	4	23	4	1	979	107.143	5.29	290.088	4	34.3506	4
ASTEI06770	scaffold_00044:224598:226571:-1|gene:ASTEI06770	41.4603	20.8791	9	23	9	1	546	58.187	9.32	400.553	9	26.2193	8
ASTEI06653	ASTEI06653-PA#scaffold_00043:87028:92159:-1	46.0362	8.3815	8	23	8	1	1384	158.152	6.55	475.545	7	21.6941	8
ASTEI06332	scaffold_00039:469916:470492:-1|gene:ASTEI06332	31.6486	42.2535	5	23	5	1	142	16.327	7.18	416.554	3	29.349	5
ASTEI05898	scaffold_00034:1659763:1662243:-1|gene:ASTEI05898	37.5613	14.1096	8	23	8	1	730	80.772	6.14	418.657	8	20.0011	8
ASTEI05032	ASTEI05032-PA#scaffold_00027:1478618:1494340:1	36.3916	19.163	7	23	7	1	454	49.569	6.46	422.04	6	29.4405	7
ASTEI04986	ASTEI04986-PA#scaffold_00027:395175:396666:1	48.2016	33.5443	8	23	8	1	316	35.059	5.26	459.21	7	30.0097	8
ASTEI04231	ASTEI04231-PA#scaffold_00021:1505520:1506974:1	28.2715	14.4628	7	23	7	1	484	55.674	7.75	420.705	7	13.3563	7
ASTEI03665	ASTEI03665-PA#scaffold_00016:1305258:1320525:1	39.9061	6.89482	9	23	9	1	1987	223.049	5.19	235.53	8	15.8273	9
ASTEI03131	scaffold_00013:1581870:1588024:1|gene:ASTEI03131	50.4356	7.94363	9	23	9	1	1561	174.377	6.19	444.223	9	24.3181	8
ASTEI01155	ASTEI01155-PA#scaffold_00004:2885373:2890480:1	48.3493	8.93522	9	23	8	1	1343	155.118	7.27	482.368	9	16.1806	9
ASTEI00664	scaffold_00002:5751698:5765865:-1|gene:ASTEI00664	45.9123	5.96941	10	23	10	1	2027	229.433	6.92	384.031	10	6.46087	9
ASTEI00654	scaffold_00002:5704249:5709316:1|gene:ASTEI00654	43.6978	30.0633	7	23	7	1	316	35.985	6.67	685.712	7	21.7874	7
ASTEI00255	scaffold_00001:3983348:3984139:-1|gene:ASTEI00255	37.7972	41.8919	6	23	6	1	148	17.073	5.22	577.361	5	27.9421	6
ASTEI10366	ASTEI10366-PA#scaffold_00127:240028:272964:-1	27.4701	2.44444	6	22	5	1	3150	343.236	6.8	344.787	6	11.6949	6
ASTEI10347	ASTEI10347-PA#scaffold_00126:288390:291294:-1	61.6945	18.4555	9	22	9	1	764	83.88	5.11	479.84	6	43.3978	9
ASTEI09900	scaffold_00106:145205:150124:1|gene:ASTEI09900	50.0797	13.0363	5	22	5	1	606	63.218	5.6	460.195	5	26.3345	5
ASTEI09293	scaffold_00088:9797:13078:1|gene:ASTEI09293	45.2657	11.7109	9	22	9	1	1093	120.877	5.64	376.884	9	20.6338	9
ASTEI09131	ASTEI09131-PA#scaffold_00083:649325:652252:-1	23.8827	6.91892	7	22	7	1	925	103.378	4.83	315.915	7	10.3844	7
ASTEI08606	scaffold_00072:353861:355024:-1|gene:ASTEI08606	38.3968	25.6198	7	22	7	1	363	41.175	6.74	373.434	7	14.681	7
ASTEI08518	scaffold_00070:61907:63319:1|gene:ASTEI08518	29.9243	11.9149	6	22	6	1	470	52.135	6.07	473.569	6	17.3144	6
ASTEI08226	ASTEI08226-PA#scaffold_00063:745409:765115:-1	17.7984	12.8049	4	22	3	1	328	37.45	8.05	190.52	4	9.76212	4
ASTEI08081	scaffold_00062:40059:40750:1|gene:ASTEI08081	40.0213	45.1282	5	22	5	1	195	21.419	6.77	384.35	5	46.1268	5
ASTEI08070	scaffold_00061:1009292:1016308:1|gene:ASTEI08070	46.464	6.17849	11	22	11	1	2185	248.986	7.27	427.633	11	8.56314	11
ASTEI07966	ASTEI07966-PA#scaffold_00060:795766:796611:-1	39.1418	38.2022	8	22	8	1	267	28.249	8.13	445.558	8	22.5425	8
ASTEI07951	scaffold_00060:579310:579818:-1|gene:ASTEI07951	24.5239	27.5862	4	22	4	1	145	15.976	7.39	360.79	3	25.3416	4
ASTEI07663	ASTEI07663-PA#scaffold_00057:344709:354511:1	45.5151	5.32663	9	22	9	1	1990	227.822	6.77	466.488	9	25.2925	9
ASTEI07511	ASTEI07511-PA#scaffold_00055:420789:422656:1	49.673	16.2587	8	22	8	1	572	65.443	4.96	495.771	8	14.6802	8
ASTEI07392	scaffold_00054:34076:41170:-1|gene:ASTEI07392	55.0261	20.2156	11	22	10	1	742	78.572	9.58	476.878	11	17.6671	10
ASTEI07279	scaffold_00051:800229:807346:1|gene:ASTEI07279	36.2047	27.7612	7	22	7	1	335	37.238	8.06	423.496	5	22.3106	7
ASTEI07261	ASTEI07261-PA#scaffold_00051:535039:535806:-1	52.5368	35.5556	6	22	6	1	225	25.114	4.79	536.233	5	26.9727	6
ASTEI07201	ASTEI07201-PA#scaffold_00050:1146801:1147605:1	19.5915	25.6831	4	22	4	1	183	20.923	9.66	456.958	4	16.9354	4
ASTEI071953	ASTEI071953-PA#scaffold_00050:1147939:1151644:-1	33.1894	17.6707	7	22	7	1	498	55.196	5.68	369.711	7	20.5872	7
ASTEI06958	ASTEI06958-PA#scaffold_00046:911386:912187:1	25.2605	11.3445	3	22	3	1	238	26.707	8.4	527.984	3	30.4427	3
ASTEI06380	ASTEI06380-PA#scaffold_00039:1167866:1169363:1	46.2327	19.1816	6	22	6	1	391	44.404	6.02	295.124	4	45.0269	6
ASTEI06027	scaffold_00035:1782078:1790479:1|gene:ASTEI06027	47.6366	4.96084	7	22	7	1	2298	255.607	9.03	450.917	7	17.3869	7
ASTEI05501	ASTEI05501-PA#scaffold_00031:955135:956823:-1	38.6077	15.6584	8	22	8	1	562	62.626	5.3	427.97	8	11.7128	8
ASTEI051573	ASTEI051573-PA#scaffold_00028:1985772:1986279:-1	22.4279	28.0992	4	22	4	1	121	13.464	9.63	469.317	4	25.6379	4
ASTEI04804	scaffold_00026:327170:327819:-1|gene:ASTEI04804	49.0622	42.2619	5	22	5	1	168	18.571	7.43	529.898	5	20.2658	4
ASTEI04763	ASTEI04763-PA#scaffold_00025:1423213:1424301:1	38.3307	19.8895	7	22	7	1	362	39.564	6.54	451.681	7	24.9303	7
ASTEI04502	ASTEI04502-PA#scaffold_00023:1595547:1596883:1	23.2819	25.3846	2	22	1	1	130	14.598	5.12	650.729	2	26.4153	2
ASTEI04448	ASTEI04448-PA#scaffold_00023:780293:789288:-1	45.0662	10.9325	10	22	10	1	1244	139.135	6.77	402.01	10	20.1478	10
ASTEI04250	scaffold_00021:1844482:1845383:1|gene:ASTEI04250	16.5972	17.3285	4	22	4	1	277	32.371	9.13	370.495	4	23.2788	4
ASTEI04164	ASTEI04164-PA#scaffold_00021:414896:417056:-1	18.6987	6.21762	1	22	1	1	193	20.132	5.87	379.431	1	26.1094	1
ASTEI04161	scaffold_00021:400996:402529:1|gene:ASTEI04161	47.2412	22.7991	8	22	8	1	443	50.411	5.39	384.21	6	17.6339	8
ASTEI03965	scaffold_00019:711220:712339:1|gene:ASTEI03965	37.8164	38.6986	9	22	9	1	292	33.647	6.68	364.42	9	21.5856	9
ASTEI03322	ASTEI03322-PA#scaffold_00014:1105552:1107265:-1	25.6091	9.28433	4	22	4	1	517	56.27	8.24	535.319	4	22.106	4
ASTEI03194	scaffold_00013:2407449:2415173:-1|gene:ASTEI03194	47.7783	10.4421	9	22	9	1	1063	116.251	7.02	383.193	9	20.4584	9
ASTEI03111	scaffold_00013:1363435:1364155:-1|gene:ASTEI03111	35.1798	35.9551	5	22	5	1	178	20.417	8.63	555.826	5	18.4195	5
ASTEI03045	scaffold_00012:2723846:2724870:-1|gene:ASTEI03045	36.9953	30.8475	7	22	7	1	295	33.039	6.14	332.65	7	12.4547	7
ASTEI02744	scaffold_00011:563934:564551:1|gene:ASTEI02744	21.9338	25.9542	2	22	2	1	131	13.35	9.38	458.548	2	21.7109	2
ASTEI02661	scaffold_00010:2892969:2895572:-1|gene:ASTEI02661	44.3665	14.902	10	22	10	1	765	88.075	5.74	447.213	10	12.0981	10
ASTEI02643	ASTEI02643-PA#scaffold_00010:2121381:2130727:-1	36.9292	4.2798	8	22	8	1	2173	226.135	7.69	327.2	8	21.7351	8
ASTEI02615	ASTEI02615-PA#scaffold_00010:1299392:1300010:-1	21.1496	25.6831	5	22	5	1	183	20.984	9.73	424.251	5	25.0644	5
ASTEI02419	scaffold_00009:2025851:2027475:1|gene:ASTEI02419	45.6694	19.8842	8	22	8	1	518	59.328	8.76	461.772	8	26.9112	8
ASTEI02220	ASTEI02220-PA#scaffold_00008:2433396:2434666:1	35.7829	45.1264	6	22	6	1	277	28.765	9.51	357.792	6	26.6863	5
ASTEI02148	scaffold_00008:1434851:1436117:-1|gene:ASTEI02148	38.2854	23.2639	5	22	5	1	288	31.958	6.74	575.523	5	15.9993	5
ASTEI01589	scaffold_00005:3884924:3885808:1|gene:ASTEI01589	37.7224	29.4355	4	22	4	1	248	28.304	9.54	748.186	4	29.4524	4
ASTEI01523	ASTEI01523-PA#scaffold_00005:3345448:3346174:-1	41.9634	32.4607	5	22	5	1	191	22.044	9.1	301.961	5	19.7641	5
ASTEI01510	ASTEI01510-PA#scaffold_00005:3222763:3225836:-1	42.3024	12.8146	9	22	9	1	874	92.927	4.97	183.444	3	27.4661	9
ASTEI01309	scaffold_00005:1128551:1129121:-1|gene:ASTEI01309	30.2812	51.0638	5	22	5	1	141	15.384	8.46	186.94	2	35.696	5
ASTEI01297	ASTEI01297-PA#scaffold_00005:801245:809873:1	39.9142	8.64865	6	22	6	1	925	104.757	7.3	495.441	6	20.9179	6
ASTEI01205	ASTEI01205-PA#scaffold_00004:4187196:4188453:1	31.1746	21.0667	6	22	6	1	375	41.941	10.23	367.362	6	29.6624	6
ASTEI01085	scaffold_00004:1646724:1653372:-1|gene:ASTEI01085	55.0853	13.2999	9	22	8	1	797	88.776	4.91	494.742	9	14.3898	9
ASTEI00806	ASTEI00806-PA#scaffold_00003:1954145:1957924:-1	34.0783	25.5474	6	22	6	1	274	30.959	6.54	474.03	6	24.952	6
ASTEI00535	scaffold_00002:3137296:3140787:1|gene:ASTEI00535	29.324	15.8621	6	22	6	1	435	50.208	5.01	433.155	6	19.3806	6
ASTEI00152	scaffold_00001:2408242:2408804:1|gene:ASTEI00152	18.0967	16.0584	2	22	2	1	137	15.358	7.74	632.43	2	25.9164	2
ASTEI11118	ASTEI11118-PA#scaffold_00406:5376:8460:-1	44.665	14.3075	9	21	9	1	657	74.102	9.29	372.087	8	22.518	9
ASTEI10289	ASTEI10289-PA#scaffold_00122:267478:272815:1	54.0396	20.4893	8	21	8	1	654	74.587	7.62	361.164	7	18.3106	8
ASTEI10138	ASTEI10138-PA#scaffold_00114:223885:226787:-1	29.4399	36.7925	4	21	4	1	106	11.925	7.88	439.717	3	30.8521	4
ASTEI09985	scaffold_00108:116481:128168:-1|gene:ASTEI09985	40.5523	4.00559	7	21	6	1	2147	245.563	6.55	364.638	6	24.8918	7
ASTEI09883	ASTEI09883-PA#scaffold_00106:78124:78750:-1	31.2082	32.6923	6	21	6	1	208	23.72	5.01	366.1	5	18.5658	6
ASTEI08847	ASTEI08847-PA#scaffold_00076:664310:666550:-1	35.1163	17.5743	6	21	4	1	404	44.993	6.65	331.922	5	16.5852	6
ASTEI08732	scaffold_00074:231055:232945:1|gene:ASTEI08732	43.3299	17.4359	8	21	8	1	585	66.44	7.2	352.521	7	15.5778	8
ASTEI08261	ASTEI08261-PA#scaffold_00064:813377:829376:1	56.6726	8.40395	9	21	8	1	1416	155.706	5.69	452.089	8	12.1819	9
ASTEI07342	scaffold_00052:1201492:1202603:-1|gene:ASTEI07342	41.3389	32.9412	6	21	6	1	340	38.253	5.49	350.863	5	31.069	6
ASTEI07304	scaffold_00052:168198:168945:1|gene:ASTEI07304	35.5586	35.5556	5	21	5	1	225	24.646	7.53	373.215	5	29.6524	5
ASTEI07219	scaffold_00051:26936:29179:-1|gene:ASTEI07219	24.9253	7.66284	4	21	4	1	522	58.925	9.22	62.9532	2	30.8142	4
ASTEI05298	ASTEI05298-PA#scaffold_00029:2056465:2064003:1	11.8402	7.84884	1	21	1	1	344	35.376	9.11	157.106	1	22.3847	1
ASTEI05043	scaffold_00027:1820467:1836314:-1|gene:ASTEI05043	57.8196	3.5343	11	21	11	1	4329	494.123	6.1	444.618	11	12.7444	10
ASTEI05040	ASTEI05040-PA#scaffold_00027:1760915:1771791:1	47.8141	14.7479	10	21	10	1	1051	118.458	5.63	320.192	8	9.79085	10
ASTEI04713	scaffold_00025:530912:531840:1|gene:ASTEI04713	49.0367	33.7398	7	21	7	1	246	25.926	8.94	423.897	7	26.0941	7
ASTEI04234	ASTEI04234-PA#scaffold_00021:1514252:1516949:1	37.6057	10.8747	7	21	7	1	846	94.912	6.51	534.787	7	25.0363	7
ASTEI04093	scaffold_00020:1222427:1226214:-1|gene:ASTEI04093	40.3295	7.38255	8	21	7	1	1192	134.423	6.35	362.849	8	12.6872	8
ASTEI03895	scaffold_00018:1235743:1238908:-1|gene:ASTEI03895	29.111	9.28412	6	21	6	1	894	99.428	6.1	328.59	5	20.1351	6
ASTEI03702	scaffold_00016:2375468:2377836:1|gene:ASTEI03702	25.2617	13.4218	7	21	6	1	678	77.207	6.77	311.829	7	12.0537	6
ASTEI03112	scaffold_00013:1367708:1378291:1|gene:ASTEI03112	39.9002	13.8958	5	21	4	1	403	46.087	9.28	467.424	5	23.4938	5
ASTEI02985	ASTEI02985-PA#scaffold_00012:1143283:1145064:1	38.6009	18.2482	9	21	9	1	548	62.2	8.38	364.177	9	28.008	8
ASTEI02789	ASTEI02789-PA#scaffold_00011:975582:977169:-1	39.1646	14.8515	6	21	6	1	505	56.62	5.88	503.841	5	27.2491	6
ASTEI02473	scaffold_00009:2621709:2622687:1|gene:ASTEI02473	40.8257	25.5814	7	21	7	1	301	32.952	7.2	294.425	6	22.0302	7
ASTEI01106	scaffold_00004:2035218:2036068:1|gene:ASTEI01106	37.6647	40	6	21	6	1	235	26.785	8.91	397.64	6	22.636	5
ASTEI01016	ASTEI01016-PA#scaffold_00004:216350:217315:1	56.7191	45.815	7	21	7	1	227	24.84	6.84	409.856	6	21.186	7
ASTEI00644	scaffold_00002:5554145:5555748:1|gene:ASTEI00644	54.2474	26.0638	9	21	9	1	376	42.366	6.13	438.084	8	16.1643	9
ASTEI11759	scaffold_18610:31:300:1|gene:ASTEI11759	27.9876	62.9213	6	20	6	1	89	10.734	4.74	437.573	6	14.2997	6
ASTEI11286	scaffold_01105:324:2522:-1|gene:ASTEI11286	46.2449	18.9985	9	20	9	1	679	75.303	8.32	406.325	9	21.2153	9
ASTEI11262	ASTEI11262-PA#scaffold_00973:195:3068:-1	23.3866	13.6054	6	20	6	1	588	66.676	8.98	201.084	6	6.75562	6
ASTEI11219	ASTEI11219-PA#scaffold_00751:2188:3923:-1	47.2214	19.4444	8	20	8	1	504	54.805	5.48	379.164	6	26.5487	8
ASTEI10939	scaffold_00195:32228:33527:1|gene:ASTEI10939	31.0435	31.3208	6	20	6	1	265	31.18	8.78	288.311	4	28.1438	6
ASTEI10800	scaffold_00165:100480:101427:-1|gene:ASTEI10800	25.5844	39.4366	6	20	6	1	142	16.205	6.6	383.276	6	13.3654	6
ASTEI10781	scaffold_00163:33203:34807:-1|gene:ASTEI10781	21.0409	13.9073	3	20	3	1	151	17.202	10.13	356.727	3	22.6183	3
ASTEI10677	ASTEI10677-PA#scaffold_00151:111753:113093:-1	42.144	20.9524	7	20	7	1	420	48.395	6.14	403.174	7	19.0235	7
ASTEI10369	ASTEI10369-PA#scaffold_00127:295834:296423:1	34.4302	48.5207	6	20	6	1	169	19.007	5.34	315.988	6	17.6798	6
ASTEI09934	ASTEI09934-PA#scaffold_00107:210332:211992:-1	28.7075	12.963	5	20	5	1	378	42.105	7.78	308.42	5	19.3654	5
ASTEI09844	scaffold_00105:158413:161248:1|gene:ASTEI09844	41.121	15.1773	9	20	9	1	705	81.425	6.8	361.805	9	21.4631	9
ASTEI09682	scaffold_00100:512587:516129:-1|gene:ASTEI09682	33.1377	14.8148	7	20	7	1	594	67.758	6.98	327.471	7	17.25	7
ASTEI09590	scaffold_00098:162:1518:1|gene:ASTEI09590	52.0094	29.1005	7	20	7	1	378	41.524	5.57	578.97	7	14.6872	7
ASTEI09355	ASTEI09355-PA#scaffold_00089:509199:509942:1	26.3131	27.4775	5	20	5	1	222	25.185	5.12	365.601	5	18.52	5
ASTEI09024	ASTEI09024-PA#scaffold_00080:726377:728158:1	18.5246	30.7692	3	20	3	1	78	8.68	4.41	475.444	3	29.2917	3
ASTEI08948	ASTEI08948-PA#scaffold_00079:639465:640692:1	41.1253	23.4987	8	20	8	1	383	44.184	6.9	424.566	8	17.4013	8
ASTEI08869	scaffold_00077:133427:137594:-1|gene:ASTEI08869	30.3824	6.91574	6	20	6	1	1258	142.064	7.34	335.352	6	8.96098	6
ASTEI08857	scaffold_00076:786355:788795:1|gene:ASTEI08857	45.7541	13.0602	9	20	9	1	781	87.017	8.91	445.939	9	18.2571	9
ASTEI08653	scaffold_00073:20578:21891:1|gene:ASTEI08653	28.9464	21.2828	7	20	7	1	343	39.344	7.9	284.129	7	18.986	7
ASTEI08355	scaffold_00066:675619:676394:-1|gene:ASTEI08355	41.3257	41.0112	5	20	5	1	178	19.887	5	414.036	5	33.8775	5
ASTEI08105	scaffold_00062:358428:368020:-1|gene:ASTEI08105	29.4332	4.01761	5	20	5	1	1817	189.697	6.49	560.579	4	31.8083	5
ASTEI07761	scaffold_00058:322066:323355:-1|gene:ASTEI07761	38.1717	21.5847	7	20	7	1	366	40.99	5.11	423.923	7	15.3814	7
ASTEI07746	scaffold_00058:118433:120986:-1|gene:ASTEI07746	12.6325	8.39695	2	20	2	1	131	14.298	10.1	408.584	2	24.4586	2
ASTEI07669	ASTEI07669-PA#scaffold_00057:380446:380972:1	9.7784	24.2424	3	20	3	1	99	11.171	10.4	388.513	3	26.7905	3
ASTEI07586	ASTEI07586-PA#scaffold_00056:380141:384753:-1	36.2613	7.90274	6	20	6	1	987	105.749	7.71	337.302	6	21.8025	6
ASTEI07468	ASTEI07468-PA#scaffold_00054:1241932:1242553:-1	28.6215	20.9945	5	20	5	1	181	21.062	5.87	418.467	5	14.7961	5
ASTEI07273	ASTEI07273-PA#scaffold_00051:763689:766185:-1	38.5484	18.3908	6	20	6	1	348	39.771	6.37	501.268	6	22.589	6
ASTEI07139	ASTEI07139-PA#scaffold_00049:1182466:1185853:1	26.1079	8.30861	5	20	5	1	1011	113.586	7.84	389.614	5	16.1504	5
ASTEI07098	scaffold_00049:229592:231265:-1|gene:ASTEI07098	22.9421	10.1887	5	20	5	1	530	58.234	6.95	394.065	5	20.1055	5
ASTEI06954	ASTEI06954-PA#scaffold_00046:892924:894392:1	41.4901	11.4407	2	20	2	1	236	27.813	6.2	356.699	2	38.1605	2
ASTEI06934	ASTEI06934-PA#scaffold_00046:690628:691628:1	29.4112	18.8312	5	20	5	1	308	32.989	5.82	295.871	5	19.1482	5
ASTEI06702	scaffold_00043:691661:694745:-1|gene:ASTEI06702	7.58448	3.08642	2	20	2	1	486	56.103	9.11	308.324	2	5.19795	2
ASTEI06608	ASTEI06608-PA#scaffold_00042:1070586:1072768:-1	8.76133	5.20231	3	20	1	1	519	59.638	8.44	264.419	3	14.061	3
ASTEI06540	ASTEI06540-PA#scaffold_00041:1098012:1106558:-1	29.9542	16.8091	8	20	8	1	702	78.887	8.12	287.379	8	11.8469	8
ASTEI06503	ASTEI06503-PA#scaffold_00041:517134:518705:1	38.267	14.7117	6	20	5	1	503	55.631	8.65	489.313	6	23.4692	6
ASTEI06343	ASTEI06343-PA#scaffold_00039:782016:787314:1	47.7009	7.93893	7	20	7	1	1310	138.693	6.32	516.743	7	23.0723	7
ASTEI06258	ASTEI06258-PA#scaffold_00038:1136052:1137127:-1	37.1569	29.7297	7	20	7	1	333	36.352	6.15	419.042	5	30.6852	7
ASTEI06241	ASTEI06241-PA#scaffold_00038:837680:838757:1	42.8556	36.0269	8	20	8	1	297	32.681	8.57	480.596	6	27.2232	8
ASTEI06166	scaffold_00037:362350:365992:-1|gene:ASTEI06166	22.9114	16.8385	4	20	4	1	291	33.361	5.59	458.2	4	20.6055	4
ASTEI06089	scaffold_00036:722129:724498:-1|gene:ASTEI06089	30.1129	10.4283	5	20	5	1	537	55.149	8.98	305.548	5	27.7918	5
ASTEI05769	scaffold_00033:1152576:1164503:1|gene:ASTEI05769	33.9604	6.69421	6	20	6	1	1210	132.757	8.85	548.653	6	23.9811	6
ASTEI05647	scaffold_00032:1563439:1564194:-1|gene:ASTEI05647	20.6503	23.8739	4	20	4	1	222	25.789	5.88	186.564	4	11.4267	4
ASTEI05518	ASTEI05518-PA#scaffold_00031:1146275:1150752:-1	31.561	6.90955	5	20	5	1	796	89.891	9.1	346.697	5	8.9949	5
ASTEI05435	ASTEI05435-PA#scaffold_00031:190599:195991:-1	34.4574	6.86199	8	20	7	1	1297	150.221	5.43	315.784	8	19.4483	8
ASTEI05313	scaffold_00030:149608:150291:-1|gene:ASTEI05313	26.912	24.5902	3	20	3	1	183	20.125	9.6	461.779	3	19.7244	3
ASTEI04855	ASTEI04855-PA#scaffold_00026:730826:740289:1	30.7882	13.4831	6	20	6	1	534	60.675	7.47	444.32	6	6.63658	6
ASTEI04287	ASTEI04287-PA#scaffold_00022:343146:343721:1	27.8618	26.7016	5	20	4	1	191	21.869	9.69	256.444	5	16.5388	5
ASTEI03993	scaffold_00019:1018259:1019359:1|gene:ASTEI03993	33.7124	30.5994	7	20	7	1	317	35.7	6.02	226.267	6	18.1394	7
ASTEI03843	ASTEI03843-PA#scaffold_00017:2388006:2392952:-1	28.0007	11.6466	6	20	6	1	498	54.242	8.31	371.029	6	14.5233	6
ASTEI03085	scaffold_00013:964951:967575:-1|gene:ASTEI03085	28.2111	8.58124	6	20	6	1	874	101.394	5.63	297.889	6	13.3755	6
ASTEI02813	scaffold_00011:1341010:1346880:-1|gene:ASTEI02813	40.7561	13.9616	6	20	6	1	573	61.584	6.54	321.657	6	20.2135	6
ASTEI02586	ASTEI02586-PA#scaffold_00010:1166179:1170027:1	47.3159	16.0083	6	20	6	1	481	53.067	5	440.054	6	16.5787	6
ASTEI02237	ASTEI02237-PA#scaffold_00008:2620256:2623017:-1	42.0354	12.8635	8	20	8	1	894	97.472	5.06	355.313	8	9.42566	8
ASTEI02115	ASTEI02115-PA#scaffold_00008:955861:958506:1	36.2723	31.25	4	20	4	1	128	13.786	5.58	549.443	4	17.5388	4
ASTEI02005	ASTEI02005-PA#scaffold_00007:3051878:3057272:-1	36.3959	12.1583	8	20	8	1	1061	114.53	7.94	311.976	8	17.0386	8
ASTEI01662	ASTEI01662-PA#scaffold_00006:415978:417134:1	37.2943	28.3871	6	20	6	1	310	34.321	5.99	517.222	6	13.8825	6
ASTEI01613	scaffold_00005:4063501:4065307:1|gene:ASTEI01613	44.9119	16.3673	7	20	7	1	501	54.042	9.63	441.099	7	16.772	7
ASTEI01521	ASTEI01521-PA#scaffold_00005:3322921:3337672:-1	50.3173	6.7559	8	20	8	1	1569	172.735	9.11	477.656	8	14.0487	8
ASTEI01413	ASTEI01413-PA#scaffold_00005:1985092:1986253:1	25.49	29.0155	4	20	4	1	193	21.035	5.1	438.76	4	29.4578	4
ASTEI01405	ASTEI01405-PA#scaffold_00005:1955438:1958730:1	25.1278	9.58512	7	20	7	1	699	79.111	7.14	288.1	7	16.5948	7
ASTEI01355	scaffold_00005:1457833:1460165:1|gene:ASTEI01355	30.7268	15.1938	7	20	7	1	645	72.972	6.11	276.298	7	18.4669	7
ASTEI01352	scaffold_00005:1447671:1451646:1|gene:ASTEI01352	33.7885	12.2424	5	20	5	1	825	87.095	5.05	402.102	5	21.6151	5
ASTEI00934	ASTEI00934-PA#scaffold_00003:4203206:4203777:-1	35.0841	28.8344	5	20	5	1	163	18.732	5	370.689	5	25.8662	5
ASTEI00199	scaffold_00001:3179479:3180151:-1|gene:ASTEI00199	37.3595	37.8109	7	20	7	1	201	22.953	8.6	235.825	5	24.443	7
ASTEI00052	ASTEI00052-PA#scaffold_00001:742054:757954:1	41.466	10.1887	7	20	7	1	1060	117.928	6.01	422.129	7	16.5872	7
ASTEI10645	ASTEI10645-PA#scaffold_00146:59345:60156:1	30.3902	30.3279	5	19	5	1	244	26.956	9.45	259.206	5	18.6643	5
ASTEI10428	scaffold_00130:281266:282287:-1|gene:ASTEI10428	34.7879	30.1887	7	19	7	1	318	36.05	9.52	249.521	6	15.956	7
ASTEI09719	ASTEI09719-PA#scaffold_00101:352475:384393:1	37.9172	45.1613	8	19	8	1	186	21.294	4.86	416.625	6	13.3672	8
ASTEI08702	scaffold_00073:859718:861855:1|gene:ASTEI08702	23.8577	7.74908	3	19	2	1	542	61.76	6.15	487.275	3	11.092	3
ASTEI08175	ASTEI08175-PA#scaffold_00063:34934:36786:1	23.0366	10.1664	5	19	5	1	541	61.261	8.68	364.707	5	21.7545	4
ASTEI08110	scaffold_00062:532700:540115:-1|gene:ASTEI08110	39.8667	18.6667	8	19	8	1	525	57.421	7.03	298.09	7	13.4378	8
ASTEI08011	scaffold_00061:50181:53913:-1|gene:ASTEI08011	41.7341	12.8319	6	19	6	1	678	74.406	6.29	533.514	5	26.4454	6
ASTEI07790	ASTEI07790-PA#scaffold_00058:654876:661810:-1	44.0446	12.5721	8	19	8	1	867	95.952	5.22	301.339	6	16.4888	8
ASTEI07722	scaffold_00057:1048385:1049146:1|gene:ASTEI07722	29.7918	31.6206	6	19	6	1	253	28.801	8.54	285.208	5	24.9118	6
ASTEI06997	ASTEI06997-PA#scaffold_00047:10804:17685:-1	47.8195	6.63957	7	19	7	1	1476	166.783	6.16	405.537	6	21.6356	7
ASTEI06882	ASTEI06882-PA#scaffold_00045:935322:938897:1	41.5931	12.5773	8	19	8	1	970	103.127	5.1	354.237	8	11.4188	7
ASTEI06729	scaffold_00043:1197282:1201617:1|gene:ASTEI06729	30.1762	11.9157	9	19	9	1	1091	126.499	8.16	141.757	7	14.6699	9
ASTEI05750	ASTEI05750-PA#scaffold_00033:821880:834384:1	17.6424	5.56452	5	19	5	1	1240	135.592	6.15	187.99	5	6.18214	4
ASTEI05648	scaffold_00032:1567346:1572232:1|gene:ASTEI05648	28.5078	15.3996	7	19	7	1	513	58.328	5.33	263.399	7	11.4361	6
ASTEI04698	scaffold_00025:327041:328154:-1|gene:ASTEI04698	29.6991	13.3603	4	19	4	1	247	26.895	5.86			68.9875	4
ASTEI03750	ASTEI03750-PA#scaffold_00017:492915:499872:1	32.9917	8.85965	8	19	8	1	1140	128.116	6.23	242.911	7	9.25317	8
ASTEI03084	scaffold_00013:912765:935515:-1|gene:ASTEI03084	35.7728	18.0488	7	19	7	1	410	45.292	6.98	355.196	6	14.9918	7
ASTEI03056	scaffold_00012:2948241:2977017:-1|gene:ASTEI03056	20.2096	2.9537	5	19	4	1	3758	433.17	8.37	192.457	4	5.77622	5
ASTEI02812	ASTEI02812-PA#scaffold_00011:1328168:1332151:1	48.9327	10.4213	7	19	7	1	902	101.802	5.02	468.917	6	14.9789	7
ASTEI02787	ASTEI02787-PA#scaffold_00011:969612:970509:1	30.3785	35.5191	6	19	6	1	183	21.04	8.29	294.01	4	13.8797	6
ASTEI02733	ASTEI02733-PA#scaffold_00011:500061:513212:1	35.4972	13.1004	8	19	8	1	916	103.997	5.85	339.431	8	4.3583	8
ASTEI02556	scaffold_00010:439385:444744:1|gene:ASTEI02556	38.1583	7.22513	6	19	6	1	955	108.287	8.81	371.591	5	15.3474	6
ASTEI02533	scaffold_00010:102852:104459:-1|gene:ASTEI02533	16.1559	19.7044	4	19	4	1	203	23.48	5.21	263.857	3	20.0451	4
ASTEI02018	ASTEI02018-PA#scaffold_00007:3293899:3294754:-1	23.7409	22.1557	4	19	4	1	167	19.778	11.41	473.729	3	24.2387	4
ASTEI01764	ASTEI01764-PA#scaffold_00006:2098111:2098944:1	40.3193	24.1877	5	19	5	1	277	30.132	6.4	592.418	4	27.2744	5
ASTEI01622	scaffold_00005:4201400:4207094:-1|gene:ASTEI01622	30.7492	7.70548	7	19	7	1	1168	128.269	5.05	290.019	7	15.7103	7
ASTEI01468	ASTEI01468-PA#scaffold_00005:2726369:2728893:1	35.026	15.8915	5	19	5	1	516	56.715	8.98	526.396	4	26.8134	5
ASTEI01465	scaffold_00005:2601559:2627136:1|gene:ASTEI01465	42.5664	2.89467	8	19	8	1	4111	457.031	5.34	373.737	7	17.0954	8
ASTEI00647	scaffold_00002:5573173:5574448:-1|gene:ASTEI00647	41.7597	27.5362	6	19	6	1	345	38.89	6.55	365.867	5	30.826	6
ASTEI00224	scaffold_00001:3611454:3619763:-1|gene:ASTEI00224	41.2516	23.7838	7	19	7	1	370	41.589	5.07	399.016	7	23.3834	7
ASTEI00187	scaffold_00001:2815335:2816253:-1|gene:ASTEI00187	39.9338	30.742	5	19	5	1	283	29.821	7.62	392.97	3	27.5635	5
ASTEI00164	ASTEI00164-PA#scaffold_00001:2461189:2464991:1	35.2486	9.29241	8	19	8	1	1173	128.819	4.91	337.847	7	17.8205	8
ASTEI11414	ASTEI11414-PA#scaffold_02029:585:1691:-1	46.4213	30.163	8	18	8	1	368	40.512	5.05	348.515	6	15.6629	8
ASTEI11305	scaffold_01196:2390:3152:-1|gene:ASTEI11305	40.0821	36.2445	6	18	6	1	229	26.085	9.16	458.82	6	28.0199	6
ASTEI11216	scaffold_00731:621:1788:1|gene:ASTEI11216	24.2205	18.3673	5	18	5	1	343	38.483	5.27	286.193	5	15.4955	5
ASTEI11020	ASTEI11020-PA#scaffold_00251:4935:8020:1	52.8886	11.5385	9	18	9	1	988	109.647	6.79	439.307	9	20.09	9
ASTEI10921	ASTEI10921-PA#scaffold_00187:70367:70861:1	26.2844	43.2927	6	18	6	1	164	18.972	5.1	321.418	4	21.1684	6
ASTEI10746	scaffold_00159:58327:59954:-1|gene:ASTEI10746	41.0753	18.4729	6	18	6	1	406	45.12	6.55	426.855	6	17.7099	6
ASTEI10628	scaffold_00144:114248:121536:-1|gene:ASTEI10628	44.3049	10.1133	9	18	8	1	1236	135.759	6.99	308.926	8	13.8187	8
ASTEI10505	scaffold_00136:205073:225243:1|gene:ASTEI10505	49.6364	10.806	7	18	7	1	1129	125.618	6.71	509.137	7	26.4261	7
ASTEI10497	scaffold_00136:128051:135461:1|gene:ASTEI10497	25.207	44.5	6	18	6	1	200	22.424	9.26	271.287	6	16.6123	6
ASTEI10324	scaffold_00126:159741:172104:1|gene:ASTEI10324	42.5242	25.6318	6	18	6	1	277	30.571	6.55	411.38	6	23.4528	6
ASTEI10251	ASTEI10251-PA#scaffold_00120:294980:298157:1	46.504	28.7425	7	18	7	1	334	36.421	8.88	545.224	7	19.7863	7
ASTEI10019	scaffold_00109:381576:382966:-1|gene:ASTEI10019	19.5262	11.1111	4	18	4	1	414	46.069	7.93	169.671	4	15.7065	4
ASTEI09969	ASTEI09969-PA#scaffold_00107:464724:465935:-1	36.4975	21.372	6	18	6	1	379	42.773	6.47	382.014	6	20.1021	6
ASTEI09886	scaffold_00106:82957:84084:1|gene:ASTEI09886	35.8746	21.6	5	18	5	1	375	40.566	9.22	379.71	5	28.6814	5
ASTEI09638	scaffold_00099:32336:48142:1|gene:ASTEI09638	35.6822	5.17945	7	18	7	1	2452	275.237	7.68	373.922	6	18.8323	6
ASTEI09469	ASTEI09469-PA#scaffold_00093:298415:300353:1	28.1816	15.1007	6	18	6	1	596	65.559	4.87	304.244	6	13.9	6
ASTEI09251	ASTEI09251-PA#scaffold_00086:500881:507216:1	29.8188	3.24379	5	18	5	1	1973	223.814	6.65	311.376	5	12.2774	5
ASTEI08981	scaffold_00079:758227:759295:1|gene:ASTEI08981	20.9055	24.8447	4	18	4	1	161	17.975	6.89	281.813	4	12.7477	4
ASTEI08831	ASTEI08831-PA#scaffold_00076:497073:498253:-1	33.6928	18.5294	5	18	5	1	340	38.836	5.78	360.761	5	13.0483	5
ASTEI08536	scaffold_00070:465250:466003:-1|gene:ASTEI08536	30.1469	15	3	18	3	1	220	25.111	7.39	438.634	3	21.8513	3
ASTEI08332	ASTEI08332-PA#scaffold_00066:375688:377622:-1	5.26616	2.59434	1	18	1	1	424	47.51	7.71	312.146	1	4.28787	1
ASTEI08249	ASTEI08249-PA#scaffold_00064:272619:279930:1	51.7285	11.2936	7	18	7	1	974	107.793	8.65	336.882	5	18.2645	7
ASTEI082130	ASTEI082130-PA#scaffold_00063:615545:616676:-1	24.8857	20.977	5	18	5	1	348	40.13	5.82	332.223	5	13.1768	5
ASTEI08107	scaffold_00062:407519:410750:-1|gene:ASTEI08107	17.3685	20.7692	3	18	3	1	130	14.627	5.94	386.734	3	23.6134	3
ASTEI08092	ASTEI08092-PA#scaffold_00062:199242:201191:-1	30.8886	20.0692	5	18	5	1	289	33.713	7.69	260.743	5	13.1123	5
ASTEI08045	ASTEI08045-PA#scaffold_00061:838860:840193:1	36.902	32.4675	6	18	6	1	231	25.507	5.48	558.492	6	10.6316	6
ASTEI08010	ASTEI08010-PA#scaffold_00061:48666:50170:-1	29.498	9.83607	3	18	3	1	366	41.411	9.33	408.019	3	19.6993	3
ASTEI07874	ASTEI07874-PA#scaffold_00059:762694:765161:1	48.5686	21.2435	6	18	6	1	386	43.625	6.54	474.307	6	17.6625	6
ASTEI07796	scaffold_00058:698623:700610:1|gene:ASTEI07796	23.6727	11.276	4	18	4	1	337	40.316	9.82	446.312	4	22.5914	4
ASTEI07785	scaffold_00058:623608:627928:-1|gene:ASTEI07785	42.9823	9.33232	9	18	3	1	1318	147.916	6.84	317.22	9	15.577	9
ASTEI07743	scaffold_00058:102794:104266:-1|gene:ASTEI07743	36.9689	18.451	6	18	6	1	439	51.465	8.98	291.111	6	16.8288	6
ASTEI07516	ASTEI07516-PA#scaffold_00055:490284:490690:1	7.57439	25.2874	2	18	2	1	87	9.385	8.79	176.455	2	21.3411	2
ASTEI07054	scaffold_00048:8493:10689:1|gene:ASTEI07054	44.3366	13.6812	7	18	7	1	709	80.136	5.15	384.436	7	25.5933	7
ASTEI06976	ASTEI06976-PA#scaffold_00046:1140391:1143779:-1	21.8402	19.5599	6	18	6	1	409	46.426	5.38	198.02	6	13.2939	6
ASTEI06946	scaffold_00046:797835:798837:-1|gene:ASTEI06946	35.4485	20.1278	6	18	6	1	313	36.15	7.71	321.273	6	17.853	6
ASTEI06909	scaffold_00046:2850:4102:-1|gene:ASTEI06909	48.2505	43.0464	8	18	8	1	302	34.626	6.62	204.867	5	32.3909	8
ASTEI06864	scaffold_00045:644411:656768:-1|gene:ASTEI06864	28.9389	14.6508	7	18	7	1	587	67.372	5.43	249.82	6	4.10816	6
ASTEI06707	scaffold_00043:757082:764080:-1|gene:ASTEI06707	35.8129	12.419	9	18	9	1	926	101.289	8.7	317.658	9	8.535	9
ASTEI06703	scaffold_00043:698761:699278:1|gene:ASTEI06703	23.4996	36.4238	6	18	6	1	151	17.858	9.73	277.846	6	4.68578	6
ASTEI06636	scaffold_00042:1505871:1506724:1|gene:ASTEI06636	13.5106	8.94942	2	18	2	1	257	27.958	8.92	505.456	2	24.8554	2
ASTEI06635	scaffold_00042:1504228:1505327:-1|gene:ASTEI06635	35.8973	22.2997	7	18	7	1	287	33.006	8.66	190.958	5	19.9102	7
ASTEI06192	ASTEI06192-PA#scaffold_00038:108063:109747:1	37.3176	21.4418	7	18	7	1	541	58.366	6.92	312.622	7	20.217	7
ASTEI06071	ASTEI06071-PA#scaffold_00036:483541:484506:1	31.1224	15.8879	3	18	3	1	321	37.296	8.78	441.983	3	18.657	3
ASTEI06054	scaffold_00036:300538:300819:-1|gene:ASTEI06054	23.9928	35.4839	5	18	5	1	93	10.787	9.31	365.129	5	12.5608	5
ASTEI06031	scaffold_00035:1809765:1811472:-1|gene:ASTEI06031	34.9053	16.1504	6	18	6	1	452	50.425	6.16	447.638	6	12.1473	5
ASTEI05816	scaffold_00034:36207:38402:-1|gene:ASTEI05816	27.5134	11.2652	5	18	5	1	577	65.862	7.03	235.086	5	16.865	5
ASTEI05776	ASTEI05776-PA#scaffold_00033:1217618:1218124:-1	14.5296	17.8571	3	18	3	1	168	19.65	8.85	368.763	3	17.0897	3
ASTEI05542	ASTEI05542-PA#scaffold_00031:1414415:1420627:-1	32.5948	5.93645	6	18	6	1	1196	135.607	6.42	465.192	6	16.4036	6
ASTEI05029	scaffold_00027:1349934:1353902:-1|gene:ASTEI05029	30.7718	7.13587	5	18	5	1	1023	114.292	7.02	349.418	5	18.838	5
ASTEI04654	ASTEI04654-PA#scaffold_00024:1951568:1955228:1	42.4771	8.78049	7	18	7	1	1025	117.312	5.33	395.785	7	16.1788	7
ASTEI04551	ASTEI04551-PA#scaffold_00024:559047:560033:-1	17.579	12.6214	2	18	2	1	206	23.237	5.71	446.902	2	12.6246	2
ASTEI04507	ASTEI04507-PA#scaffold_00023:1632527:1635332:1	21.7076	8.65801	5	18	5	1	693	79.609	6.95	363.96	5	17.534	5
ASTEI04393	scaffold_00022:2168082:2169559:-1|gene:ASTEI04393	30.6675	14.966	4	18	4	1	441	50.468	7.15	252.055	3	18.5914	4
ASTEI04386	ASTEI04386-PA#scaffold_00022:2139869:2151224:1	41.2367	12.2807	7	18	7	1	741	81.027	5.63	460.908	5	23.4089	7
ASTEI03972	scaffold_00019:738127:740077:-1|gene:ASTEI03972	42.8609	15.2	7	18	7	1	625	71.882	8.1	312.063	7	15.5778	7
ASTEI03879	scaffold_00018:550530:555184:-1|gene:ASTEI03879	32.1687	12.8645	6	18	6	1	583	62.949	9.19	373.309	6	18.0019	6
ASTEI03783	ASTEI03783-PA#scaffold_00017:1022573:1023367:-1	9.54325	39.6552	2	18	1	1	58	6.679	10.43	492.096	2	25.1218	2
ASTEI03414	ASTEI03414-PA#scaffold_00014:2066615:2067558:1	27.2432	21.5909	6	18	6	1	264	31.645	9.8	283.728	6	10.7352	6
ASTEI03411	scaffold_00014:2047225:2056643:-1|gene:ASTEI03411	25.5582	3.77788	5	18	5	1	2197	238.589	6.54	428.25	5	15.8567	5
ASTEI03283	scaffold_00014:781058:786781:-1|gene:ASTEI03283	41.1359	7.88262	9	18	9	1	1738	195.27	6.8	337.567	9	14.0315	9
ASTEI03208	ASTEI03208-PA#scaffold_00013:2757385:2759428:1	28.4299	18.2353	4	18	4	1	340	38.702	8.32	529.463	4	25.6027	4
ASTEI03167	scaffold_00013:2053727:2066233:-1|gene:ASTEI03167	54.4869	3.25843	9	18	9	1	3560	389.24	5.31	510.427	9	13.5203	9
ASTEI03036	scaffold_00012:2327956:2335347:-1|gene:ASTEI03036	47.6212	6.69915	8	18	8	1	1642	186.096	8.65	407.419	8	17.261	8
ASTEI02982	ASTEI02982-PA#scaffold_00012:1133769:1136428:1	24.1299	17.3913	4	18	4	1	230	25.561	11.81	356.413	4	15.4619	4
ASTEI02694	ASTEI02694-PA#scaffold_00010:3104132:3108963:1	21.7405	5.11663	7	18	7	1	1329	146.819	8.09	230.37	7	3.30626	7
ASTEI02332	ASTEI02332-PA#scaffold_00009:513754:515297:1	37.7574	23.5426	8	18	8	1	446	50.208	6.48	264.934	6	21.8389	8
ASTEI02267	scaffold_00008:3137387:3138673:1|gene:ASTEI02267	32.6917	19.3925	5	18	5	1	428	47.91	7.47	324.687	5	24.7783	5
ASTEI02238	scaffold_00008:2660743:2664020:-1|gene:ASTEI02238	34.5146	24.6809	6	18	6	1	470	50.533	6.99	394.557	6	16.9488	6
ASTEI02234	scaffold_00008:2568849:2571967:1|gene:ASTEI02234	39.8232	11.9227	9	18	9	1	931	104.779	7.83	325.508	9	9.85558	9
ASTEI02161	scaffold_00008:1561289:1571280:-1|gene:ASTEI02161	36.151	11.5888	4	18	4	1	535	61.373	6.76	434.93	3	19.7995	3
ASTEI01896	scaffold_00007:12139:20027:1|gene:ASTEI01896	46.236	5.14069	8	18	8	1	1848	204.345	6.35	419.036	7	19.128	7
ASTEI01872	ASTEI01872-PA#scaffold_00006:3994067:3995488:1	46.0727	20.603	8	18	8	1	398	45.064	7.85	300.127	7	17.0605	8
ASTEI01704	scaffold_00006:1214905:1217306:-1|gene:ASTEI01704	39.3215	14.6375	7	18	6	1	731	82.143	5.39	384.89	7	16.7118	7
ASTEI01538	ASTEI01538-PA#scaffold_00005:3483723:3492231:-1	31.1607	10.9477	5	18	5	1	612	67.035	8.05	435.805	5	12.4947	5
ASTEI01141	scaffold_00004:2583975:2584990:-1|gene:ASTEI01141	33.3307	28.9474	5	18	5	1	228	26.036	5.25	496.882	5	22.7572	5
ASTEI01015	scaffold_00004:213398:215421:-1|gene:ASTEI01015	37.3443	15.4605	8	18	8	1	608	67.12	7.46	253.691	6	19.5741	8
ASTEI00769	ASTEI00769-PA#scaffold_00003:1277307:1279989:-1	32.0928	9.93072	7	18	7	1	866	94.92	5.24	264.651	7	15.3184	7
ASTEI00643	scaffold_00002:5552923:5553351:-1|gene:ASTEI00643	37.0564	40.625	3	18	3	1	96	10.992	9.99	365.594	3	8.20938	3
ASTEI00611	ASTEI00611-PA#scaffold_00002:4555543:4556710:1	29.1265	23.301	6	18	6	1	309	33.423	5.26	376.927	6	11.1555	6
ASTEI00327	ASTEI00327-PA#scaffold_00001:5169660:5175927:-1	32.1666	22.9839	5	18	5	1	248	27.405	9.14	358.696	5	18.1191	5
ASTEI00274	ASTEI00274-PA#scaffold_00001:4321864:4322752:-1	40.1111	23.9796	5	18	5	1	196	21.488	7.99	447.571	5	28.1753	5
ASTEI00253	ASTEI00253-PA#scaffold_00001:3968811:3973218:1	34.417	15.8451	9	18	9	1	568	63.779	6.93	338.351	9	14.2648	9
ASTEI00117	ASTEI00117-PA#scaffold_00001:1724176:1727949:-1	48.1577	9.17208	8	18	8	1	1232	133.728	4.93	535.682	8	20.1204	7
ASTEI00072	ASTEI00072-PA#scaffold_00001:1260693:1264844:-1	33.9866	15.9551	5	18	5	1	445	48.787	9.01	394.761	5	21.3397	5
ASTEI11376	scaffold_01732:272:2350:-1|gene:ASTEI11376	29.792	13.6201	7	17	7	1	558	62.63	6.62	406.192	4	14.1442	7
ASTEI10821	ASTEI10821-PA#scaffold_00167:85321:87793:1	19.8461	4.51128	3	17	3	1	798	90.012	5.63	280.871	3	15.5129	3
ASTEI09559	scaffold_00096:546679:548379:1|gene:ASTEI09559	27.4294	14.8699	7	17	7	1	538	59.577	8.84	265.788	6	12.8046	6
ASTEI09404	ASTEI09404-PA#scaffold_00091:34149:34892:-1	40.4889	26.3158	4	17	4	1	247	25.372	5.54	391.96	4	33.3356	4
ASTEI09191	ASTEI09191-PA#scaffold_00084:703370:731095:1	20.0869	5.47397	5	17	4	1	1498	160.816	7.49	241.721	5	8.00221	5
ASTEI09168	scaffold_00084:274081:275443:1|gene:ASTEI09168	38.1413	25.7225	6	17	6	1	346	38.689	7.44	286.233	5	22.6478	6
ASTEI08906	scaffold_00078:610974:613346:1|gene:ASTEI08906	33.4465	12.9213	7	17	7	1	712	78.435	9.64	274.309	7	20.5657	6
ASTEI08889	scaffold_00077:695977:697036:-1|gene:ASTEI08889	33.4034	23.221	4	17	4	1	267	29.773	5.64	297.503	3	22.5013	4
ASTEI08873	scaffold_00077:192128:204581:-1|gene:ASTEI08873	33.2571	11.7647	7	17	7	1	731	82.708	5.54	313.16	6	11.9573	7
ASTEI08710	scaffold_00074:120864:122092:-1|gene:ASTEI08710	29.6333	22.973	7	17	7	1	370	43.665	5.29	268.401	7	13.5919	7
ASTEI08409	scaffold_00067:366977:369358:-1|gene:ASTEI08409	41.9862	12.5828	8	17	8	1	755	82.834	7.9	388	8	7.14003	8
ASTEI08384	scaffold_00067:5281:19063:1|gene:ASTEI08384	46.1511	7.06052	7	17	7	1	1388	155.776	6.68	398.403	7	9.53467	7
ASTEI07811	ASTEI07811-PA#scaffold_00058:796080:796868:1	28.2792	23.6641	5	17	5	1	262	29.584	5.27	334.208	4	13.2743	5
ASTEI07413	ASTEI07413-PA#scaffold_00054:358259:361356:-1	32.3529	9.89523	6	17	6	1	859	96.203	8.18	276.45	6	15.6761	5
ASTEI05949	scaffold_00035:545463:551720:-1|gene:ASTEI05949	23.3707	10.2767	4	17	4	1	506	56.48	7.71	229.812	4	11.4711	4
ASTEI05934	scaffold_00035:440762:442602:1|gene:ASTEI05934	26.622	26.7016	5	17	5	1	191	21.598	5.58	62.9455	2	37.2738	5
ASTEI05645	ASTEI05645-PA#scaffold_00032:1529237:1549540:-1	25.4779	4.21978	7	17	6	1	2275	249.121	6.04	182.414	7	10.8873	7
ASTEI05331	scaffold_00030:314738:315117:1|gene:ASTEI05331	10.746	28.4404	2	17	2	1	109	12.11	5.01	421.142	1	17.8608	2
ASTEI05329	ASTEI05329-PA#scaffold_00030:308389:311218:1	31.3583	8.54701	7	17	7	1	819	91.711	6.74	302.308	7	12.6583	6
ASTEI04988	scaffold_00027:467336:468511:1|gene:ASTEI04988	26.0964	16.6667	4	17	4	1	264	29.128	8.13	212.438	4	19.492	4
ASTEI04893	ASTEI04893-PA#scaffold_00026:1166334:1167418:-1	22.6511	18.6747	6	17	6	1	332	37.297	5.78	253.535	5	21.1512	6
ASTEI04589	scaffold_00024:1019073:1026353:-1|gene:ASTEI04589	36.3267	11.1332	8	17	8	1	1006	115.86	6.27	352.75	7	12.5484	8
ASTEI04133	scaffold_00020:2009018:2027771:-1|gene:ASTEI04133	54.9527	2.59648	9	17	9	1	5623	604.064	5.73	471.789	9	12.3144	8
ASTEI03206	scaffold_00013:2746414:2754095:-1|gene:ASTEI03206	31.9542	3.72644	6	17	6	1	2281	251.7	4.86	393.714	6	4.51046	5
ASTEI02833	scaffold_00011:1823908:1825473:-1|gene:ASTEI02833	28.569	19.4712	7	17	7	1	416	45.11	6.09	220.694	6	11.4751	7
ASTEI02280	scaffold_00008:3536167:3537032:-1|gene:ASTEI02280	34.1911	27.7154	7	17	7	1	267	30.501	8.98	303.725	7	16.4545	6
ASTEI02149	ASTEI02149-PA#scaffold_00008:1437266:1438987:-1	36.3195	22.9446	7	17	7	1	523	58.873	5.52	272.385	6	15.7706	7
ASTEI01998	ASTEI01998-PA#scaffold_00007:2798196:2800024:-1	31.3921	11.3806	6	17	6	1	536	60.995	5.83	300.853	5	21.6256	6
ASTEI01605	ASTEI01605-PA#scaffold_00005:3989184:3990031:-1	33.3799	28.8372	5	17	5	1	215	24.189	8.48	401.441	4	18.9176	5
ASTEI00805	ASTEI00805-PA#scaffold_00003:1916502:1929483:-1	53.7735	5.62347	9	17	9	1	2045	221.726	4.81	299.775	5	15.6483	9
ASTEI00367	scaffold_00001:5921447:5923100:1|gene:ASTEI00367	21.7978	8.7234	4	17	4	1	470	54.066	5.96	213.793	3	10.5092	4
ASTEI11664	scaffold_09675:46:789:-1|gene:ASTEI11664	32.3227	24.8889	4	16	4	1	225	25.35	5.45	394.346	4	26.7495	4
ASTEI11505	scaffold_03412:384:1292:1|gene:ASTEI11505	25.5893	16.8776	3	16	3	1	237	26.72	5.53	372.864	3	20.6358	3
ASTEI11399	ASTEI11399-PA#scaffold_01881:559:1716:-1	24.6511	18.4932	4	16	4	1	292	32.927	7.44	266.145	4	12.9626	4
ASTEI11284	scaffold_01098:19:1014:1|gene:ASTEI11284	27.1046	24.6479	6	16	6	1	284	31.637	4.49	339.314	6	16.9464	6
ASTEI11072	scaffold_00321:7158:7851:1|gene:ASTEI11072	33.4583	39.521	6	16	6	1	167	19.238	8.05	278.603	3	24.8607	6
ASTEI11046	scaffold_00286:15750:16230:-1|gene:ASTEI11046	20.3383	37.7358	5	16	5	1	106	12.549	9.38	245.085	5	10.9627	5
ASTEI10401	scaffold_00129:183213:185430:1|gene:ASTEI10401	42.0267	14.9918	7	16	7	1	607	64.802	8.51	310.508	7	13.9552	7
ASTEI09878	ASTEI09878-PA#scaffold_00105:503315:504888:1	21.8067	12.2066	5	16	5	1	426	47.45	9.33	436.688	5	13.4593	5
ASTEI09852	ASTEI09852-PA#scaffold_00105:221977:241567:1	33.2328	3.76375	6	16	6	1	1727	201.687	6.73	291.623	6	7.48369	6
ASTEI09815	scaffold_00104:327686:330731:-1|gene:ASTEI09815	35.6806	10.4067	6	16	6	1	836	94.6	7.9	269.631	6	10.9136	6
ASTEI09677	scaffold_00100:422588:430525:1|gene:ASTEI09677	31.6988	7.02479	6	16	6	1	968	103.292	7.44	346.924	6	16.7662	6
ASTEI09502	ASTEI09502-PA#scaffold_00094:572340:573809:-1	30.703	15.6463	5	16	5	1	441	49.17	7.25	388.761	5	14.1881	5
ASTEI09387	ASTEI09387-PA#scaffold_00090:189877:196336:-1	26.422	10.9649	5	16	5	1	684	76.227	7.25	409.749	5	12.9879	5
ASTEI09377	ASTEI09377-PA#scaffold_00090:56258:56918:1	24.95	25.5682	4	16	4	1	176	20.186	7.18	207.755	4	11.7059	4
ASTEI08957	ASTEI08957-PA#scaffold_00079:662853:664240:1	31.0565	18.5366	6	16	6	1	410	46.729	8.78	319.06	6	8.72441	6
ASTEI08944	ASTEI08944-PA#scaffold_00079:593419:594495:1	30.8203	15.727	4	16	4	1	337	38.728	8.97	266.463	4	16.4127	4
ASTEI08754	scaffold_00074:497942:498550:1|gene:ASTEI08754	19.1704	36.1386	5	16	5	1	202	23.287	9.7	203.207	5	9.58734	5
ASTEI08515	ASTEI08515-PA#scaffold_00069:929120:930159:1	31.7924	34.3066	7	16	7	1	274	29.957	5.14	263.863	5	19.2201	7
ASTEI08476	scaffold_00068:858504:861955:-1|gene:ASTEI08476	28.0177	14.1689	4	16	4	1	367	39.529	6.23	198.037	4	16.265	4
ASTEI07879	ASTEI07879-PA#scaffold_00059:796592:797536:1	19.2488	17.2093	4	16	4	1	215	24.35	4.87	206.071	3	17.6325	4
ASTEI07778	scaffold_00058:536923:542846:1|gene:ASTEI07778	23.869	7.42459	5	16	5	1	862	94.117	7.87	307.459	5	13.4889	5
ASTEI07692	ASTEI07692-PA#scaffold_00057:740691:746555:-1	35.6872	6.38978	6	16	2	1	1252	137.211	7.3	272.335	6	8.22032	6
ASTEI07532	ASTEI07532-PA#scaffold_00055:989170:990149:-1	24.5916	21.3992	3	16	3	1	243	26.025	4.7	272.051	3	21.9628	3
ASTEI07520	scaffold_00055:564596:566689:1|gene:ASTEI07520	39.845	10.33	5	16	5	1	697	76.578	5.16	497.627	5	14.2221	5
ASTEI07285	ASTEI07285-PA#scaffold_00051:1038021:1038634:-1	30.602	42.2535	4	16	4	1	142	16.451	5.03	296.478	4	26.6125	4
ASTEI07104	scaffold_00049:436409:437077:-1|gene:ASTEI07104	37.8753	38.2883	6	16	6	1	222	24.717	6.34	345.294	6	11.7259	6
ASTEI07073	ASTEI07073-PA#scaffold_00048:413321:414860:1	30.829	23.1707	8	16	8	1	492	54.233	7.02	196.003	8	9.50935	8
ASTEI07041	scaffold_00047:750452:753019:1|gene:ASTEI07041	38.3079	13.4058	7	16	7	1	828	89.551	4.48	385.777	7	10.7096	7
ASTEI06798	scaffold_00044:702148:703185:1|gene:ASTEI06798	34.2146	24.5791	6	16	6	1	297	33.214	7.84	412.017	6	17.8933	6
ASTEI06676	ASTEI06676-PA#scaffold_00043:245573:246456:-1	14.2194	13.2812	3	16	3	1	256	29.534	8.84	409.733	3	23.4283	3
ASTEI06664	ASTEI06664-PA#scaffold_00043:171653:172573:1	20.6061	17.1315	2	16	2	1	251	26.677	8.16	421.653	2	27.3817	2
ASTEI06632	ASTEI06632-PA#scaffold_00042:1480628:1495480:1	43.7759	8.42246	7	16	7	1	1496	163.737	6.19	346.654	7	14.7473	7
ASTEI06550	scaffold_00041:1356604:1359810:-1|gene:ASTEI06550	10.8063	16.25	1	16	1	1	80	8.763	5.24	234.895	1	19.958	1
ASTEI06445	scaffold_00040:1268169:1271086:-1|gene:ASTEI06445	27.4547	16.8459	4	16	4	1	279	31.61	6.23	252.01	4	21.6122	4
ASTEI06142	scaffold_00036:1494405:1500659:-1|gene:ASTEI06142	42.425	21.3873	8	16	8	1	519	57.533	6.84	379.586	8	9.96171	8
ASTEI06084	ASTEI06084-PA#scaffold_00036:623544:625006:-1	41.1404	18.7905	5	16	5	1	463	53.614	7.49	346.503	5	17.8071	5
ASTEI05865	ASTEI05865-PA#scaffold_00034:1240555:1241806:-1	32.6384	12.9114	4	16	4	1	395	44.935	8	453.076	4	12.0855	4
ASTEI05860	scaffold_00034:1213668:1215512:1|gene:ASTEI05860	18.9884	7.49186	4	16	4	1	614	69.461	6.02	331.262	4	11.2608	4
ASTEI05813	ASTEI05813-PA#scaffold_00034:29922:31123:-1	47.1326	17.3789	6	16	6	1	351	39.738	6.01	372.498	6	24.8782	6
ASTEI05400	scaffold_00030:1594433:1597542:-1|gene:ASTEI05400	5.00661	0.972763	1	16	1	1	1028	117.55	7.12	170.49	1	13.3883	1
ASTEI05220	scaffold_00029:1144418:1149689:-1|gene:ASTEI05220	19.1011	5.12821	5	16	2	1	741	82.798	8.32	296.159	5	18.0362	5
ASTEI05146	scaffold_00028:1782366:1795401:1|gene:ASTEI05146	23.2994	5.93692	2	16	2	1	539	56.472	6.67	430.171	2	16.3523	2
ASTEI05071	ASTEI05071-PA#scaffold_00028:357599:361046:-1	47.5435	15.6695	8	16	8	1	702	80.17	5.96	388.879	8	16.3198	8
ASTEI05069	scaffold_00028:182823:183675:-1|gene:ASTEI05069	37.0414	40.4669	8	16	8	1	257	27.217	7.43	226.107	6	18.9304	8
ASTEI05001	scaffold_00027:874719:876989:1|gene:ASTEI05001	30.027	9.47522	5	16	5	1	686	77.055	5.45	486.458	5	18.0833	5
ASTEI04929	scaffold_00026:1915012:1925032:-1|gene:ASTEI04929	35.3956	10.3665	7	16	7	1	955	106.331	5.52	366.157	7	17.0269	7
ASTEI04709	scaffold_00025:491856:494498:-1|gene:ASTEI04709	27.7885	10.2723	6	16	6	1	808	86.925	6.73	244.346	6	10.6346	6
ASTEI04683	scaffold_00025:5936:8309:1|gene:ASTEI04683	15.7161	5.97484	2	16	2	1	318	34.299	5.62	229.15	1	18.7088	2
ASTEI04603	scaffold_00024:1292300:1292871:-1|gene:ASTEI04603	28.5207	22.7545	3	16	3	1	167	18.959	10.24	351.352	3	25.7143	3
ASTEI04412	ASTEI04412-PA#scaffold_00023:345187:350644:1	26.8082	14.7059	5	16	5	1	340	38.966	6.42	282.093	4	12.1682	5
ASTEI04276	ASTEI04276-PA#scaffold_00022:83225:85828:-1	28.2688	10.5866	5	16	5	1	699	79.31	8.06	268.994	5	8.4609	5
ASTEI04267	scaffold_00021:2202514:2203732:1|gene:ASTEI04267	15.906	10.3343	3	16	3	1	329	36.514	5.36	350.196	3	13.5396	3
ASTEI04084	ASTEI04084-PA#scaffold_00020:891199:891498:1	9.27947	26.2626	2	16	2	1	99	10.627	9.5	353.233	2	23.31	2
ASTEI04022	ASTEI04022-PA#scaffold_00019:1927610:1929933:-1	35.2073	20.4433	6	16	5	1	406	45.031	9.33	319.843	4	15.9726	6
ASTEI03893	scaffold_00018:1168310:1176730:-1|gene:ASTEI03893	25.6653	5.97222	3	16	3	1	720	78.295	8.32	386.652	3	11.5461	3
ASTEI03831	ASTEI03831-PA#scaffold_00017:2140778:2155047:1	52.3987	3.51044	8	16	8	1	3162	341.362	5.8	436.95	8	12.1057	8
ASTEI03822	ASTEI03822-PA#scaffold_00017:2024054:2025816:1	39.6796	20.1863	5	16	5	1	322	35.634	8.75	382.315	5	17.0979	5
ASTEI03532	ASTEI03532-PA#scaffold_00015:1269492:1272847:-1	42.0845	9.90385	7	16	7	1	1040	112.432	7.25	422.993	7	11.4637	7
ASTEI03479	scaffold_00015:163021:164301:1|gene:ASTEI03479	30.9431	17.9104	6	16	6	1	402	45.333	5.8	242.834	5	11.0009	6
[truncated: 2,393 more rows]
