# Supplementary material for: Proteome data of Anopheles stephensi salivary glands using high-resolution mass spectrometry analysis
Source: Data Brief. 2018 Nov 27;21:2554–61. doi: 10.1016/j.dib.2018.11.070 (PMC6288417; doi:10.1016/j.dib.2018.11.070)
Supplement: Supplementary file 3 — Supplementary Table S2: List of proteins identified in A. stephensi (Indian strain) salivary glands along with their orthologs in A. stephensi (SDA500 strain) A. gambiae. Ortholog information was fetched from VectorBase. [file mmc3.xls]

## Sheet: Table_S2
Supplementary Table 2: S2
List of An. stephensi (Liston strain) ortholog proteins in An. stephensi (SDA500) and An. gambiae
Anopheles stephensi gene stable ID (Indian)	Anopheles stephensi gene stable ID (SDA500)	Anopheles gambiae gene stable ID	%id. target Anopheles gambiae gene identical to query gene	Anopheles gambiae gene-order conservation score
ASTEI08850	ASTE001170	AGAP000002	65.9385	75
ASTEI11547	ASTE001168	AGAP000005	95.4348	0
ASTEI08848	ASTE001167	AGAP000007	92.2029	100
ASTEI08847	ASTE001166	AGAP000008	85.6436	100
ASTEI08845	ASTE001165	AGAP000009	86.1156	0
ASTEI08844	ASTE001164	AGAP000010	80.0539	75
ASTEI08843	ASTE001163	AGAP000011	97.9684	75
ASTEI01223	ASTE007473	AGAP000015	85.5307	75
ASTEI01226	ASTE007475	AGAP000017	71.1734	100
ASTEI01228	ASTE007477	AGAP000019	88.8972	100
ASTEI01232	ASTE007481	AGAP000021	73.8889	100
ASTEI01231	ASTE007480	AGAP000022	86.9362	0
ASTEI01233	ASTE007482	AGAP000023	94.2105	100
ASTEI01234	ASTE007484	AGAP000028	99.7959	100
ASTEI01237	ASTE007486	AGAP000032	75.1381	25
ASTEI01238	ASTE007487	AGAP000033	93.6458	100
ASTEI01240	ASTE006078	AGAP000035	63.9196	0
ASTEI01242	ASTE006077	AGAP000037	96.0155	75
ASTEI01249	ASTE006069	AGAP000044	80.9524	100
ASTEI01256	ASTE006063	AGAP000047	93.8028	25
ASTEI06188	ASTE001520	AGAP000049	61.2296	100
ASTEI06190	ASTE001517	AGAP000053	75.3086	0
ASTEI06191	ASTE001516	AGAP000054	81.6377	25
ASTEI06192	ASTE001515	AGAP000055	31.0071	100
ASTEI06201	ASTE001506	AGAP000064	97.9677	50
ASTEI06211	ASTE001496	AGAP000070	82.9787	50
ASTEI06226	ASTE011657	AGAP000082	84.8348	100
ASTEI06227	ASTE011656	AGAP000083	98.1982	50
ASTEI06232	ASTE011650	AGAP000090	85.9964	50
ASTEI06236	ASTE011646	AGAP000095	52.1853	0
ASTEI06238	ASTE011644	AGAP000097	95.3737	0
ASTEI06240	ASTE011642	AGAP000099	97.4185	50
ASTEI10856	ASTE004306	AGAP000102	78.0405	50
ASTEI10855	ASTE004308	AGAP000104	61.204	50
ASTEI01553	ASTE004310	AGAP000107	92.2826	100
ASTEI10851	ASTE004313	AGAP000109	91.1111	100
ASTEI10850	ASTE004314	AGAP000110	74.4493	75
ASTEI10847	ASTE004317	AGAP000112	88.4428	0
ASTEI04533	ASTE004320	AGAP000116	84.4828	0
ASTEI04531	ASTE004322	AGAP000118	95.8115	100
ASTEI04530	ASTE004323	AGAP000119	82.4615	75
ASTEI04529	ASTE004324	AGAP000120	85.4772	0
ASTEI09808	ASTE007731	AGAP000124	87.2648	0
ASTEI09806	ASTE007733	AGAP000127	82.2981	50
ASTEI10820	ASTE002816	AGAP000129	88.2911	0
ASTEI10821	ASTE002815	AGAP000130	45.0398	75
ASTEI10823	ASTE002818	AGAP000132	71.7949	75
ASTEI03564	ASTE000273	AGAP000142	78.2645	50
ASTEI03569	ASTE000268	AGAP000147	27.6692	25
ASTEI03573	ASTE000264	AGAP000150	75.4386	50
ASTEI03572	ASTE000265	AGAP000151	41.0256	25
ASTEI03572	ASTE000265	AGAP000152	44.8718	25
ASTEI10826	ASTE006993	AGAP000159	89.1667	0
ASTEI10825	ASTE009874	AGAP000161	70.4854	0
ASTEI10824	ASTE009875	AGAP000162	89.7921	75
ASTEI10780	ASTE005357	AGAP000163	72.3684	0
ASTEI10780	ASTE005357	AGAP000163	72.3684	0
ASTEI10781	ASTE007659	AGAP000165	88.7417	25
ASTEI10783	ASTE007655	AGAP000167	87.5389	25
ASTEI10699	ASTE008424	AGAP000170	99.0338	25
ASTEI10701	ASTE008425	AGAP000171	70.1179	100
ASTEI10703	ASTE008428	AGAP000173	74.1573	0
ASTEI10704	ASTE008429	AGAP000175	57.7449	0
ASTEI07784	ASTE001299	AGAP000177	95	50
ASTEI03601	ASTE000923	AGAP000178	96.2935	0
ASTEI07785	ASTE001298	AGAP000178	97.4962	0
ASTEI10609	ASTE000917	AGAP000179	93.1408	50
ASTEI10608	ASTE000916	AGAP000180	93.4426	0
ASTEI10604	ASTE000912	AGAP000184	86.1968	25
ASTEI10601	ASTE000909	AGAP000188	90.4891	0
ASTEI10595	ASTE008574	AGAP000195	99.6115	100
ASTEI03512	ASTE000326	AGAP000199	91.9765	100
ASTEI03514	ASTE000324	AGAP000201	53.202	50
ASTEI01142	ASTE005425	AGAP000202	13.5274	50
ASTEI01076	ASTE005159	AGAP000211	44.873	50
ASTEI01077	ASTE005157	AGAP000214	95.664	75
ASTEI01083	ASTE005151	AGAP000220	94.0648	0
ASTEI01085	ASTE005148	AGAP000223	86.4198	0
ASTEI01099	ASTE005472	AGAP000235	90.8397	75
ASTEI01100	ASTE005471	AGAP000236	84.0168	100
ASTEI01101	ASTE005470	AGAP000237	67.2289	75
ASTEI01104	ASTE005467	AGAP000240	71.5278	100
ASTEI03847	ASTE005466	AGAP000241	88.0886	100
ASTEI01106	ASTE005465	AGAP000242	80.292	75
ASTEI01108	ASTE005463	AGAP000245	98.6047	100
ASTEI01110	ASTE005459	AGAP000247	78.9308	50
ASTEI01111	ASTE005460	AGAP000248	80.6604	0
ASTEI01112	ASTE005458	AGAP000249	85.738	100
ASTEI01115	ASTE005456	AGAP000251	80.5797	100
ASTEI01116	ASTE005455	AGAP000252	91.1227	50
ASTEI03200	ASTE005454	AGAP000253	88.8889	50
ASTEI01123	ASTE005448	AGAP000255	86.3527	25
ASTEI06280	ASTE011600	AGAP000256	54.7654	75
ASTEI06278	ASTE011602	AGAP000261	77.1325	0
ASTEI06276	ASTE011604	AGAP000264	54.529	0
ASTEI06272	ASTE011608	AGAP000269	89.317	0
ASTEI06271	ASTE011609	AGAP000270	59.9532	75
ASTEI07869	ASTE003704	AGAP000272	83.815	50
ASTEI07807	ASTE003365	AGAP000273	78.3325	0
ASTEI07796	ASTE001287	AGAP000285	89.3048	100
ASTEI10712	ASTE003225	AGAP000287	51.277	0
ASTEI07794	ASTE001289	AGAP000288	40.4624	50
ASTEI07018	ASTE010854	AGAP000291	92.7739	0
ASTEI07831	ASTE010879	AGAP000295	96.4912	0
ASTEI07834	ASTE000387	AGAP000300	91.8397	75
ASTEI07837	ASTE000384	AGAP000305	53.3333	0
ASTEI07838	ASTE000383	AGAP000306	100	100
ASTEI10968	ASTE000381	AGAP000307	79.5745	100
ASTEI10967	ASTE000380	AGAP000308	93.0769	100
ASTEI10965	ASTE000378	AGAP000310	87.7133	100
ASTEI10964	ASTE000377	AGAP000311	94.4954	0
ASTEI03464	ASTE000372	AGAP000314	61.6519	100
ASTEI11306	ASTE001196	AGAP000315	23.1381	100
ASTEI08827	ASTE001148	AGAP000320	96.3801	25
ASTEI08826	ASTE001147	AGAP000321	88.6792	0
ASTEI08824	ASTE001145	AGAP000322	91.6996	100
ASTEI08818	ASTE001139	AGAP000325	84.9117	0
ASTEI08817	ASTE001138	AGAP000326	83.9344	25
ASTEI08813	ASTE001132	AGAP000331	97.0348	0
ASTEI08812	ASTE001131	AGAP000332	73.0116	100
ASTEI08809	ASTE001127	AGAP000337	73.9476	0
ASTEI08801	ASTE001118	AGAP000345	77.9661	100
ASTEI07052	ASTE001111	AGAP000352	67.0846	75
ASTEI07042	ASTE010878	AGAP000364	30.9033	25
ASTEI07040	ASTE010877	AGAP000365	40.5622	0
ASTEI06286	ASTE011593	AGAP000375	86.3415	100
ASTEI06289	ASTE011590	AGAP000378	80.4527	50
ASTEI06290	ASTE011589	AGAP000380	91.4634	25
ASTEI06291	ASTE011588	AGAP000382	90.4762	25
ASTEI06296	ASTE011582	AGAP000384	56.129	100
ASTEI06302	ASTE011574	AGAP000391	89.0598	50
ASTEI078091	ASTE003372	AGAP000392	95.5	0
ASTEI07814	ASTE003371	AGAP000393	100	0
ASTEI07813	ASTE003370	AGAP000394	69.8656	50
ASTEI07811	ASTE003368	AGAP000395	63.7405	100
ASTEI07810	ASTE003367	AGAP000396	87.3913	75
ASTEI07809	ASTE003366	AGAP000397	69.603	50
ASTEI06263	ASTE011618	AGAP000400	61.5734	75
ASTEI06265	ASTE011616	AGAP000402	60.0746	100
ASTEI06266	ASTE011615	AGAP000403	71.5457	0
ASTEI06267	ASTE011614	AGAP000405	73.2794	0
ASTEI06268	ASTE011613	AGAP000406	86.9565	25
ASTEI06269	ASTE011612	AGAP000407	83.9062	25
ASTEI06260	ASTE011620	AGAP000412	78.1853	50
ASTEI06258	ASTE011622	AGAP000414	83.7838	0
ASTEI06257	ASTE011623	AGAP000415	74.1573	0
ASTEI01067	ASTE005170	AGAP000416	79.0698	50
ASTEI06252	ASTE011630	AGAP000426	41.4493	0
ASTEI01037	ASTE010596	AGAP000432	69.375	100
ASTEI01036	ASTE010595	AGAP000433	99.5434	100
ASTEI01035	ASTE010594	AGAP000434	97.4684	100
ASTEI01030	ASTE010589	AGAP000439	68.8	0
ASTEI11283	ASTE010588	AGAP000440	97.5721	100
ASTEI01026	ASTE010584	AGAP000444	86.217	100
ASTEI01023	ASTE010581	AGAP000447	66.0465	75
ASTEI01018	ASTE010575	AGAP000453	60.6491	0
ASTEI01015	ASTE010572	AGAP000454	74.9596	25
ASTEI01016	ASTE010573	AGAP000457	78.4141	100
ASTEI01010	ASTE010567	AGAP000462	49.2163	100
ASTEI01009	ASTE010566	AGAP000463	52.199	0
ASTEI01008	ASTE010565	AGAP000466	86.3309	100
ASTEI01007	ASTE010564	AGAP000467	78.6145	75
ASTEI10610	ASTE000918	AGAP000470	94.9791	25
ASTEI03557	ASTE000281	AGAP000476	83.9753	100
ASTEI06082	ASTE002099	AGAP000479	72.3558	0
ASTEI04482	ASTE006138	AGAP000481	71.0037	25
ASTEI04481	ASTE006139	AGAP000482	57.1429	100
ASTEI04493	ASTE004362	AGAP000491	84.4037	0
ASTEI04495	ASTE004358	AGAP000493	83.6538	50
ASTEI04495	ASTE004358	AGAP000494	85.5769	75
ASTEI05575	ASTE004354	AGAP000495	39.2857	25
ASTEI025761	ASTE004351	AGAP000498	99.2308	0
ASTEI04504	ASTE004349	AGAP000500	81.7378	25
ASTEI04515	ASTE004336	AGAP000508	82.4074	0
ASTEI04518	ASTE004334	AGAP000512	64.2066	100
ASTEI04520	ASTE004333	AGAP000514	45.068	100
ASTEI04521	ASTE004332	AGAP000515	94.1748	100
ASTEI04521	ASTE004332	AGAP000516	94.1748	0
ASTEI04525	ASTE004328	AGAP000519	79.2453	100
ASTEI04526	ASTE004327	AGAP000520	70.9237	75
ASTEI04527	ASTE004326	AGAP000521	75.9494	100
ASTEI09812	ASTE007727	AGAP000523	99.2754	0
ASTEI09813	ASTE007726	AGAP000526	51.5901	75
ASTEI09815	ASTE007724	AGAP000529	89.3541	75
ASTEI09817	ASTE007723	AGAP000532	53.5166	0
ASTEI10577	ASTE007702	AGAP000534	76.6973	100
ASTEI10584	ASTE007710	AGAP000538	58.2734	50
ASTEI09827	ASTE007714	AGAP000541	96.1538	100
ASTEI09823	ASTE007718	AGAP000544	76.4192	75
ASTEI09822	ASTE007719	AGAP000545	89.4217	100
ASTEI09821	ASTE007720	AGAP000546	91.0112	75
ASTEI09820	ASTE007721	AGAP000547	80.4878	0
ASTEI10574	ASTE007699	AGAP000548	56.658	0
ASTEI10573	ASTE007698	AGAP000549	83.8298	25
ASTEI04430	ASTE001216	AGAP000550	93.6765	50
ASTEI04429	ASTE001215	AGAP000551	85.4978	0
ASTEI04428	ASTE001214	AGAP000552	90.6682	100
ASTEI04427	ASTE001213	AGAP000553	78.635	100
ASTEI04426	ASTE001212	AGAP000554	79.4776	0
ASTEI04425	ASTE001211	AGAP000555	75.9398	25
ASTEI04422	ASTE001208	AGAP000558	75.2053	50
ASTEI08857	ASTE001177	AGAP000560	90.7811	50
ASTEI08858	ASTE001178	AGAP000561	70.5479	50
ASTEI08859	ASTE001180	AGAP000562	83.8996	0
ASTEI04421	ASTE001207	AGAP000563	81.3542	50
ASTEI04420	ASTE001206	AGAP000564	91.9355	50
ASTEI04419	ASTE001205	AGAP000565	83.9858	25
ASTEI04417	ASTE001202	AGAP000567	90.2579	100
ASTEI04412	ASTE001195	AGAP000574	46.7213	100
ASTEI04409	ASTE001192	AGAP000577	88.0702	100
ASTEI04399	ASTE001182	AGAP000589	70.1439	50
ASTEI04459	ASTE006159	AGAP000595	40.3525	25
ASTEI04461	ASTE006157	AGAP000599	44.843	50
ASTEI04470	ASTE006149	AGAP000607	61.519	50
ASTEI04471	ASTE006148	AGAP000609	45.0495	0
ASTEI04477	ASTE006144	AGAP000615	83.0918	25
ASTEI04478	ASTE006143	AGAP000616	99.5327	100
ASTEI04479	ASTE006142	AGAP000617	90.3553	0
ASTEI03561	ASTE000276	AGAP000622	40.0245	50
ASTEI01220	ASTE007469	AGAP000625	95.1002	25
ASTEI01219	ASTE007468	AGAP000626	76.0163	100
ASTEI01049	ASTE005186	AGAP000627	99.3958	0
ASTEI01047	ASTE005188	AGAP000630	91.6526	0
ASTEI01046	ASTE005189	AGAP000631	59.2	0
ASTEI01045	ASTE005190	AGAP000633	69.3069	0
ASTEI06242	ASTE011640	AGAP000648	68.8663	50
ASTEI06241	ASTE011641	AGAP000649	95.2862	0
ASTEI07742	ASTE001343	AGAP000651	100	25
ASTEI07743	ASTE001342	AGAP000652	78.6925	75
ASTEI07744	ASTE001341	AGAP000653	96.4444	75
ASTEI07746	ASTE001339	AGAP000654	94.6565	100
ASTEI08978	ASTE005575	AGAP000654	87.0229	0
ASTEI07745	ASTE001340	AGAP000655	99.3421	25
ASTEI07747	ASTE001338	AGAP000656	94.8247	0
ASTEI07768	ASTE001316	AGAP000659	82.6601	0
ASTEI07780	ASTE001303	AGAP000662	78.0864	25
ASTEI11020	ASTE003090	AGAP000666	76.417	50
ASTEI07789	ASTE001294	AGAP000669	98.6842	0
ASTEI01150	ASTE005417	AGAP000672	96.3415	0
ASTEI01149	ASTE005418	AGAP000672	46.3054	75
ASTEI01155	ASTE011115	AGAP000676	47.729	75
ASTEI01157	ASTE011113	AGAP000678	85.5835	100
ASTEI01158	ASTE011112	AGAP000679	83.7363	100
ASTEI01159	ASTE011111	AGAP000680	68.6813	0
ASTEI01160	ASTE011110	AGAP000681	70.8556	100
ASTEI01161	ASTE011109	AGAP000682	91.8033	0
ASTEI01170	ASTE007106	AGAP000692	86.4407	25
ASTEI01178	ASTE007114	AGAP000697	89.6135	75
ASTEI01179	ASTE007115	AGAP000698	49.7024	100
ASTEI01180	ASTE007116	AGAP000699	83.6021	100
ASTEI01181	ASTE007117	AGAP000700	89.2241	100
ASTEI01184	ASTE007119	AGAP000703	61.5458	50
ASTEI04448	ASTE006168	AGAP000708	90.8527	0
ASTEI04447	ASTE006169	AGAP000711	48.9583	0
ASTEI04440	ASTE006283	AGAP000717	88.7346	0
ASTEI04436	ASTE006286	AGAP000720	92.5809	100
ASTEI04435	ASTE006287	AGAP000721	100	0
ASTEI04434	ASTE006288	AGAP000723	95.4111	0
ASTEI04432	ASTE006290	AGAP000725	86.25	50
ASTEI10572	ASTE007697	AGAP000727	86.0936	50
ASTEI07013	ASTE010849	AGAP000733	68.5422	0
ASTEI07011	ASTE010847	AGAP000735	83.5341	0
ASTEI07007	ASTE010843	AGAP000739	98.0892	50
ASTEI07004	ASTE010841	AGAP000740	74.8485	75
ASTEI06997	ASTE010833	AGAP000747	68.4075	50
ASTEI11404	ASTE010832	AGAP000748	99.4253	0
ASTEI00989	ASTE010546	AGAP000749	97.6331	75
ASTEI01001	ASTE010558	AGAP000760	45.1467	50
ASTEI00999	ASTE010557	AGAP000761	84.2795	50
ASTEI01002	ASTE010559	AGAP000763	88.8454	50
ASTEI01004	ASTE010561	AGAP000767	70.3557	25
ASTEI03600	ASTE000924	AGAP000768	86.1111	50
ASTEI03599	ASTE000925	AGAP000769	88.7417	0
ASTEI03598	ASTE000926	AGAP000770	97.511	25
ASTEI03595	ASTE000929	AGAP000774	42.0317	50
ASTEI03594	ASTE000239	AGAP000776	89.4328	0
ASTEI01137	ASTE005430	AGAP000781	93.4783	75
ASTEI01135	ASTE005432	AGAP000784	83.4625	100
ASTEI01127	ASTE005442	AGAP000792	99.7821	0
ASTEI01125	ASTE005445	AGAP000794	97.4468	0
ASTEI07027	ASTE010862	AGAP000804	20.2765	100
ASTEI07026	ASTE010861	AGAP000805	70.9091	0
ASTEI07021	ASTE010856	AGAP000809	63.4361	75
ASTEI07793	ASTE001290	AGAP000812	100	100
ASTEI07790	ASTE001293	AGAP000815	92.74	50
ASTEI01072	ASTE005165	AGAP000818	86.5922	0
ASTEI01070	ASTE005167	AGAP000820	97.3451	0
ASTEI01061	ASTE005176	AGAP000830	82.9582	100
ASTEI01060	ASTE005177	AGAP000831	89.7059	25
ASTEI01059	ASTE005178	AGAP000832	97.4468	0
ASTEI01216	ASTE007464	AGAP000844	91.3043	50
ASTEI01212	ASTE007458	AGAP000850	68.4337	50
ASTEI01211	ASTE007457	AGAP000851	95.4545	100
ASTEI01205	ASTE007451	AGAP000857	91.2	100
ASTEI01199	ASTE007445	AGAP000861	82.3068	0
ASTEI01198	ASTE007444	AGAP000862	89.9573	100
ASTEI01196	ASTE007131	AGAP000864	70.6625	0
ASTEI01195	ASTE007130	AGAP000865	92.1329	0
ASTEI01194	ASTE007129	AGAP000868	96.0699	75
ASTEI01193	ASTE007128	AGAP000869	76.6063	100
ASTEI01192	ASTE007127	AGAP000870	95.6624	0
ASTEI03473	ASTE000363	AGAP000881	84.3173	100
ASTEI03475	ASTE000362	AGAP000883	91.3551	100
ASTEI03477	ASTE000360	AGAP000885	80.0839	100
ASTEI03478	ASTE000359	AGAP000886	76.8657	0
ASTEI03479	ASTE000358	AGAP000887	71.7899	100
ASTEI03480	ASTE000357	AGAP000888	77.3504	0
ASTEI03481	ASTE000356	AGAP000889	88.6792	100
ASTEI03482	ASTE000355	AGAP000890	73.9796	100
ASTEI03483	ASTE000354	AGAP000891	72.758	100
ASTEI03489	ASTE000349	AGAP000893	56.0595	25
ASTEI03485	ASTE000351	AGAP000894	48.2343	25
ASTEI03493	ASTE000345	AGAP000900	92.0513	0
ASTEI03494	ASTE000344	AGAP000901	91.4972	100
ASTEI03496	ASTE000342	AGAP000904	63.5717	100
ASTEI03499	ASTE000339	AGAP000908	79.6791	50
ASTEI07824	ASTE003382	AGAP000909	93.0864	100
ASTEI07822	ASTE003381	AGAP000912	59.2668	75
ASTEI07821	ASTE003380	AGAP000913	91.9598	100
ASTEI07816	ASTE003373	AGAP000923	80.9237	0
ASTEI10566	ASTE007691	AGAP000924	61.0478	100
ASTEI07055	ASTE005564	AGAP000927	97.7011	0
ASTEI03500	ASTE000338	AGAP000930	76.053	50
ASTEI03501	ASTE000337	AGAP000931	68.4783	50
ASTEI03502	ASTE000336	AGAP000932	56.3019	100
ASTEI03503	ASTE000335	AGAP000934	57.5601	100
ASTEI03504	ASTE000334	AGAP000935	96.6245	100
ASTEI03508	ASTE000330	AGAP000939	95.5556	0
ASTEI10589	ASTE008567	AGAP000941	96.2567	25
ASTEI10590	ASTE008568	AGAP000943	98.4436	75
ASTEI10592	ASTE008571	AGAP000947	81.7797	0
ASTEI10593	ASTE008572	AGAP000948	64.6288	0
ASTEI10594	ASTE008573	AGAP000949	83.7004	50
ASTEI11305	ASTE010409	AGAP000950	86.8726	75
ASTEI01141	ASTE005426	AGAP000951	95.614	50
ASTEI01140	ASTE005427	AGAP000952	98.8764	0
ASTEI01139	ASTE005428	AGAP000953	84.8	25
ASTEI03591	ASTE000242	AGAP000954	99.734	50
ASTEI03583	ASTE000250	AGAP000964	89.6825	100
ASTEI03582	ASTE000251	AGAP000965	98.2659	25
ASTEI11081	ASTE000253	AGAP000967	90.1042	50
ASTEI03581	ASTE000254	AGAP000968	90.0943	100
ASTEI03580	ASTE000255	AGAP000969	98.3721	100
ASTEI03579	ASTE000256	AGAP000970	92.8571	0
ASTEI08835	ASTE001156	AGAP000982	84.7744	75
ASTEI08834	ASTE001155	AGAP000983	90.6771	100
ASTEI08831	ASTE001152	AGAP000985	99.7059	100
ASTEI03468	ASTE000368	AGAP000991	77.8802	0
ASTEI03469	ASTE000367	AGAP000992	93.5583	0
ASTEI11396	ASTE010407	AGAP000994	86.1635	25
ASTEI11397	ASTE010408	AGAP000995	95.8621	0
ASTEI03516	ASTE000322	AGAP000997	97.5806	100
ASTEI03517	ASTE000321	AGAP000998	77.8102	0
ASTEI03518	ASTE000320	AGAP001004	42.1384	75
ASTEI03522	ASTE000317	AGAP001009	23.8095	75
ASTEI03526	ASTE000314	AGAP001011	68.154	75
ASTEI03532	ASTE000307	AGAP001021	91.9386	25
ASTEI03534	ASTE000304	AGAP001023	99.3548	100
ASTEI03537	ASTE000302	AGAP001026	42.0673	100
ASTEI03538	ASTE000301	AGAP001027	90.9274	0
ASTEI03539	ASTE000300	AGAP001028	37.8531	50
ASTEI03541	ASTE000298	AGAP001030	88.8031	100
ASTEI03543	ASTE000296	AGAP001032	88.5321	100
ASTEI03547	ASTE000292	AGAP001035	75.3161	50
ASTEI03551	ASTE000287	AGAP001036	87.3112	50
ASTEI03550	ASTE000288	AGAP001037	89.4904	75
ASTEI07786	ASTE001297	AGAP001042	65.6716	25
ASTEI03603	ASTE000921	AGAP001043	97.7163	25
ASTEI07337	ASTE009732	AGAP001045	50.3632	0
ASTEI07761	ASTE001323	AGAP001047	83.0601	100
ASTEI10995	ASTE010517	AGAP001053	88.0383	0
ASTEI10995	ASTE010517	AGAP001053	88.0383	0
ASTEI06657	ASTE007239	AGAP001056	97.3856	25
ASTEI06909	ASTE004088	AGAP001058	78.6667	0
ASTEI10813	ASTE003458	AGAP001064	89.1892	0
ASTEI07756	ASTE001329	AGAP001065	83.6812	25
ASTEI07757	ASTE001328	AGAP001073	66.9941	0
ASTEI07775	ASTE001308	AGAP001076	94.8763	0
ASTEI01142	ASTE005425	AGAP001081	47.9452	25
ASTEI07753	ASTE001332	AGAP001082	67.9511	50
ASTEI07781	ASTE001302	AGAP001090	36.9117	0
ASTEI07778	ASTE001305	AGAP001091	89.2388	0
ASTEI10741	ASTE005700	AGAP001099	72.1078	0
ASTEI10744	ASTE005704	AGAP001101	78.1095	100
ASTEI10745	ASTE005705	AGAP001102	86.0299	25
ASTEI10746	ASTE005706	AGAP001103	89.9329	100
ASTEI09924	ASTE005709	AGAP001107	53.3333	25
ASTEI09925	ASTE005710	AGAP001108	88.5922	100
ASTEI09926	ASTE005712	AGAP001109	90.2335	100
ASTEI09927	ASTE005713	AGAP001110	33.529	0
ASTEI07279	ASTE005718	AGAP001116	86.5079	100
ASTEI09943	ASTE005726	AGAP001124	84.7826	100
ASTEI09949	ASTE005732	AGAP001133	96.2069	100
ASTEI09950	ASTE005733	AGAP001134	82.3741	100
ASTEI09952	ASTE005735	AGAP001136	92.2078	100
ASTEI09954	ASTE005737	AGAP001138	97.4576	0
ASTEI09955	ASTE005738	AGAP001139	89.4231	0
ASTEI09956	ASTE005739	AGAP001140	67.9717	25
ASTEI09959	ASTE005740	AGAP001141	69.281	0
ASTEI09964	ASTE005745	AGAP001146	87.7729	100
ASTEI09966	ASTE005749	AGAP001150	88.0642	100
ASTEI09967	ASTE005750	AGAP001151	99.1453	50
ASTEI09969	ASTE005752	AGAP001153	88.9744	75
ASTEI09970	ASTE005753	AGAP001154	99.729	100
ASTEI09973	ASTE005756	AGAP001157	90.8876	100
ASTEI08010	ASTE005760	AGAP001161	43.2367	100
ASTEI08006	ASTE005769	AGAP001174	65.7459	100
ASTEI08009	ASTE005774	AGAP001177	71.0843	100
ASTEI08011	ASTE005775	AGAP001179	87.9433	100
ASTEI08013	ASTE005777	AGAP001181	66.0819	100
ASTEI08015	ASTE005778	AGAP001182	59.589	0
ASTEI08023	ASTE006035	AGAP001189	77.9412	0
ASTEI08025	ASTE006032	AGAP001194	80.8354	100
ASTEI08028	ASTE006029	AGAP001195	98.3903	25
ASTEI08026	ASTE006031	AGAP001195	98.0645	75
ASTEI08029	ASTE006028	AGAP001196	76.8977	100
ASTEI08031	ASTE006026	AGAP001197	77.2152	0
ASTEI08036	ASTE006023	AGAP001200	94.7059	50
ASTEI08040	ASTE006019	AGAP001202	89.3993	100
ASTEI08045	ASTE006014	AGAP001207	93.0693	75
ASTEI08047	ASTE006012	AGAP001209	89.3204	100
ASTEI08048	ASTE006011	AGAP001211	87.0293	100
ASTEI08052	ASTE006008	AGAP001213	90.9197	25
ASTEI11367	ASTE006004	AGAP001218	100	100
ASTEI11367	ASTE006004	AGAP001219	100	0
ASTEI08059	ASTE006002	AGAP001222	66.5672	50
ASTEI08064	ASTE005996	AGAP001228	100	0
ASTEI08065	ASTE005994	AGAP001229	100	100
ASTEI08068	ASTE005989	AGAP001232	95.6416	100
ASTEI08070	ASTE005987	AGAP001234	94.4165	0
ASTEI08071	ASTE005986	AGAP001235	92.9379	100
ASTEI10554	ASTE005968	AGAP001256	94.5537	0
ASTEI10553	ASTE005967	AGAP001257	81.4754	75
ASTEI10548	ASTE005965	AGAP001264	25.9166	25
ASTEI10546	ASTE005963	AGAP001267	96.7196	100
ASTEI05807	ASTE001099	AGAP001273	98.2626	0
ASTEI058011	ASTE001098	AGAP001274	97.9866	100
ASTEI05804	ASTE001096	AGAP001276	85.8051	25
ASTEI05801	ASTE006498	AGAP001279	99.2263	25
ASTEI05796	ASTE004142	AGAP001285	97.4249	0
ASTEI05794	ASTE004144	AGAP001286	95	100
ASTEI05793	ASTE004145	AGAP001287	93.1891	75
ASTEI05792	ASTE004146	AGAP001290	80.1484	0
ASTEI05786	ASTE004152	AGAP001296	80.9663	0
ASTEI05786	ASTE004152	AGAP001296	80.9663	0
ASTEI05784	ASTE004154	AGAP001298	76.0684	75
ASTEI05783	ASTE004155	AGAP001299	95.393	100
ASTEI05776	ASTE004160	AGAP001306	100	100
ASTEI05775	ASTE004161	AGAP001307	95.7096	0
ASTEI05774	ASTE004162	AGAP001308	97.3029	100
ASTEI05770	ASTE004167	AGAP001313	99.4681	0
ASTEI05769	ASTE004168	AGAP001315	65.1536	100
ASTEI05767	ASTE004170	AGAP001318	92.4051	100
ASTEI05766	ASTE004171	AGAP001319	73.8333	0
ASTEI05764	ASTE004172	AGAP001320	93.147	100
ASTEI05763	ASTE004174	AGAP001322	64.944	100
ASTEI05761	ASTE004176	AGAP001325	89.2857	100
ASTEI05759	ASTE004178	AGAP001328	88.657	25
ASTEI05758	ASTE004180	AGAP001329	91.5966	75
ASTEI07496	ASTE006984	AGAP001341	94.0678	0
ASTEI07504	ASTE006974	AGAP001350	48.0603	0
ASTEI07510	ASTE007197	AGAP001356	95.3615	0
ASTEI07511	ASTE007196	AGAP001357	94.9301	75
ASTEI07513	ASTE007194	AGAP001360	28.125	0
ASTEI07514	ASTE007193	AGAP001362	84.5918	0
ASTEI07516	ASTE007191	AGAP001364	97.7011	100
ASTEI07520	ASTE007188	AGAP001368	69.7872	75
ASTEI07521	ASTE007187	AGAP001369	91.2478	0
ASTEI07524	ASTE008869	AGAP001371	72.0207	75
ASTEI07527	ASTE008872	AGAP001374	47.3282	0
ASTEI07530	ASTE008876	AGAP001377	73.1225	100
ASTEI07532	ASTE008878	AGAP001380	98.3673	100
ASTEI07533	ASTE008879	AGAP001381	91.6352	100
ASTEI07535	ASTE008883	AGAP001386	67.6172	100
ASTEI07536	ASTE008884	AGAP001387	86.9565	100
ASTEI07540	ASTE008889	AGAP001391	48.9059	0
ASTEI07541	ASTE008890	AGAP001394	98.5149	0
ASTEI07543	ASTE008892	AGAP001396	95.389	0
ASTEI07545	ASTE008894	AGAP001399	87.4763	100
ASTEI07547	ASTE000465	AGAP001401	58.371	0
ASTEI07551	ASTE000461	AGAP001405	80.4094	100
ASTEI07552	ASTE000460	AGAP001406	68.2292	100
ASTEI07553	ASTE000459	AGAP001407	99.2347	100
ASTEI07554	ASTE000458	AGAP001408	95.1219	25
ASTEI03607	ASTE002386	AGAP001411	84.188	0
ASTEI03614	ASTE002397	AGAP001417	89.8305	100
ASTEI03615	ASTE002398	AGAP001418	98.0798	100
ASTEI03616	ASTE002399	AGAP001419	82.4916	0
ASTEI03617	ASTE002401	AGAP001420	98.4314	100
ASTEI03618	ASTE002402	AGAP001421	89.0145	100
ASTEI03619	ASTE002403	AGAP001423	59.3312	0
ASTEI03620	ASTE002404	AGAP001424	94	50
ASTEI11253	ASTE002406	AGAP001426	86.129	100
ASTEI03621	ASTE002407	AGAP001427	62.8969	50
ASTEI03624	ASTE002410	AGAP001429	75	100
ASTEI03628	ASTE002415	AGAP001433	83.2386	0
ASTEI03631	ASTE002418	AGAP001435	97.9885	50
ASTEI03633	ASTE002420	AGAP001440	37.6825	0
ASTEI03635	ASTE002421	AGAP001442	86.5546	25
ASTEI03640	ASTE002427	AGAP001446	52.6829	100
ASTEI03644	ASTE002431	AGAP001447	87.8338	100
ASTEI03647	ASTE002434	AGAP001450	94.7205	75
ASTEI07488	ASTE007878	AGAP001454	93.3333	0
ASTEI07489	ASTE007876	AGAP001455	52.7811	75
ASTEI07490	ASTE007875	AGAP001458	82.1727	50
ASTEI05754	ASTE008859	AGAP001460	97.8369	0
ASTEI05751	ASTE008857	AGAP001463	85.044	100
ASTEI05750	ASTE008856	AGAP001464	69.5378	0
ASTEI05749	ASTE008854	AGAP001466	0.161681	100
ASTEI05749	ASTE008854	AGAP001467	56.4268	100
ASTEI05747	ASTE008852	AGAP001469	92.3336	50
ASTEI05746	ASTE008851	AGAP001471	33.3333	100
ASTEI05742	ASTE008847	AGAP001475	92.4721	100
ASTEI05741	ASTE008846	AGAP001476	94.0541	0
ASTEI05736	ASTE008841	AGAP001481	88.1356	50
ASTEI05734	ASTE008839	AGAP001484	98.5507	100
ASTEI05732	ASTE008837	AGAP001485	96.5517	100
ASTEI05731	ASTE008836	AGAP001486	95.7582	0
ASTEI05728	ASTE003760	AGAP001488	97.7654	50
ASTEI05733	ASTE008838	AGAP001490	76.4948	0
ASTEI05727	ASTE003761	AGAP001491	94.958	50
ASTEI05726	ASTE003762	AGAP001492	85.5098	0
ASTEI05722	ASTE009761	AGAP001497	99.777	0
ASTEI05721	ASTE009762	AGAP001498	81.2963	100
ASTEI05718	ASTE009765	AGAP001501	74.3142	25
ASTEI05716	ASTE009767	AGAP001505	18.585	100
ASTEI05714	ASTE009768	AGAP001506	95.6772	75
ASTEI05713	ASTE009769	AGAP001507	91.3462	50
ASTEI05470	ASTE011502	AGAP001512	93.3131	100
ASTEI05468	ASTE011503	AGAP001513	48.2549	100
ASTEI05466	ASTE011505	AGAP001518	63.2344	100
ASTEI05465	ASTE011506	AGAP001519	97.6541	100
ASTEI05462	ASTE011509	AGAP001523	49.9253	100
ASTEI05459	ASTE011511	AGAP001527	75.872	100
ASTEI05455	ASTE011515	AGAP001529	85.7143	100
ASTEI05452	ASTE011518	AGAP001533	84.583	50
ASTEI05450	ASTE002116	AGAP001535	77.5037	0
ASTEI07858	ASTE003447	AGAP001546	62.5718	100
ASTEI05438	ASTE003445	AGAP001549	84.1843	100
ASTEI05437	ASTE003444	AGAP001550	95.7747	100
ASTEI05436	ASTE003443	AGAP001552	21.3664	100
ASTEI05426	ASTE003432	AGAP001557	93.9394	100
ASTEI05421	ASTE003426	AGAP001562	89.9123	0
ASTEI05524	ASTE000187	AGAP001569	91.875	0
ASTEI05523	ASTE000188	AGAP001570	77.1567	100
ASTEI05521	ASTE000190	AGAP001573	98.9744	0
ASTEI05518	ASTE000194	AGAP001581	72.5784	0
ASTEI05512	ASTE011462	AGAP001587	49.1121	50
ASTEI05510	ASTE011463	AGAP001589	92.8775	75
ASTEI05505	ASTE011468	AGAP001594	86.0515	100
ASTEI05501	ASTE011472	AGAP001601	83.274	100
ASTEI05497	ASTE011475	AGAP001604	33.777	100
ASTEI05492	ASTE011480	AGAP001612	54.2813	100
ASTEI05490	ASTE011481	AGAP001613	88.8218	25
ASTEI05487	ASTE011484	AGAP001617	98.5507	25
ASTEI05483	ASTE011489	AGAP001620	77.3913	0
ASTEI05482	ASTE011490	AGAP001621	91.9231	100
ASTEI05481	ASTE011491	AGAP001622	91.7874	100
ASTEI05480	ASTE011492	AGAP001623	89.9138	0
ASTEI05479	ASTE011493	AGAP001624	96.9309	100
ASTEI05710	ASTE010645	AGAP001629	93.8406	75
ASTEI05709	ASTE010644	AGAP001630	99.5951	50
ASTEI05705	ASTE010640	AGAP001633	95.7839	100
ASTEI05704	ASTE010639	AGAP001634	86.1429	0
ASTEI05697	ASTE010632	AGAP001643	61.4952	25
ASTEI05696	ASTE010631	AGAP001644	98.1481	100
ASTEI05695	ASTE010630	AGAP001645	87.5	50
ASTEI05691	ASTE010626	AGAP001649	73.2639	100
ASTEI05688	ASTE006817	AGAP001652	48.7152	50
ASTEI05686	ASTE006818	AGAP001653	97.1074	100
ASTEI05684	ASTE006820	AGAP001655	92.7027	0
ASTEI05683	ASTE006821	AGAP001656	79.6875	100
ASTEI03067	ASTE006829	AGAP001662	82.6856	0
ASTEI03069	ASTE006834	AGAP001670	91.3793	100
ASTEI03070	ASTE006836	AGAP001671	99.3684	0
ASTEI10165	ASTE006841	AGAP001676	100	100
ASTEI03080	ASTE006850	AGAP001681	93.5053	100
ASTEI03084	ASTE006856	AGAP001683	93.8849	75
ASTEI05340	ASTE006855	AGAP001684	92.4528	0
ASTEI03085	ASTE006858	AGAP001685	83.1808	100
ASTEI03086	ASTE006859	AGAP001686	99.2537	75
ASTEI03088	ASTE006861	AGAP001688	92.2118	100
ASTEI03093	ASTE006867	AGAP001694	95.9662	100
ASTEI03094	ASTE006868	AGAP001695	67.5325	25
ASTEI03097	ASTE006871	AGAP001697	98.0488	100
ASTEI03099	ASTE006873	AGAP001699	92.4855	100
ASTEI03100	ASTE006874	AGAP001700	93.9872	0
ASTEI03101	ASTE006875	AGAP001701	98.913	50
ASTEI03103	ASTE006877	AGAP001703	100	100
ASTEI03106	ASTE006880	AGAP001706	85.0515	75
ASTEI03109	ASTE006884	AGAP001710	80.4077	25
ASTEI03110	ASTE006885	AGAP001711	78.5714	100
ASTEI03111	ASTE006886	AGAP001712	99.4382	50
ASTEI03112	ASTE006887	AGAP001713	96.338	0
ASTEI03113	ASTE006888	AGAP001715	91.958	100
ASTEI03120	ASTE006894	AGAP001721	95.1049	25
ASTEI03122	ASTE006896	AGAP001724	93.7269	0
ASTEI03127	ASTE006902	AGAP001729	84.6491	25
ASTEI03130	ASTE006905	AGAP001732	85.3333	25
ASTEI03134	ASTE006908	AGAP001736	36.5578	50
ASTEI03135	ASTE006909	AGAP001738	38.4977	25
ASTEI00032	ASTE007141	AGAP001744	82.7368	0
ASTEI00033	ASTE007142	AGAP001745	93.0836	75
ASTEI00034	ASTE007143	AGAP001746	97.7011	100
ASTEI00035	ASTE007144	AGAP001747	99.5902	0
ASTEI00037	ASTE007147	AGAP001749	74.1445	100
ASTEI00038	ASTE007150	AGAP001751	94.1928	100
ASTEI00042	ASTE007154	AGAP001754	73.7776	25
ASTEI00044	ASTE007155	AGAP001756	82.4176	100
ASTEI00046	ASTE007157	AGAP001759	97.8036	0
ASTEI00047	ASTE007158	AGAP001760	99.4709	0
ASTEI11403	ASTE003548	AGAP001761	91.6107	100
ASTEI00491	ASTE003549	AGAP001761	2.85714	0
ASTEI11012	ASTE003547	AGAP001762	88.4536	0
ASTEI00490	ASTE003550	AGAP001763	93.4752	25
ASTEI00095	ASTE009979	AGAP001775	90.6993	50
ASTEI00096	ASTE009978	AGAP001777	84.3956	75
ASTEI00097	ASTE009977	AGAP001778	88.2927	100
ASTEI00099	ASTE009974	AGAP001780	87.8474	25
ASTEI00107	ASTE003077	AGAP001786	60.8632	100
ASTEI00110	ASTE003074	AGAP001788	80.5921	100
ASTEI00112	ASTE003072	AGAP001790	94.6472	100
ASTEI00113	ASTE003071	AGAP001791	95.0968	100
ASTEI00114	ASTE003070	AGAP001792	97.9933	50
ASTEI00117	ASTE003067	AGAP001794	71.498	100
ASTEI00119	ASTE003065	AGAP001796	91.5254	100
ASTEI00120	ASTE003064	AGAP001797	56.2696	100
ASTEI00121	ASTE006621	AGAP001799	94.7183	75
ASTEI00125	ASTE006617	AGAP001802	98.1865	100
ASTEI00127	ASTE006615	AGAP001804	80.3509	0
ASTEI00128	ASTE006614	AGAP001805	91.7051	0
ASTEI00132	ASTE006609	AGAP001810	95.8449	50
ASTEI02499	ASTE006606	AGAP001813	100	0
ASTEI00138	ASTE006603	AGAP001816	24.4365	0
ASTEI00140	ASTE006601	AGAP001820	86.7214	25
ASTEI00143	ASTE006599	AGAP001823	98.2759	0
ASTEI00150	ASTE006592	AGAP001826	89.7227	50
ASTEI08764	ASTE009871	AGAP001827	84.2375	0
ASTEI08759	ASTE009865	AGAP001859	81.8182	100
ASTEI08754	ASTE009859	AGAP001865	87.1287	75
ASTEI08747	ASTE009852	AGAP001871	63.4259	0
ASTEI08746	ASTE009851	AGAP001872	36.1111	0
ASTEI08745	ASTE009850	AGAP001874	93.5294	0
ASTEI08743	ASTE009848	AGAP001878	96.5318	0
ASTEI08742	ASTE009847	AGAP001879	92.4138	100
ASTEI08737	ASTE009842	AGAP001883	96.7419	25
ASTEI08736	ASTE009841	AGAP001884	98.4095	0
ASTEI08734	ASTE009839	AGAP001886	83.8983	0
ASTEI08732	ASTE009837	AGAP001888	93.5043	0
ASTEI08729	ASTE009834	AGAP001894	32.598	100
ASTEI08725	ASTE015087	AGAP001898	85.1064	0
ASTEI08720	ASTE009826	AGAP001902	96.1538	100
ASTEI08714	ASTE009821	AGAP001910	98.7705	100
ASTEI08713	ASTE009820	AGAP001911	81.9549	100
ASTEI08710	ASTE009817	AGAP001914	85.4054	100
ASTEI08706	ASTE009813	AGAP001919	86.4679	0
ASTEI10180	ASTE010605	AGAP001928	84.901	50
ASTEI10178	ASTE010607	AGAP001930	70.8029	100
ASTEI10760	ASTE007905	AGAP001936	94.4593	75
ASTEI11287	ASTE007904	AGAP001937	95.3846	0
ASTEI11286	ASTE007903	AGAP001938	76.1571	0
ASTEI10759	ASTE007900	AGAP001939	93.2953	75
ASTEI10758	ASTE007901	AGAP001940	72.561	0
ASTEI10757	ASTE007899	AGAP001941	53.917	75
ASTEI10756	ASTE007897	AGAP001942	87.4439	0
ASTEI10755	ASTE007896	AGAP001943	90.5549	0
ASTEI07471	ASTE007895	AGAP001944	88.0546	0
ASTEI07472	ASTE007894	AGAP001945	75.68	0
ASTEI07479	ASTE007887	AGAP001951	39.8119	100
ASTEI07480	ASTE007886	AGAP001953	96.4646	100
ASTEI07481	ASTE007885	AGAP001954	86.2275	100
ASTEI07484	ASTE007882	AGAP001957	79.8107	0
ASTEI07485	ASTE007881	AGAP001958	92.674	0
ASTEI03649	ASTE002436	AGAP001959	90.2965	25
ASTEI00314	ASTE002777	AGAP001968	84.8544	50
ASTEI00315	ASTE002778	AGAP001972	82.495	25
ASTEI00316	ASTE002779	AGAP001973	98.8142	100
ASTEI00321	ASTE002785	AGAP001979	80.9314	0
ASTEI00323	ASTE002787	AGAP001981	95.2381	50
ASTEI00330	ASTE002793	AGAP001986	92.0354	75
ASTEI00333	ASTE002796	AGAP001989	41.4986	100
ASTEI00336	ASTE002799	AGAP001994	85.1706	100
ASTEI00337	ASTE002800	AGAP001995	100	50
ASTEI00354	ASTE004629	AGAP002011	91.8977	0
ASTEI00364	ASTE004621	AGAP002014	80.5399	100
ASTEI00365	ASTE004620	AGAP002015	87.9192	100
ASTEI00372	ASTE002928	AGAP002019	64.3585	0
ASTEI10881	ASTE000135	AGAP002024	88.1029	100
ASTEI10879	ASTE000137	AGAP002026	88.685	100
ASTEI10878	ASTE000138	AGAP002028	63.7329	0
ASTEI10877	ASTE000139	AGAP002030	77.9862	0
ASTEI10875	ASTE000142	AGAP002035	35.2495	0
ASTEI05566	ASTE000143	AGAP002037	93.2161	100
ASTEI05564	ASTE000145	AGAP002038	83.4758	100
ASTEI05553	ASTE000156	AGAP002047	97.2171	0
ASTEI05550	ASTE000158	AGAP002050	48.5971	100
ASTEI05544	ASTE000164	AGAP002054	95.9459	100
ASTEI05542	ASTE000165	AGAP002058	29.3993	25
ASTEI05539	ASTE000170	AGAP002061	96.9152	100
ASTEI055272	ASTE000172	AGAP002063	79.017	100
ASTEI05534	ASTE000175	AGAP002066	100	100
ASTEI05533	ASTE000176	AGAP002067	86.1646	100
ASTEI05529	ASTE000180	AGAP002071	92.4183	50
ASTEI05527	ASTE000182	AGAP002073	91.1833	0
ASTEI05419	ASTE003422	AGAP002075	39.1104	0
ASTEI07903	ASTE000632	AGAP002078	67.0588	0
ASTEI00386	ASTE004252	AGAP002084	91.3764	50
ASTEI00389	ASTE004250	AGAP002086	83.9884	100
ASTEI00390	ASTE004249	AGAP002088	89.6552	0
ASTEI06550	ASTE004247	AGAP002090	76.71	100
ASTEI00393	ASTE004246	AGAP002091	90.3321	100
ASTEI00394	ASTE004245	AGAP002092	99.1561	0
ASTEI00395	ASTE004244	AGAP002093	98.7578	0
ASTEI00396	ASTE004243	AGAP002094	72.2287	100
ASTEI00400	ASTE004239	AGAP002098	81.0345	100
ASTEI00403	ASTE004236	AGAP002100	77.9273	50
ASTEI00405	ASTE004235	AGAP002101	64.1125	0
ASTEI00410	ASTE004229	AGAP002106	59.3145	100
ASTEI00413	ASTE004227	AGAP002109	82.5397	0
ASTEI00417	ASTE004223	AGAP002113	83.0645	100
ASTEI03242	ASTE002077	AGAP002118	87.5318	0
ASTEI03243	ASTE002076	AGAP002119	85.7143	25
ASTEI03244	ASTE002074	AGAP002120	97.8777	100
ASTEI03245	ASTE002072	AGAP002122	96.2687	75
ASTEI03251	ASTE002067	AGAP002127	100	0
ASTEI03252	ASTE002066	AGAP002128	94.9033	0
ASTEI03253	ASTE002065	AGAP002129	91.1475	100
ASTEI00535	ASTE001619	AGAP002136	84.1379	0
ASTEI00536	ASTE001620	AGAP002137	78.8155	100
ASTEI00540	ASTE001623	AGAP002141	99.6644	100
ASTEI00541	ASTE001624	AGAP002142	82.302	0
ASTEI00543	ASTE001626	AGAP002144	97.2277	100
ASTEI00544	ASTE001627	AGAP002145	77.2613	75
ASTEI00545	ASTE011339	AGAP002147	76.5903	0
ASTEI00546	ASTE011338	AGAP002149	56.8442	100
ASTEI00551	ASTE000729	AGAP002154	85.224	50
ASTEI00555	ASTE000732	AGAP002157	93.7387	50
ASTEI00556	ASTE000734	AGAP002159	83.1867	50
ASTEI00558	ASTE007203	AGAP002166	77.2805	0
ASTEI00559	ASTE007204	AGAP002167	97.3404	0
ASTEI00562	ASTE007206	AGAP002170	50.1362	100
ASTEI00563	ASTE007207	AGAP002171	86.2782	0
ASTEI00567	ASTE007212	AGAP002175	81.5271	100
ASTEI00568	ASTE007213	AGAP002176	94.5736	100
ASTEI00569	ASTE007214	AGAP002177	88	75
ASTEI00573	ASTE011568	AGAP002182	93.9252	50
ASTEI00574	ASTE011567	AGAP002183	92.1951	100
ASTEI00576	ASTE011565	AGAP002185	98.6226	25
ASTEI00578	ASTE011563	AGAP002186	71.3867	100
ASTEI00581	ASTE011560	AGAP002189	20.235	25
ASTEI00584	ASTE004515	AGAP002192	97.1939	100
ASTEI00585	ASTE004514	AGAP002193	71.6031	75
ASTEI00594	ASTE004504	AGAP002200	94.9074	100
ASTEI03410	ASTE001811	AGAP002214	64.5441	50
ASTEI03411	ASTE001812	AGAP002215	93.2595	75
ASTEI03414	ASTE001814	AGAP002217	73.279	100
ASTEI03415	ASTE001815	AGAP002219	76.3052	0
ASTEI03416	ASTE001817	AGAP002221	94.8025	0
ASTEI03417	ASTE001818	AGAP002222	74.4615	100
ASTEI03418	ASTE001819	AGAP002223	93.1624	100
ASTEI03419	ASTE001820	AGAP002224	86.5757	50
ASTEI03421	ASTE007313	AGAP002227	93.7759	50
ASTEI03433	ASTE007328	AGAP002242	93.2174	50
ASTEI03434	ASTE007331	AGAP002243	95.977	75
ASTEI03435	ASTE007332	AGAP002245	90.8046	25
ASTEI03439	ASTE008586	AGAP002250	76.4294	50
ASTEI03440	ASTE004099	AGAP002251	100	0
ASTEI03455	ASTE008752	AGAP002263	88.8078	0
ASTEI03456	ASTE008753	AGAP002264	99.6403	75
ASTEI03457	ASTE008755	AGAP002265	90	50
ASTEI03458	ASTE008756	AGAP002266	74.186	100
ASTEI03459	ASTE008757	AGAP002268	72.5405	100
ASTEI03460	ASTE008758	AGAP002269	95.8449	100
ASTEI08767	ASTE009873	AGAP002274	63.1596	0
ASTEI00152	ASTE003464	AGAP002277	98.8764	75
ASTEI00154	ASTE003466	AGAP002278	93.6471	100
ASTEI00161	ASTE003471	AGAP002283	84.2105	100
ASTEI00162	ASTE003472	AGAP002284	91.6667	0
ASTEI00164	ASTE003473	AGAP002287	66.9204	0
ASTEI00166	ASTE003476	AGAP002289	94.7627	0
ASTEI00167	ASTE003477	AGAP002290	85.9806	100
ASTEI00168	ASTE003478	AGAP002291	92.2559	0
ASTEI00169	ASTE003479	AGAP002292	79.4737	100
ASTEI00172	ASTE003482	AGAP002295	86.8531	0
ASTEI00173	ASTE003483	AGAP002296	63.4783	100
ASTEI00181	ASTE003490	AGAP002300	70.3922	25
ASTEI00180	ASTE003489	AGAP002301	100	50
ASTEI00185	ASTE003495	AGAP002306	81.457	50
ASTEI00187	ASTE003497	AGAP002308	69.2579	25
ASTEI00193	ASTE003503	AGAP002313	40.9434	0
ASTEI00197	ASTE003507	AGAP002318	46.0363	100
ASTEI00199	ASTE003509	AGAP002320	97.5124	75
ASTEI00212	ASTE001450	AGAP002329	36.5751	75
ASTEI00214	ASTE001449	AGAP002331	95.8589	50
ASTEI00215	ASTE001448	AGAP002332	96.4286	100
ASTEI00217	ASTE001444	AGAP002335	94.1048	0
ASTEI04349	ASTE008993	AGAP002336	88.7776	0
ASTEI04348	ASTE010146	AGAP002337	89.8089	25
ASTEI04347	ASTE010145	AGAP002338	99.4505	75
ASTEI04345	ASTE010143	AGAP002340	89.273	100
ASTEI04341	ASTE010003	AGAP002345	83.1373	25
ASTEI04340	ASTE010004	AGAP002347	68.0505	0
ASTEI04339	ASTE010005	AGAP002348	79.9054	50
ASTEI04338	ASTE010007	AGAP002350	90.8297	100
ASTEI04338	ASTE010007	AGAP002350	90.8297	100
ASTEI04337	ASTE010008	AGAP002351	81.9048	100
ASTEI04333	ASTE010012	AGAP002355	95.9239	0
ASTEI04331	ASTE010013	AGAP002358	42.5439	75
ASTEI04329	ASTE010016	AGAP002361	100	100
ASTEI04325	ASTE010018	AGAP002364	34.5435	100
ASTEI04322	ASTE010020	AGAP002366	98.4925	0
ASTEI04320	ASTE010022	AGAP002369	90.9244	0
ASTEI04319	ASTE010023	AGAP002370	88.1703	0
ASTEI04318	ASTE010024	AGAP002371	85.7233	50
ASTEI04316	ASTE010027	AGAP002374	95.0138	25
ASTEI04313	ASTE010028	AGAP002377	28.9425	100
ASTEI11316	ASTE010029	AGAP002378	95.2381	0
ASTEI11107	ASTE010030	AGAP002379	66.1105	25
ASTEI04310	ASTE010033	AGAP002383	85.968	25
ASTEI08974	ASTE005579	AGAP002387	82.5397	25
ASTEI08973	ASTE005581	AGAP002389	91.3669	100
ASTEI08971	ASTE005582	AGAP002390	82.7243	100
ASTEI08967	ASTE005586	AGAP002394	92.2925	50
ASTEI08966	ASTE005587	AGAP002395	96.347	100
ASTEI08965	ASTE005589	AGAP002396	97.8149	25
ASTEI08964	ASTE005590	AGAP002397	94.7522	100
ASTEI08957	ASTE008998	AGAP002400	87.8049	0
ASTEI08956	ASTE008999	AGAP002401	94.3231	100
ASTEI08952	ASTE009002	AGAP002405	78.8618	0
ASTEI08951	ASTE009003	AGAP002406	84.4749	0
ASTEI08950	ASTE009004	AGAP002407	88.8199	100
ASTEI08949	ASTE009005	AGAP002408	83.5655	100
ASTEI08948	ASTE009006	AGAP002409	88.3408	25
ASTEI08944	ASTE009010	AGAP002412	89.3175	50
ASTEI08943	ASTE009011	AGAP002413	95.9233	75
ASTEI08942	ASTE009012	AGAP002414	90.4079	0
ASTEI08939	ASTE009014	AGAP002417	83.5341	100
ASTEI08937	ASTE009016	AGAP002420	82.7586	100
ASTEI00735	ASTE009131	AGAP002437	96.1165	100
ASTEI00732	ASTE009128	AGAP002439	97.2973	0
ASTEI00731	ASTE009127	AGAP002440	88.7574	50
ASTEI00718	ASTE008940	AGAP002453	83.3333	0
ASTEI00717	ASTE008939	AGAP002454	96.9432	100
ASTEI00707	ASTE008929	AGAP002464	90.0862	0
ASTEI00706	ASTE008928	AGAP002465	92.5581	75
ASTEI00703	ASTE008927	AGAP002466	27.477	100
ASTEI00702	ASTE008926	AGAP002468	96.0526	25
ASTEI00700	ASTE008924	AGAP002469	82.5137	100
ASTEI00699	ASTE008923	AGAP002470	82.7338	25
ASTEI00697	ASTE008921	AGAP002472	95.7961	25
ASTEI00696	ASTE008920	AGAP002473	99.2126	0
ASTEI00692	ASTE008916	AGAP002477	89.1304	100
ASTEI079290	ASTE000658	AGAP002481	95.7778	25
ASTEI07933	ASTE000661	AGAP002483	0.296736	0
ASTEI07933	ASTE000661	AGAP002484	84.273	25
ASTEI07940	ASTE000669	AGAP002488	49.569	0
ASTEI07942	ASTE000671	AGAP002491	78.5714	25
ASTEI07949	ASTE000677	AGAP002498	93.2373	100
ASTEI07950	ASTE000678	AGAP002499	75.4123	100
ASTEI07952	ASTE000679	AGAP002501	55.2215	0
ASTEI07955	ASTE000680	AGAP002502	44.8629	100
ASTEI07957	ASTE000682	AGAP002505	70.2257	100
ASTEI07959	ASTE000683	AGAP002507	29.8507	25
ASTEI11058	ASTE000688	AGAP002516	70.7465	50
ASTEI11056	ASTE000690	AGAP002518	96.5426	0
ASTEI07965	ASTE000692	AGAP002520	92.8571	100
ASTEI07966	ASTE000693	AGAP002521	33.8336	25
ASTEI07969	ASTE000695	AGAP002523	88.0144	100
ASTEI07971	ASTE000696	AGAP002524	92.1348	100
ASTEI07972	ASTE000697	AGAP002525	78.956	100
ASTEI07979	ASTE000701	AGAP002530	91.0494	100
ASTEI07983	ASTE000705	AGAP002534	97.8633	100
ASTEI07984	ASTE000706	AGAP002535	91.6084	100
ASTEI07987	ASTE000710	AGAP002539	89.4343	100
ASTEI07988	ASTE000711	AGAP002541	83.1956	100
ASTEI07996	ASTE000719	AGAP002546	82.5532	25
ASTEI07998	ASTE000721	AGAP002549	96.7332	50
ASTEI10727	ASTE011204	AGAP002557	98.8468	100
ASTEI10729	ASTE011206	AGAP002559	99.026	100
ASTEI10732	ASTE011209	AGAP002564	97.8022	0
ASTEI04040	ASTE000522	AGAP002567	90.5935	75
ASTEI04041	ASTE000521	AGAP002568	85.1852	100
ASTEI04043	ASTE000519	AGAP002570	89.7059	25
ASTEI04044	ASTE000518	AGAP002571	86.6109	75
ASTEI04053	ASTE000506	AGAP002579	66.8639	0
ASTEI04059	ASTE000500	AGAP002586	98.2709	0
ASTEI04071	ASTE000489	AGAP002597	89.12	75
ASTEI04072	ASTE000488	AGAP002598	75.8333	50
ASTEI04073	ASTE005277	AGAP002600	83.9744	0
ASTEI04077	ASTE005273	AGAP002603	68.9434	25
ASTEI04078	ASTE005272	AGAP002604	89.1892	25
ASTEI04081	ASTE005269	AGAP002606	96.1832	0
ASTEI04082	ASTE005268	AGAP002607	58.7405	100
ASTEI04083	ASTE005267	AGAP002608	80.3077	25
ASTEI04092	ASTE005252	AGAP002617	90.9091	0
ASTEI04093	ASTE005251	AGAP002618	89.2617	50
ASTEI04101	ASTE005243	AGAP002626	86.1111	100
ASTEI04102	ASTE005242	AGAP002627	90.8127	100
ASTEI04106	ASTE005237	AGAP002630	67.1642	100
ASTEI04108	ASTE005236	AGAP002631	85.2941	100
ASTEI04111	ASTE005232	AGAP002635	78.1095	100
ASTEI04114	ASTE005228	AGAP002638	96.7825	25
ASTEI04122	ASTE005221	AGAP002645	91.129	100
ASTEI04128	ASTE005218	AGAP002646	59.2742	100
ASTEI04130	ASTE005216	AGAP002649	61.3691	100
ASTEI04133	ASTE005213	AGAP002651	74.3487	100
ASTEI04134	ASTE005212	AGAP002652	95.1163	75
ASTEI04135	ASTE005211	AGAP002653	93.5484	100
ASTEI04136	ASTE005210	AGAP002654	67.3928	0
ASTEI04137	ASTE005209	AGAP002655	93.5317	100
ASTEI04140	ASTE005207	AGAP002657	92.3345	100
ASTEI04141	ASTE005206	AGAP002658	98.8636	100
ASTEI04143	ASTE005204	AGAP002661	86.7089	0
ASTEI04146	ASTE005201	AGAP002664	98.6441	0
ASTEI04147	ASTE005200	AGAP002665	90.5331	50
ASTEI11142	ASTE005198	AGAP002667	98.8304	25
ASTEI11141	ASTE005197	AGAP002668	67.3333	0
ASTEI04149	ASTE005194	AGAP002670	35.5056	75
ASTEI03219	ASTE009414	AGAP002680	90.6371	0
ASTEI03215	ASTE009417	AGAP002684	63.9077	50
ASTEI03214	ASTE009418	AGAP002685	93.75	100
ASTEI03213	ASTE009419	AGAP002686	95.5752	0
ASTEI03211	ASTE009420	AGAP002688	27.0955	100
ASTEI03209	ASTE009421	AGAP002690	83.1731	100
ASTEI03208	ASTE009422	AGAP002691	100	0
ASTEI03206	ASTE009423	AGAP002692	66.4552	25
ASTEI03205	ASTE009424	AGAP002693	92.8339	0
ASTEI03198	ASTE009430	AGAP002706	100	25
ASTEI03194	ASTE006967	AGAP002711	92.5512	0
ASTEI03192	ASTE006965	AGAP002713	80	0
ASTEI03189	ASTE006962	AGAP002717	86.5278	25
ASTEI03188	ASTE006961	AGAP002718	89.0017	75
ASTEI03185	ASTE006958	AGAP002720	36.3636	100
ASTEI03179	ASTE006949	AGAP002728	95.7711	100
ASTEI03178	ASTE006948	AGAP002729	98.562	100
ASTEI03175	ASTE006944	AGAP002732	80.3607	0
ASTEI03169	ASTE006941	AGAP002737	56.4248	100
ASTEI03167	ASTE006938	AGAP002739	96.3202	75
ASTEI03163	ASTE006934	AGAP002742	95.8549	25
ASTEI03154	ASTE006926	AGAP002752	48.9968	100
ASTEI03152	ASTE006924	AGAP002754	93.4783	100
ASTEI03148	ASTE006921	AGAP002759	97.0803	0
ASTEI03146	ASTE006919	AGAP002761	95.7555	0
ASTEI03145	ASTE006918	AGAP002762	98.3395	100
ASTEI11181	ASTE007140	AGAP002764	78.3186	50
ASTEI00021	ASTE007086	AGAP002777	97.3214	100
ASTEI00018	ASTE007082	AGAP002779	96.1404	100
ASTEI11626	ASTE007081	AGAP002780	99.2064	100
ASTEI00014	ASTE007078	AGAP002782	70.5479	0
ASTEI00379	ASTE004259	AGAP002788	89.1775	100
ASTEI10971	ASTE009327	AGAP002795	51.4706	75
ASTEI10973	ASTE009323	AGAP002801	27.9859	100
ASTEI03223	ASTE009322	AGAP002802	89.1414	25
ASTEI03227	ASTE009317	AGAP002807	92.6257	0
ASTEI03228	ASTE007542	AGAP002809	88.2096	75
ASTEI03231	ASTE007537	AGAP002813	38.8268	0
ASTEI03234	ASTE002083	AGAP002816	92.2131	100
ASTEI00429	ASTE004211	AGAP002829	74.5392	0
ASTEI00430	ASTE004210	AGAP002830	88.8996	75
ASTEI00432	ASTE004208	AGAP002831	90.7186	100
ASTEI00433	ASTE004207	AGAP002832	87.8378	50
ASTEI00450	ASTE004191	AGAP002858	98.1571	0
ASTEI00451	ASTE004190	AGAP002859	97.5737	100
ASTEI00464	ASTE010660	AGAP002879	68.4211	100
ASTEI00465	ASTE010661	AGAP002880	97.9412	100
ASTEI00468	ASTE010666	AGAP002883	93.4383	0
ASTEI00470	ASTE010668	AGAP002884	100	0
ASTEI00475	ASTE010674	AGAP002889	86.8421	0
ASTEI00476	ASTE010675	AGAP002890	95.7606	25
ASTEI00477	ASTE010676	AGAP002891	84.2997	0
ASTEI00478	ASTE010677	AGAP002892	64.3251	50
ASTEI00094	ASTE009980	AGAP002894	85.5422	75
ASTEI01628	ASTE001673	AGAP002895	41.1812	0
ASTEI00092	ASTE009981	AGAP002896	86.8056	75
ASTEI00080	ASTE009991	AGAP002900	81.5742	50
ASTEI00075	ASTE009996	AGAP002906	91.223	100
ASTEI00072	ASTE009999	AGAP002908	90.0204	75
ASTEI00068	ASTE009094	AGAP002913	94.6789	0
ASTEI11471	ASTE009093	AGAP002914	91.2281	50
ASTEI00060	ASTE007172	AGAP002920	25.5339	75
ASTEI00059	ASTE007171	AGAP002921	99.115	100
ASTEI00057	ASTE007169	AGAP002923	86.4646	25
ASTEI00055	ASTE007167	AGAP002925	87.7551	0
ASTEI00052	ASTE007164	AGAP002927	77.913	100
ASTEI00049	ASTE007161	AGAP002931	99.4444	75
ASTEI00048	ASTE007159	AGAP002932	30.6204	25
ASTEI11014	ASTE003546	AGAP002935	85.1735	75
ASTEI11016	ASTE003544	AGAP002937	83.8542	100
ASTEI00492	ASTE003542	AGAP002939	96.7213	25
ASTEI00493	ASTE003541	AGAP002940	91.2752	0
ASTEI00497	ASTE000484	AGAP002943	74.9594	0
ASTEI00498	ASTE000483	AGAP002945	61.6027	75
ASTEI00499	ASTE000480	AGAP002948	97.5962	50
ASTEI00501	ASTE000478	AGAP002952	78.2267	100
ASTEI00504	ASTE000476	AGAP002954	60.7652	100
ASTEI00507	ASTE000473	AGAP002957	91.3043	0
ASTEI00509	ASTE000471	AGAP002959	82.3018	100
ASTEI00511	ASTE000469	AGAP002961	87.1685	75
ASTEI00512	ASTE000468	AGAP002962	82.9861	50
ASTEI00518	ASTE007912	AGAP002969	96.9259	25
ASTEI00519	ASTE007913	AGAP002970	89.9512	100
ASTEI03256	ASTE002062	AGAP002981	91.3462	75
ASTEI03258	ASTE002060	AGAP002982	72.3119	100
ASTEI03263	ASTE002057	AGAP002985	70.2381	75
ASTEI03265	ASTE002056	AGAP002986	77.6933	50
ASTEI03268	ASTE002052	AGAP002991	83.6493	100
ASTEI03269	ASTE002051	AGAP002992	97.2549	0
ASTEI03271	ASTE002048	AGAP002994	86.9792	100
ASTEI03273	ASTE002046	AGAP002996	81.3097	100
ASTEI03283	ASTE008046	AGAP003001	45.4545	0
ASTEI03284	ASTE008047	AGAP003003	92.6606	75
ASTEI03285	ASTE008048	AGAP003004	86.0892	75
ASTEI03288	ASTE008051	AGAP003008	99.5146	50
ASTEI03293	ASTE008057	AGAP003014	94.47	0
ASTEI03294	ASTE008058	AGAP003015	95.9906	25
ASTEI03295	ASTE008059	AGAP003016	90.6077	0
ASTEI03297	ASTE008061	AGAP003017	94.0789	100
ASTEI03296	ASTE008060	AGAP003018	92.1971	0
ASTEI03298	ASTE008062	AGAP003019	97.2222	100
ASTEI03300	ASTE008064	AGAP003021	99.8807	25
ASTEI03302	ASTE008065	AGAP003023	62.028	25
ASTEI03304	ASTE008067	AGAP003025	94.6903	100
ASTEI03305	ASTE008068	AGAP003026	39.1652	0
ASTEI03307	ASTE008069	AGAP003028	99.0099	25
ASTEI03309	ASTE008071	AGAP003030	92.4433	100
ASTEI033031	ASTE008076	AGAP003033	89.8575	100
ASTEI03315	ASTE008078	AGAP003035	86.8552	25
ASTEI03322	ASTE008085	AGAP003039	96.7146	100
ASTEI03323	ASTE008086	AGAP003040	88.9043	100
ASTEI03324	ASTE008087	AGAP003041	74.5875	50
ASTEI03325	ASTE008088	AGAP003042	84.4639	100
ASTEI03326	ASTE008089	AGAP003043	82.2511	25
ASTEI03327	ASTE008090	AGAP003047	81.9149	0
ASTEI03328	ASTE008091	AGAP003048	85.5856	100
ASTEI03333	ASTE008097	AGAP003052	86.1027	50
ASTEI00301	ASTE009933	AGAP003063	93.3054	75
ASTEI00297	ASTE009936	AGAP003069	100	100
ASTEI00292	ASTE009943	AGAP003074	63.3028	0
ASTEI00289	ASTE009946	AGAP003077	68.0534	100
ASTEI00288	ASTE009947	AGAP003078	95.4955	0
ASTEI00286	ASTE009949	AGAP003081	97.8903	0
ASTEI00284	ASTE009951	AGAP003084	70.3019	25
ASTEI00283	ASTE009952	AGAP003085	99.1736	0
ASTEI00278	ASTE009955	AGAP003088	48.2546	0
ASTEI00277	ASTE009957	AGAP003089	99.75	75
ASTEI00275	ASTE009959	AGAP003091	94.5946	100
ASTEI00274	ASTE009960	AGAP003092	97.449	100
ASTEI00273	ASTE009961	AGAP003093	95	0
ASTEI00272	ASTE009962	AGAP003094	88.9706	0
ASTEI00264	ASTE009969	AGAP003114	100	0
ASTEI00258	ASTE003534	AGAP003118	74.4913	75
ASTEI00255	ASTE003532	AGAP003119	99.3243	0
ASTEI00253	ASTE003530	AGAP003121	71.4789	50
ASTEI02293	ASTE003527	AGAP003124	95.8054	75
ASTEI00249	ASTE003525	AGAP003125	31.3509	75
ASTEI00243	ASTE003521	AGAP003131	81.0714	100
ASTEI00241	ASTE003519	AGAP003133	79.2558	100
ASTEI00240	ASTE003518	AGAP003134	94.1606	0
ASTEI00238	ASTE003516	AGAP003136	90.2935	0
ASTEI00234	ASTE003511	AGAP003139	67.382	25
ASTEI00233	ASTE008412	AGAP003140	94.5081	50
ASTEI00232	ASTE008413	AGAP003141	91.0072	75
ASTEI00231	ASTE008414	AGAP003142	91.9708	25
ASTEI00228	ASTE008417	AGAP003146	60.251	0
ASTEI002180	ASTE001438	AGAP003151	85.2423	25
ASTEI00222	ASTE001439	AGAP003153	99.6743	100
ASTEI00221	ASTE001440	AGAP003154	100	0
ASTEI00220	ASTE001441	AGAP003155	84.8837	0
ASTEI00219	ASTE001442	AGAP003156	73.7874	25
ASTEI04350	ASTE006518	AGAP003158	59.3179	25
ASTEI04351	ASTE006517	AGAP003159	82.4284	0
ASTEI08174	ASTE005329	AGAP003160	58.4284	0
ASTEI08172	ASTE005331	AGAP003162	83.7887	0
ASTEI00672	ASTE005332	AGAP003164	57.4919	0
ASTEI00674	ASTE008898	AGAP003166	79.5906	75
ASTEI00675	ASTE008899	AGAP003167	96.8195	100
ASTEI00676	ASTE008900	AGAP003168	95.2915	100
ASTEI00679	ASTE008903	AGAP003174	34.97	0
ASTEI00683	ASTE008907	AGAP003178	90.5512	100
ASTEI00684	ASTE008908	AGAP003179	73.8956	100
ASTEI00688	ASTE008912	AGAP003182	86.6889	100
ASTEI00689	ASTE008913	AGAP003183	97.5232	50
ASTEI00690	ASTE008914	AGAP003184	83.887	0
ASTEI07928	ASTE000656	AGAP003185	84.13	0
ASTEI07926	ASTE000654	AGAP003187	90.9585	25
ASTEI07922	ASTE000649	AGAP003192	100	100
ASTEI07921	ASTE000648	AGAP003193	93.3993	0
ASTEI07916	ASTE000644	AGAP003200	97.0588	75
ASTEI07914	ASTE000643	AGAP003202	96.8367	75
ASTEI07913	ASTE000642	AGAP003203	96.2046	50
ASTEI00385	ASTE004253	AGAP003204	97.3988	25
ASTEI00384	ASTE004254	AGAP003206	95.4717	75
ASTEI00383	ASTE004255	AGAP003207	99.0676	0
ASTEI00382	ASTE004256	AGAP003208	97.1963	25
ASTEI00380	ASTE004258	AGAP003211	97.3899	50
ASTEI00005	ASTE007069	AGAP003215	99.5434	100
ASTEI00005	ASTE007069	AGAP003216	99.5434	0
ASTEI00003	ASTE007067	AGAP003217	94	100
ASTEI00002	ASTE007066	AGAP003218	65.2524	100
ASTEI00001	ASTE007065	AGAP003219	76.7773	0
ASTEI11323	ASTE007064	AGAP003220	46.0432	0
ASTEI09516	ASTE007063	AGAP003221	57.4605	100
ASTEI09519	ASTE007060	AGAP003226	95.1008	100
ASTEI09521	ASTE007058	AGAP003228	99.5338	25
ASTEI09522	ASTE007057	AGAP003229	76.3473	100
ASTEI09523	ASTE007056	AGAP003230	84.4878	25
ASTEI08930	ASTE009023	AGAP003237	76.8267	100
ASTEI08929	ASTE009024	AGAP003238	98.2709	50
ASTEI08928	ASTE009025	AGAP003239	70.2532	100
ASTEI08922	ASTE009036	AGAP003250	42.3977	75
ASTEI08921	ASTE009037	AGAP003251	39.575	100
ASTEI10682	ASTE009041	AGAP003261	69.2506	100
ASTEI10677	ASTE009044	AGAP003264	88.5714	100
ASTEI10676	ASTE009045	AGAP003265	84.6753	100
ASTEI10675	ASTE009046	AGAP003266	95.6155	50
ASTEI08860	ASTE008448	AGAP003267	93.7965	50
ASTEI08862	ASTE008445	AGAP003269	57.8947	25
ASTEI08863	ASTE008444	AGAP003271	97.9894	100
ASTEI088630	ASTE008441	AGAP003276	72.2951	75
ASTEI08867	ASTE008440	AGAP003277	53.6732	100
ASTEI08869	ASTE008439	AGAP003279	78.7758	0
ASTEI08873	ASTE008432	AGAP003283	85.8025	75
ASTEI08879	ASTE007434	AGAP003292	45.6672	100
ASTEI08882	ASTE007431	AGAP003295	22.1498	75
ASTEI08883	ASTE007430	AGAP003300	34.6682	50
ASTEI08886	ASTE007428	AGAP003302	15.9496	100
ASTEI08889	ASTE007425	AGAP003304	26.2172	50
ASTEI10660	ASTE010147	AGAP003308	93.2271	0
ASTEI00986	ASTE010152	AGAP003312	91.2541	0
ASTEI08241	ASTE003083	AGAP003314	50.0782	25
ASTEI00915	ASTE008773	AGAP003316	78.0851	75
ASTEI00920	ASTE002180	AGAP003318	67.1271	50
ASTEI00919	ASTE002181	AGAP003319	69.0476	100
ASTEI00923	ASTE002177	AGAP003321	19.2623	100
ASTEI00926	ASTE002174	AGAP003324	72.2222	75
ASTEI00838	ASTE005806	AGAP003328	97.5806	0
ASTEI00841	ASTE005393	AGAP003331	50.1404	75
ASTEI00844	ASTE009194	AGAP003336	75.8389	75
ASTEI00845	ASTE009193	AGAP003337	90	0
ASTEI00846	ASTE009192	AGAP003339	80.117	0
ASTEI00851	ASTE009189	AGAP003344	95.6044	100
ASTEI00611	ASTE004487	AGAP003352	69.797	100
ASTEI00600	ASTE004499	AGAP003361	21.3703	50
ASTEI03403	ASTE009467	AGAP003366	93.1034	100
ASTEI03402	ASTE009468	AGAP003367	68.1481	0
ASTEI03401	ASTE009469	AGAP003368	86.6973	100
ASTEI03400	ASTE009470	AGAP003369	73.9583	0
ASTEI03397	ASTE009473	AGAP003372	72.4242	100
ASTEI03388	ASTE003153	AGAP003389	87.3864	75
ASTEI03384	ASTE003146	AGAP003395	91.9695	100
ASTEI03382	ASTE003144	AGAP003397	92.471	100
ASTEI03381	ASTE003143	AGAP003398	83.6364	100
ASTEI03378	ASTE003139	AGAP003402	80.3463	0
ASTEI03377	ASTE003138	AGAP003405	93.7768	100
ASTEI03375	ASTE003136	AGAP003408	93.2143	75
ASTEI03373	ASTE003134	AGAP003410	69.3023	100
ASTEI03370	ASTE003132	AGAP003413	75.2759	0
ASTEI03369	ASTE003131	AGAP003414	97.2549	100
ASTEI03368	ASTE003130	AGAP003415	89.9543	0
ASTEI03367	ASTE003128	AGAP003417	68.2171	50
ASTEI03365	ASTE003127	AGAP003418	87.8641	0
ASTEI03361	ASTE008124	AGAP003422	43.0657	100
ASTEI03360	ASTE008123	AGAP003424	97.8094	0
ASTEI03356	ASTE008119	AGAP003431	47.3901	0
ASTEI11045	ASTE008116	AGAP003434	83.2762	100
ASTEI11046	ASTE008115	AGAP003437	100	0
ASTEI03335	ASTE008099	AGAP003439	58.1651	75
ASTEI03334	ASTE008098	AGAP003440	81.9079	0
ASTEI09528	ASTE007051	AGAP003445	79.6887	100
ASTEI09534	ASTE007046	AGAP003454	66.1654	25
ASTEI09535	ASTE007045	AGAP003457	81.5594	0
ASTEI09537	ASTE007743	AGAP003459	97.546	0
ASTEI09538	ASTE007742	AGAP003460	83.2041	100
ASTEI095322	ASTE007741	AGAP003461	86.5471	0
ASTEI09540	ASTE007740	AGAP003462	93.4959	100
ASTEI05281	ASTE007739	AGAP003463	61.194	75
ASTEI09542	ASTE007738	AGAP003464	87.7076	50
ASTEI09545	ASTE009806	AGAP003465	95.7143	75
ASTEI09553	ASTE008129	AGAP003475	52.512	100
ASTEI11087	ASTE008128	AGAP003477	96.7985	0
ASTEI11086	ASTE008127	AGAP003478	99.5575	100
ASTEI09558	ASTE004649	AGAP003481	64.1544	100
ASTEI09561	ASTE004647	AGAP003484	89.521	0
ASTEI09373	ASTE004646	AGAP003485	94.8837	0
ASTEI09371	ASTE004644	AGAP003487	18.7071	75
ASTEI09370	ASTE004645	AGAP003488	74.1304	0
ASTEI09367	ASTE004642	AGAP003490	89.6725	50
ASTEI09365	ASTE006740	AGAP003492	96.6667	0
ASTEI11065	ASTE006743	AGAP003497	82.716	100
ASTEI09358	ASTE006749	AGAP003503	87.218	0
ASTEI09355	ASTE006752	AGAP003507	89.6396	100
ASTEI09354	ASTE006753	AGAP003508	95.7938	0
ASTEI09346	ASTE010997	AGAP003516	37.4449	100
ASTEI09345	ASTE010998	AGAP003517	94.0678	75
ASTEI09343	ASTE011001	AGAP003521	88.189	100
ASTEI09340	ASTE011004	AGAP003524	54.8387	100
ASTEI11401	ASTE011006	AGAP003525	88.0682	0
ASTEI09336	ASTE011012	AGAP003532	98.1413	100
ASTEI09335	ASTE011013	AGAP003535	43.3884	0
ASTEI09333	ASTE011014	AGAP003536	60.3365	0
ASTEI09330	ASTE002249	AGAP003537	78.7944	50
ASTEI09328	ASTE002248	AGAP003538	91.0714	100
ASTEI09326	ASTE002246	AGAP003540	74.0918	50
ASTEI09324	ASTE002245	AGAP003541	94.824	75
ASTEI09322	ASTE002244	AGAP003542	65.9322	25
ASTEI04394	ASTE002235	AGAP003548	59.9701	50
ASTEI04393	ASTE002233	AGAP003552	55.2941	100
ASTEI04390	ASTE002231	AGAP003553	94.9309	0
ASTEI04388	ASTE002229	AGAP003555	81.1111	0
ASTEI04387	ASTE002228	AGAP003556	98.801	100
ASTEI04386	ASTE002226	AGAP003559	69.5122	25
ASTEI04385	ASTE002225	AGAP003560	91.2876	100
ASTEI04373	ASTE003393	AGAP003576	61.2202	100
ASTEI04371	ASTE004664	AGAP003578	92.8717	0
ASTEI04369	ASTE010938	AGAP003580	94.2408	50
ASTEI04367	ASTE006502	AGAP003584	93.0556	100
ASTEI04363	ASTE006506	AGAP003587	93.7397	25
ASTEI04362	ASTE006507	AGAP003589	67.8068	0
ASTEI04356	ASTE006512	AGAP003596	94.5736	100
ASTEI04355	ASTE006513	AGAP003597	41.7382	0
ASTEI04354	ASTE006514	AGAP003598	90.4762	0
ASTEI04353	ASTE006515	AGAP003599	95.7143	75
ASTEI08175	ASTE005327	AGAP003601	50.2392	25
ASTEI08177	ASTE005325	AGAP003604	95.1641	100
ASTEI08180	ASTE005324	AGAP003605	94.401	100
ASTEI08181	ASTE005323	AGAP003606	90.5697	100
ASTEI08183	ASTE005321	AGAP003608	93.3735	100
ASTEI08184	ASTE005320	AGAP003610	85.6472	25
ASTEI08186	ASTE005318	AGAP003612	61.7241	100
ASTEI08188	ASTE005316	AGAP003614	90.8571	0
ASTEI08189	ASTE005309	AGAP003615	72.5212	100
ASTEI08190	ASTE005308	AGAP003616	74.6398	0
ASTEI08192	ASTE005306	AGAP003619	92.5727	100
ASTEI08194	ASTE005305	AGAP003621	93.2692	0
ASTEI08195	ASTE005304	AGAP003622	91.1765	100
ASTEI08196	ASTE005302	AGAP003623	97.4825	100
ASTEI08205	ASTE005291	AGAP003633	70.7728	100
ASTEI08207	ASTE005289	AGAP003638	79.0899	100
ASTEI07407	ASTE001364	AGAP003648	56.7435	0
ASTEI07408	ASTE001365	AGAP003649	92.766	25
ASTEI07409	ASTE001366	AGAP003650	92.4342	100
ASTEI07414	ASTE001371	AGAP003652	96.5049	100
ASTEI07416	ASTE001373	AGAP003655	77.0925	100
ASTEI07419	ASTE001375	AGAP003656	82.3966	0
ASTEI07426	ASTE001382	AGAP003661	98.4436	0
ASTEI07427	ASTE001383	AGAP003662	94.8718	0
ASTEI07443	ASTE001401	AGAP003678	67.4357	100
ASTEI07445	ASTE001403	AGAP003680	98.5526	25
ASTEI07446	ASTE001405	AGAP003681	78.3529	25
ASTEI07454	ASTE001411	AGAP003687	92.3937	100
ASTEI07455	ASTE001412	AGAP003688	91.4286	100
ASTEI06983	ASTE002855	AGAP003700	63.6542	0
ASTEI06988	ASTE002859	AGAP003704	87.4739	50
ASTEI06990	ASTE002861	AGAP003706	73.4848	50
ASTEI06994	ASTE002868	AGAP003711	60.0943	0
ASTEI08652	ASTE002873	AGAP003715	83.14	0
ASTEI08653	ASTE002874	AGAP003716	54.5752	0
ASTEI08653	ASTE002874	AGAP003717	54.4118	50
ASTEI08657	ASTE002876	AGAP003720	44.1748	100
ASTEI08658	ASTE002877	AGAP003722	95.6386	100
ASTEI08659	ASTE002878	AGAP003723	91.6667	100
ASTEI11186	ASTE000853	AGAP003725	91.2543	0
ASTEI10217	ASTE005356	AGAP003727	94.3158	100
ASTEI00591	ASTE005355	AGAP003728	90.6475	75
ASTEI10221	ASTE005352	AGAP003732	43.1555	0
ASTEI10222	ASTE005351	AGAP003733	90.0685	100
ASTEI10225	ASTE005347	AGAP003735	94.8886	25
ASTEI10227	ASTE005345	AGAP003737	58.5526	0
ASTEI10232	ASTE005340	AGAP003742	74.856	100
ASTEI10235	ASTE005337	AGAP003745	78.6237	100
ASTEI10237	ASTE005334	AGAP003746	88.0361	0
ASTEI00899	ASTE008788	AGAP003768	98.4962	0
ASTEI00898	ASTE008789	AGAP003769	95.7658	100
ASTEI00897	ASTE008790	AGAP003770	91.411	0
ASTEI00896	ASTE008791	AGAP003771	50.5568	100
ASTEI00890	ASTE008794	AGAP003779	88.2184	0
ASTEI00885	ASTE009151	AGAP003789	98.9324	0
ASTEI11406	ASTE009152	AGAP003790	95.6656	0
ASTEI00883	ASTE009154	AGAP003792	82.8947	100
ASTEI00881	ASTE009157	AGAP003794	81.2963	0
ASTEI00876	ASTE009162	AGAP003800	96.6825	0
ASTEI00870	ASTE009166	AGAP003806	83.0137	100
ASTEI00864	ASTE009173	AGAP003808	48.4009	50
ASTEI00863	ASTE009176	AGAP003811	78.8382	25
ASTEI00862	ASTE009177	AGAP003812	85.8427	25
ASTEI00861	ASTE009178	AGAP003814	42.6035	100
ASTEI00860	ASTE009179	AGAP003815	85.0427	100
ASTEI00859	ASTE009180	AGAP003816	99.1379	0
ASTEI00858	ASTE009181	AGAP003817	79.8265	100
ASTEI00856	ASTE009183	AGAP003819	92.0635	0
ASTEI00855	ASTE009184	AGAP003820	86.3248	0
ASTEI00854	ASTE009185	AGAP003821	77.6288	0
ASTEI00616	ASTE004479	AGAP003824	84.1226	50
ASTEI00617	ASTE004478	AGAP003825	88.3871	75
ASTEI00618	ASTE004477	AGAP003826	84.2324	0
ASTEI00623	ASTE000906	AGAP003834	74.3506	50
ASTEI00625	ASTE000904	AGAP003837	18.6469	100
ASTEI00625	ASTE000904	AGAP003838	18.4818	100
ASTEI00770	ASTE011433	AGAP003842	54.2222	50
ASTEI00774	ASTE011438	AGAP003848	95.7143	100
ASTEI00790	ASTE009370	AGAP003860	93.3333	0
ASTEI00791	ASTE009371	AGAP003861	86.1472	0
ASTEI00792	ASTE009372	AGAP003863	76.6026	0
ASTEI00794	ASTE009374	AGAP003865	79.9789	100
ASTEI00800	ASTE009379	AGAP003870	91.25	50
ASTEI00805	ASTE001942	AGAP003873	95.183	0
ASTEI00806	ASTE001941	AGAP003874	88.1148	100
ASTEI00811	ASTE001936	AGAP003879	86.0825	0
ASTEI00815	ASTE001931	AGAP003883	79.0698	100
ASTEI00816	ASTE001930	AGAP003884	93.0081	25
ASTEI00820	ASTE001926	AGAP003887	85.5346	0
ASTEI00821	ASTE001924	AGAP003889	89.3471	0
ASTEI00822	ASTE001923	AGAP003891	99.6894	75
ASTEI00823	ASTE001922	AGAP003892	91.8327	0
ASTEI00824	ASTE001921	AGAP003893	88.0562	0
ASTEI00828	ASTE001917	AGAP003898	73.4151	100
ASTEI07061	ASTE001916	AGAP003899	94.5055	100
ASTEI00830	ASTE005799	AGAP003900	95	50
ASTEI00833	ASTE005802	AGAP003904	56.5421	25
ASTEI00836	ASTE005804	AGAP003906	79.8347	0
ASTEI11263	ASTE009251	AGAP003910	100	0
ASTEI00934	ASTE002165	AGAP003919	93.2515	0
ASTEI00936	ASTE002163	AGAP003921	93.697	0
ASTEI00938	ASTE002160	AGAP003924	83.9367	25
ASTEI00939	ASTE002158	AGAP003925	93.5943	100
ASTEI00943	ASTE002154	AGAP003928	42.3814	100
ASTEI00946	ASTE002149	AGAP003933	80.7384	100
ASTEI00948	ASTE002147	AGAP003935	98.374	75
ASTEI00949	ASTE002146	AGAP003937	25.2898	100
ASTEI00951	ASTE011453	AGAP003939	57.56	50
ASTEI00953	ASTE011450	AGAP003942	73.8775	100
ASTEI00956	ASTE011446	AGAP003944	90.7821	75
ASTEI00958	ASTE011444	AGAP003945	95.7865	100
ASTEI00965	ASTE010172	AGAP003966	95.7547	50
ASTEI00967	ASTE010170	AGAP003967	72.6521	75
ASTEI00969	ASTE010168	AGAP003968	81.3953	75
ASTEI00970	ASTE010167	AGAP003969	85.6016	25
ASTEI00972	ASTE010165	AGAP003970	87.8307	100
ASTEI00974	ASTE010163	AGAP003972	82.1803	100
ASTEI00976	ASTE010162	AGAP003974	94.1368	25
ASTEI00977	ASTE010161	AGAP003975	81.4346	25
ASTEI00979	ASTE010159	AGAP003977	86.3222	100
ASTEI00980	ASTE010158	AGAP003979	76.4571	100
ASTEI00981	ASTE010157	AGAP003980	97.2125	100
ASTEI00982	ASTE010156	AGAP003981	83.3787	75
ASTEI00984	ASTE010154	AGAP003983	58.5619	25
ASTEI00985	ASTE010153	AGAP003984	86.1272	100
ASTEI08238	ASTE003087	AGAP003987	90.3704	75
ASTEI08234	ASTE002706	AGAP003992	76.8713	0
ASTEI08233	ASTE002705	AGAP003993	94.3028	100
ASTEI08225	ASTE000204	AGAP004000	93.2331	50
ASTEI11027	ASTE000205	AGAP004000	82.8335	50
ASTEI08224	ASTE000202	AGAP004002	82.1583	0
ASTEI082133	ASTE005278	AGAP004011	86.9427	50
ASTEI07402	ASTE001359	AGAP004020	54.3792	25
ASTEI11091	ASTE001352	AGAP004025	89.7541	75
ASTEI07398	ASTE001354	AGAP004028	87.3183	0
ASTEI07395	ASTE001357	AGAP004031	97.2892	75
ASTEI07392	ASTE008831	AGAP004033	82.2894	50
ASTEI07087	ASTE008823	AGAP004039	29.3529	0
ASTEI07083	ASTE008816	AGAP004049	73.0945	75
ASTEI07075	ASTE002586	AGAP004055	91.6667	100
ASTEI07073	ASTE002584	AGAP004057	85.1626	0
ASTEI07068	ASTE005552	AGAP004063	93.3085	100
ASTEI07066	ASTE005553	AGAP004065	86.0738	0
ASTEI07054	ASTE005565	AGAP004070	90.5501	25
ASTEI08985	ASTE005566	AGAP004071	82.8297	0
ASTEI08982	ASTE005571	AGAP004078	83.2287	100
ASTEI08981	ASTE005572	AGAP004079	91.9255	0
ASTEI04301	ASTE010040	AGAP004088	42.4534	75
ASTEI04300	ASTE010041	AGAP004090	86.0571	0
ASTEI04297	ASTE005006	AGAP004091	91.1894	75
ASTEI04296	ASTE005004	AGAP004092	84.6939	50
ASTEI04289	ASTE005678	AGAP004097	86.5285	25
ASTEI04290	ASTE005679	AGAP004098	98.4456	50
ASTEI04288	ASTE009358	AGAP004099	82.0628	50
ASTEI04287	ASTE009357	AGAP004100	86.911	0
ASTEI04286	ASTE009356	AGAP004101	77.8107	0
ASTEI04284	ASTE009354	AGAP004103	86.8852	0
ASTEI04276	ASTE009345	AGAP004109	90.701	0
ASTEI04275	ASTE009344	AGAP004110	87.8505	0
ASTEI07559	ASTE009341	AGAP004113	76.9841	100
ASTEI07561	ASTE009339	AGAP004115	39.0777	0
ASTEI07564	ASTE009334	AGAP004119	89.479	100
ASTEI07565	ASTE009333	AGAP004120	100	75
ASTEI07579	ASTE010909	AGAP004133	80.0959	100
ASTEI07586	ASTE010915	AGAP004136	86.9072	100
ASTEI07593	ASTE010922	AGAP004142	94.5679	100
ASTEI07596	ASTE010925	AGAP004144	73.466	100
ASTEI075884	ASTE010926	AGAP004145	80.8612	100
ASTEI075885	ASTE010928	AGAP004146	100	75
ASTEI07600	ASTE010929	AGAP004147	99.0196	100
ASTEI075886	ASTE010930	AGAP004148	35.9029	100
ASTEI075886	ASTE010930	AGAP004149	50.0528	100
ASTEI07602	ASTE010931	AGAP004150	80.117	100
ASTEI07603	ASTE010932	AGAP004151	27.7151	100
ASTEI07611	ASTE004103	AGAP004158	81.5166	0
ASTEI07612	ASTE004104	AGAP004159	96.6454	0
ASTEI07614	ASTE004106	AGAP004161	98.913	100
ASTEI10039	ASTE004119	AGAP004173	76.7442	75
ASTEI07628	ASTE004120	AGAP004174	54.7855	100
ASTEI07629	ASTE004121	AGAP004176	57.5105	0
ASTEI07639	ASTE004133	AGAP004189	64.4788	0
ASTEI07645	ASTE003754	AGAP004192	97.7511	25
ASTEI07646	ASTE003753	AGAP004194	85.9529	0
ASTEI07639	ASTE004133	AGAP004195	91.5058	25
ASTEI07640	ASTE004134	AGAP004196	91.4286	25
ASTEI07641	ASTE004135	AGAP004197	99.1701	0
ASTEI07648	ASTE003751	AGAP004199	94.2275	100
ASTEI07650	ASTE003749	AGAP004201	59.918	100
ASTEI11169	ASTE003745	AGAP004203	95.7582	100
ASTEI03704	ASTE003744	AGAP004204	96.4444	100
ASTEI03703	ASTE003743	AGAP004205	39.8717	100
ASTEI03702	ASTE003742	AGAP004207	96.9027	75
ASTEI07763	ASTE001322	AGAP004208	37.0159	50
ASTEI03701	ASTE003740	AGAP004209	86.438	0
ASTEI03700	ASTE003739	AGAP004210	97.8261	50
ASTEI03699	ASTE003738	AGAP004211	77.2582	100
ASTEI03698	ASTE003737	AGAP004212	96.0591	100
ASTEI03697	ASTE003736	AGAP004213	90.4412	0
ASTEI03689	ASTE003726	AGAP004225	86.6171	100
ASTEI03687	ASTE003724	AGAP004227	100	50
ASTEI03679	ASTE006054	AGAP004234	66.7479	25
ASTEI03677	ASTE006052	AGAP004235	85.0779	100
ASTEI03675	ASTE006050	AGAP004236	93.8144	0
ASTEI03673	ASTE006048	AGAP004238	98.9228	25
ASTEI03672	ASTE006047	AGAP004239	96.5157	100
ASTEI03666	ASTE006042	AGAP004245	80.9091	100
ASTEI03665	ASTE006041	AGAP004246	96.6535	0
ASTEI03664	ASTE006040	AGAP004247	12.5367	0
ASTEI03658	ASTE008958	AGAP004254	90.6627	100
ASTEI03656	ASTE008956	AGAP004256	75.2059	100
ASTEI00752	ASTE011416	AGAP004261	84.7147	50
ASTEI00759	ASTE011422	AGAP004266	97.6415	100
ASTEI00760	ASTE011423	AGAP004267	83.7093	100
ASTEI00761	ASTE011424	AGAP004268	88.499	25
ASTEI00764	ASTE011428	AGAP004271	88.189	100
ASTEI00766	ASTE011430	AGAP004273	81.3084	0
ASTEI00768	ASTE011432	AGAP004275	94.7894	25
ASTEI00630	ASTE000898	AGAP004283	94.1176	100
ASTEI11312	ASTE000897	AGAP004285	36.1111	100
ASTEI00633	ASTE000894	AGAP004286	80.6513	75
ASTEI00638	ASTE000890	AGAP004291	55.3408	25
ASTEI00641	ASTE000887	AGAP004294	84.7985	25
ASTEI00643	ASTE000885	AGAP004296	92.7083	0
ASTEI00644	ASTE000884	AGAP004297	92.0213	0
ASTEI00645	ASTE000883	AGAP004298	100	100
ASTEI00646	ASTE000881	AGAP004300	80.9013	0
ASTEI00647	ASTE000880	AGAP004301	92.3547	50
ASTEI00649	ASTE000878	AGAP004303	85.8639	0
ASTEI00652	ASTE000875	AGAP004309	89.2797	0
ASTEI00654	ASTE000873	AGAP004311	97.4843	100
ASTEI00662	ASTE000863	AGAP004318	80.5195	25
ASTEI00664	ASTE000861	AGAP004320	90.5014	0
ASTEI00665	ASTE000860	AGAP004321	97.5155	0
ASTEI00666	ASTE000859	AGAP004322	85.5051	0
ASTEI00668	ASTE000856	AGAP004324	67.9245	0
ASTEI08660	ASTE002879	AGAP004329	98.2609	50
ASTEI08660	ASTE002879	AGAP004330	98.2609	50
ASTEI08662	ASTE002881	AGAP004332	98.4772	100
ASTEI08664	ASTE002883	AGAP004334	68.6567	0
ASTEI08666	ASTE002886	AGAP004335	94.5501	25
ASTEI08673	ASTE002896	AGAP004340	91.8367	100
ASTEI08674	ASTE002897	AGAP004341	76.5165	100
ASTEI08678	ASTE002901	AGAP004345	39.0558	100
ASTEI08679	ASTE002902	AGAP004348	44.641	100
ASTEI08680	ASTE002903	AGAP004349	98.4211	0
ASTEI08683	ASTE002906	AGAP004352	95.4762	100
ASTEI08686	ASTE002909	AGAP004358	93.6204	100
ASTEI08688	ASTE002912	AGAP004362	83.3073	100
ASTEI08690	ASTE002914	AGAP004366	88.5714	0
ASTEI08697	ASTE002920	AGAP004373	95.7958	100
ASTEI08698	ASTE002921	AGAP004374	94.0959	100
ASTEI08700	ASTE002923	AGAP004376	90.389	100
ASTEI08701	ASTE002924	AGAP004377	59.3596	50
ASTEI08704	ASTE002927	AGAP004384	79.9552	100
ASTEI10690	ASTE004746	AGAP004394	94.3213	100
ASTEI10689	ASTE004747	AGAP004395	96.0894	100
ASTEI10688	ASTE004748	AGAP004396	92.2619	100
ASTEI04948	ASTE003917	AGAP004404	88.125	0
ASTEI04947	ASTE003918	AGAP004405	94.4904	100
ASTEI04945	ASTE003921	AGAP004407	88.4956	75
ASTEI04944	ASTE003922	AGAP004408	97.2715	100
ASTEI04943	ASTE003923	AGAP004409	90.0979	75
ASTEI04940	ASTE003926	AGAP004412	83.3333	0
ASTEI04938	ASTE003928	AGAP004414	84.9873	100
ASTEI04936	ASTE003930	AGAP004417	59.8278	100
ASTEI04934	ASTE003932	AGAP004420	92.0489	100
ASTEI04933	ASTE003933	AGAP004422	99.5098	100
ASTEI04930	ASTE003936	AGAP004426	32.7674	0
ASTEI04930	ASTE003936	AGAP004428	57.6401	50
ASTEI04928	ASTE003937	AGAP004429	86.6165	0
ASTEI04927	ASTE003938	AGAP004430	69.645	100
ASTEI04926	ASTE003939	AGAP004431	89.3827	50
ASTEI04921	ASTE003944	AGAP004435	87.5362	100
ASTEI04920	ASTE003945	AGAP004437	93.6925	0
ASTEI04918	ASTE003948	AGAP004439	87.483	100
ASTEI04916	ASTE003950	AGAP004440	95.3322	100
ASTEI04913	ASTE003953	AGAP004443	81.8182	75
ASTEI04908	ASTE003958	AGAP004451	91.7379	75
ASTEI04893	ASTE003970	AGAP004459	78.2609	0
ASTEI04892	ASTE003971	AGAP004460	72.0745	25
ASTEI04890	ASTE003973	AGAP004461	86.1257	100
ASTEI04889	ASTE003974	AGAP004462	96.6387	100
ASTEI04887	ASTE003976	AGAP004464	71.049	100
ASTEI04886	ASTE003977	AGAP004465	24.147	25
ASTEI04884	ASTE003978	AGAP004467	81.8182	0
ASTEI04882	ASTE003980	AGAP004470	60.2151	75
ASTEI04877	ASTE003987	AGAP004476	99.7738	100
ASTEI04876	ASTE003988	AGAP004477	92.4154	0
ASTEI04873	ASTE003992	AGAP004481	87.8505	50
ASTEI04872	ASTE003993	AGAP004483	90.5803	0
ASTEI04871	ASTE003994	AGAP004484	97.7273	100
ASTEI04870	ASTE003995	AGAP004485	95.1987	50
ASTEI04868	ASTE003997	AGAP004487	90.2326	50
ASTEI04867	ASTE003998	AGAP004488	37.2399	100
ASTEI04865	ASTE004000	AGAP004492	79.8611	100
ASTEI04859	ASTE004007	AGAP004498	90.5488	100
ASTEI04857	ASTE004009	AGAP004500	90.678	100
ASTEI04856	ASTE004010	AGAP004501	77.0992	0
ASTEI04855	ASTE004011	AGAP004502	99.1011	0
ASTEI04852	ASTE004013	AGAP004504	63.5229	100
ASTEI04850	ASTE004016	AGAP004507	84.1658	100
ASTEI04847	ASTE004019	AGAP004507	96.852	50
ASTEI04848	ASTE004018	AGAP004509	83.5341	50
ASTEI04846	ASTE004020	AGAP004510	95.7071	100
ASTEI11118	ASTE004023	AGAP004514	89.7479	0
ASTEI04843	ASTE004027	AGAP004518	88.4334	0
ASTEI04842	ASTE004028	AGAP004519	83.0688	100
ASTEI04841	ASTE004029	AGAP004520	83.8	100
ASTEI04839	ASTE004030	AGAP004522	36.133	0
ASTEI04836	ASTE004033	AGAP004527	73.8197	50
ASTEI04835	ASTE004034	AGAP004528	92.437	100
ASTEI048280	ASTE004035	AGAP004529	84.2975	100
ASTEI04830	ASTE004038	AGAP004532	88.5196	0
ASTEI04829	ASTE014445	AGAP004533	92.3304	25
ASTEI04827	ASTE004040	AGAP004535	96.0514	0
ASTEI04826	ASTE004041	AGAP004537	89.0863	100
ASTEI04823	ASTE004042	AGAP004541	42.608	0
ASTEI04819	ASTE004045	AGAP004545	69.3373	0
ASTEI04816	ASTE004048	AGAP004549	87.3016	100
ASTEI04814	ASTE004050	AGAP004551	84.3621	100
ASTEI04809	ASTE004056	AGAP004556	87.7756	0
ASTEI04808	ASTE004057	AGAP004557	87.744	0
ASTEI04807	ASTE004058	AGAP004558	74.4444	100
ASTEI04806	ASTE004059	AGAP004560	66.8302	100
ASTEI04804	ASTE004060	AGAP004563	59.1241	100
ASTEI04792	ASTE003828	AGAP004576	95.5	25
ASTEI04786	ASTE003836	AGAP004581	61.4062	100
ASTEI04786	ASTE003836	AGAP004582	25.3125	75
ASTEI04786	ASTE003836	AGAP004583	64.375	75
ASTEI04785	ASTE003837	AGAP004584	96.9536	0
ASTEI10861	ASTE001431	AGAP004591	96.6837	100
ASTEI07469	ASTE001425	AGAP004596	98.2987	100
ASTEI07468	ASTE001424	AGAP004597	81.768	75
ASTEI07467	ASTE001423	AGAP004598	90.9341	75
ASTEI06980	ASTE002851	AGAP004609	86.5724	0
ASTEI06979	ASTE002850	AGAP004610	100	50
ASTEI06976	ASTE002845	AGAP004612	83.8631	0
ASTEI06968	ASTE002838	AGAP004616	92.5234	100
ASTEI06963	ASTE002831	AGAP004621	78.5064	100
ASTEI06960	ASTE002828	AGAP004624	85.267	0
ASTEI06959	ASTE002827	AGAP004625	85.1711	25
ASTEI06958	ASTE002825	AGAP004628	47.6139	100
ASTEI06955	ASTE002824	AGAP004629	96.6443	75
ASTEI06954	ASTE002822	AGAP004631	72.2222	100
ASTEI06946	ASTE007963	AGAP004641	26.9596	25
ASTEI06940	ASTE000415	AGAP004645	94.5946	100
ASTEI06933	ASTE000407	AGAP004653	93.4426	0
ASTEI06934	ASTE000408	AGAP004654	88.961	100
ASTEI06935	ASTE000409	AGAP004655	83.9416	75
ASTEI06938	ASTE000412	AGAP004657	97.2222	0
ASTEI06653	ASTE007242	AGAP004671	66.3228	0
ASTEI10458	ASTE003691	AGAP004672	53.7429	0
ASTEI06661	ASTE007235	AGAP004674	67.1186	0
ASTEI10455	ASTE003684	AGAP004677	64.9083	0
ASTEI06647	ASTE007247	AGAP004682	65.2542	100
ASTEI07641	ASTE004135	AGAP004687	10.5809	0
ASTEI10451	ASTE003677	AGAP004689	75.4472	0
ASTEI10449	ASTE003675	AGAP004691	92.9603	0
ASTEI08163	ASTE003656	AGAP004703	90.825	25
ASTEI08161	ASTE003653	AGAP004707	96.1654	0
ASTEI08159	ASTE003651	AGAP004708	63.981	0
ASTEI08160	ASTE003652	AGAP004711	93.8193	0
ASTEI08157	ASTE003649	AGAP004715	92.8649	75
ASTEI08147	ASTE003637	AGAP004725	95.7068	100
ASTEI08136	ASTE003624	AGAP004737	90.3846	100
ASTEI08133	ASTE003620	AGAP004742	98.1605	50
ASTEI08118	ASTE003604	AGAP004743	91.7073	0
ASTEI08119	ASTE003605	AGAP004744	98.4305	0
ASTEI08121	ASTE003607	AGAP004746	83.8134	0
ASTEI08122	ASTE003608	AGAP004747	81.3056	100
ASTEI08123	ASTE003609	AGAP004749	86.75	25
ASTEI08124	ASTE003610	AGAP004750	57.2453	25
ASTEI08129	ASTE003615	AGAP004755	85.8942	50
ASTEI08132	ASTE003618	AGAP004758	86.4629	75
ASTEI08117	ASTE003602	AGAP004759	76.7568	100
ASTEI08112	ASTE003597	AGAP004765	96.0165	0
ASTEI08110	ASTE003596	AGAP004766	58.0111	50
ASTEI08108	ASTE003593	AGAP004768	87.7301	25
ASTEI08107	ASTE003591	AGAP004769	88.4956	25
ASTEI08091	ASTE006080	AGAP004773	86.1461	0
ASTEI11227	ASTE003588	AGAP004774	82.7586	100
ASTEI08103	ASTE003585	AGAP004777	84.32	100
ASTEI08101	ASTE003582	AGAP004778	95.2381	100
ASTEI08096	ASTE003578	AGAP004782	89.7172	100
ASTEI08092	ASTE006079	AGAP004785	75.5245	50
ASTEI08091	ASTE006080	AGAP004786	95.466	0
ASTEI08087	ASTE006086	AGAP004793	86.5703	75
ASTEI08086	ASTE006087	AGAP004794	78	100
ASTEI08084	ASTE006089	AGAP004797	31.8182	75
ASTEI08082	ASTE006090	AGAP004798	95.2133	100
ASTEI08081	ASTE006091	AGAP004799	87.1345	100
ASTEI08079	ASTE006093	AGAP004801	84.3402	100
ASTEI10352	ASTE006100	AGAP004809	42.5835	100
ASTEI10355	ASTE006103	AGAP004812	85.9686	0
ASTEI10359	ASTE006107	AGAP004817	64.9846	75
ASTEI10360	ASTE006109	AGAP004818	88.9706	25
ASTEI10361	ASTE006110	AGAP004819	84.6626	100
ASTEI10362	ASTE006111	AGAP004820	77.8055	0
ASTEI10364	ASTE006116	AGAP004824	54.1535	75
ASTEI05965	ASTE008026	AGAP004828	83.6237	0
ASTEI05963	ASTE008023	AGAP004830	79.1667	100
ASTEI05962	ASTE008022	AGAP004831	57.8512	0
ASTEI05960	ASTE008020	AGAP004833	83.3167	100
ASTEI05959	ASTE008018	AGAP004834	95.2532	25
ASTEI05956	ASTE008015	AGAP004838	94.0741	0
ASTEI05955	ASTE008014	AGAP004839	74.3802	100
ASTEI05954	ASTE008013	AGAP004840	74.7368	50
ASTEI05952	ASTE008011	AGAP004842	27.6873	100
ASTEI05950	ASTE008009	AGAP004845	88.1579	100
ASTEI05949	ASTE008008	AGAP004846	96.8379	0
ASTEI05944	ASTE008004	AGAP004849	44.7312	0
ASTEI05940	ASTE008001	AGAP004853	19.9621	0
ASTEI05939	ASTE008000	AGAP004854	74.542	100
ASTEI05935	ASTE007996	AGAP004860	73.9696	100
ASTEI05934	ASTE007995	AGAP004861	80.597	0
ASTEI05930	ASTE007991	AGAP004863	90.7609	100
ASTEI05929	ASTE007990	AGAP004864	70.1403	50
ASTEI05926	ASTE007987	AGAP004866	56.5669	50
ASTEI05925	ASTE007986	AGAP004867	100	0
ASTEI11333	ASTE007985	AGAP004869	33.7079	100
ASTEI05923	ASTE007984	AGAP004870	84.4413	100
ASTEI05921	ASTE007982	AGAP004871	99.5918	100
ASTEI05916	ASTE007976	AGAP004877	73.0574	50
ASTEI05913	ASTE007973	AGAP004880	98.1928	100
ASTEI05912	ASTE007972	AGAP004881	90.404	0
ASTEI05910	ASTE007971	AGAP004882	94.3662	25
ASTEI05909	ASTE007969	AGAP004884	85.3211	75
ASTEI05907	ASTE007967	AGAP004886	90.9589	50
ASTEI10371	ASTE011341	AGAP004887	100	50
ASTEI10369	ASTE011343	AGAP004889	92.9648	50
ASTEI10368	ASTE011344	AGAP004890	100	100
ASTEI10645	ASTE010207	AGAP004903	75.8197	100
ASTEI10644	ASTE010206	AGAP004904	93.8492	0
ASTEI10642	ASTE010204	AGAP004906	94.9153	100
ASTEI10639	ASTE010200	AGAP004909	81.0235	0
ASTEI10637	ASTE010197	AGAP004912	89.1496	100
ASTEI09035	ASTE010193	AGAP004919	97.0588	100
ASTEI09037	ASTE010191	AGAP004921	66.0959	0
ASTEI09037	ASTE010191	AGAP004922	47.9452	100
ASTEI09040	ASTE010188	AGAP004929	92.2222	25
ASTEI09044	ASTE010184	AGAP004932	77.9904	100
ASTEI09046	ASTE010183	AGAP004934	69.8974	0
ASTEI09049	ASTE010180	AGAP004937	93.6983	25
ASTEI09052	ASTE010177	AGAP004940	94.7205	0
ASTEI09055	ASTE003912	AGAP004944	27.3621	100
ASTEI09057	ASTE003572	AGAP004948	58.7413	25
ASTEI10940	ASTE008523	AGAP004953	97.7366	100
ASTEI10939	ASTE008524	AGAP004954	96.2264	100
ASTEI10933	ASTE008530	AGAP004960	99.6139	100
ASTEI10669	ASTE008535	AGAP004964	87.013	0
ASTEI10801	ASTE008545	AGAP004985	48.764	100
ASTEI10800	ASTE008546	AGAP004986	90.2098	0
ASTEI10796	ASTE008549	AGAP004990	97.9592	50
ASTEI10795	ASTE008550	AGAP004991	97.4026	50
ASTEI10794	ASTE008551	AGAP004992	94.3734	100
ASTEI10793	ASTE008552	AGAP004993	91.5227	100
ASTEI09309	ASTE007098	AGAP005003	89.1253	100
ASTEI09308	ASTE007097	AGAP005004	85.3392	0
ASTEI09307	ASTE007095	AGAP005006	88.817	25
ASTEI09305	ASTE007094	AGAP005007	88.247	0
ASTEI09302	ASTE007091	AGAP005009	97.048	0
ASTEI09297	ASTE009258	AGAP005015	96.1625	100
ASTEI09295	ASTE009256	AGAP005018	80.5861	0
ASTEI09293	ASTE009253	AGAP005021	98.0787	50
ASTEI11263	ASTE009251	AGAP005024	100	0
ASTEI11263	ASTE009251	AGAP005025	100	100
ASTEI08476	ASTE009243	AGAP005029	93.188	0
ASTEI08472	ASTE009240	AGAP005032	83.2279	100
ASTEI08471	ASTE009239	AGAP005033	70.929	75
ASTEI08466	ASTE009234	AGAP005037	91.3043	100
ASTEI08465	ASTE009231	AGAP005039	63.8503	100
ASTEI08464	ASTE009230	AGAP005040	89.899	0
ASTEI08462	ASTE009228	AGAP005042	92.9839	0
ASTEI08461	ASTE009227	AGAP005043	92.0468	100
ASTEI08458	ASTE009222	AGAP005048	83.4816	100
ASTEI08456	ASTE009219	AGAP005051	69.8795	100
ASTEI08454	ASTE009217	AGAP005053	78.6649	75
ASTEI08451	ASTE009213	AGAP005057	21.6714	0
ASTEI08445	ASTE009207	AGAP005061	98.9744	100
ASTEI08444	ASTE009206	AGAP005062	88.6256	0
ASTEI07294	ASTE009140	AGAP005070	66.9184	50
ASTEI07289	ASTE007183	AGAP005075	48.4536	0
ASTEI07288	ASTE007181	AGAP005076	67.2945	50
ASTEI07287	ASTE010518	AGAP005079	77.0833	0
ASTEI07286	ASTE010519	AGAP005080	88.9362	0
ASTEI07285	ASTE010520	AGAP005081	73.1278	75
ASTEI07284	ASTE010521	AGAP005082	91.9273	100
ASTEI07283	ASTE010522	AGAP005088	85.133	0
ASTEI04889	ASTE003974	AGAP005092	66.3866	100
ASTEI07267	ASTE010543	AGAP005095	100	50
ASTEI07264	ASTE011763	AGAP005098	72.8814	75
ASTEI07261	ASTE000737	AGAP005100	83.0189	50
ASTEI07259	ASTE000739	AGAP005102	51.9465	75
ASTEI07254	ASTE000746	AGAP005108	84.3672	75
ASTEI07253	ASTE000747	AGAP005109	81.6	0
ASTEI07252	ASTE000748	AGAP005110	100	25
ASTEI07249	ASTE000751	AGAP005113	96.0912	100
ASTEI07245	ASTE000754	AGAP005117	99.5475	100
ASTEI07244	ASTE000755	AGAP005118	94.8387	100
ASTEI07243	ASTE000756	AGAP005119	82.1343	100
ASTEI07242	ASTE000757	AGAP005120	92.1659	0
ASTEI07240	ASTE000758	AGAP005122	89.6296	100
ASTEI07239	ASTE000760	AGAP005124	94.5493	0
ASTEI10108	ASTE005096	AGAP005127	93.633	75
ASTEI10107	ASTE005097	AGAP005128	84.9257	25
ASTEI10106	ASTE005098	AGAP005129	98.2014	50
ASTEI10105	ASTE005099	AGAP005130	90.0935	100
ASTEI10104	ASTE005100	AGAP005131	96.1538	0
ASTEI10101	ASTE005103	AGAP005134	98.7296	0
ASTEI10094	ASTE005111	AGAP005142	74.0132	25
ASTEI10092	ASTE005113	AGAP005144	98.1651	0
ASTEI10088	ASTE005117	AGAP005148	83.4746	0
ASTEI10087	ASTE005118	AGAP005149	95.3125	0
ASTEI08268	ASTE005122	AGAP005155	83.5305	100
ASTEI08262	ASTE005130	AGAP005161	50.175	0
ASTEI08251	ASTE002593	AGAP005170	93.0743	100
ASTEI08249	ASTE002595	AGAP005174	34.1889	0
ASTEI09248	ASTE002606	AGAP005188	85.6495	100
ASTEI09249	ASTE002607	AGAP005190	50.2747	100
ASTEI09250	ASTE002608	AGAP005191	90.5307	100
ASTEI09251	ASTE002610	AGAP005193	87.1327	0
ASTEI092500	ASTE002614	AGAP005197	100	0
ASTEI06032	ASTE003027	AGAP005209	97.8723	50
ASTEI06031	ASTE003026	AGAP005210	90.708	75
ASTEI06030	ASTE003025	AGAP005211	90.3052	0
ASTEI06027	ASTE003022	AGAP005213	94.5876	100
ASTEI06025	ASTE003020	AGAP005216	84.3664	75
ASTEI06017	ASTE003014	AGAP005221	46.8366	100
ASTEI06012	ASTE003010	AGAP005227	88.3171	100
ASTEI06006	ASTE003004	AGAP005234	88.9423	100
ASTEI06006	ASTE003004	AGAP005234	88.9423	100
ASTEI06003	ASTE003001	AGAP005237	48.8372	100
ASTEI05996	ASTE007259	AGAP005245	87.0455	25
ASTEI05989	ASTE008411	AGAP005246	69.958	25
ASTEI05984	ASTE008767	AGAP005250	79.1295	50
ASTEI05979	ASTE008769	AGAP005252	77.6087	0
ASTEI05978	ASTE008770	AGAP005254	96.603	0
ASTEI05977	ASTE008038	AGAP005255	43.7624	50
ASTEI05968	ASTE008030	AGAP005262	90.5997	0
ASTEI05967	ASTE008029	AGAP005263	70.5401	100
ASTEI10215	ASTE011166	AGAP005267	97.2826	50
ASTEI10212	ASTE011163	AGAP005270	93.4985	0
ASTEI10204	ASTE011151	AGAP005282	85.8696	50
ASTEI10197	ASTE011142	AGAP005291	55.1212	100
ASTEI10195	ASTE011139	AGAP005293	97.619	100
ASTEI10193	ASTE011137	AGAP005295	83.2911	0
ASTEI10190	ASTE011135	AGAP005298	95.5056	0
ASTEI10185	ASTE005807	AGAP005302	95.0355	25
ASTEI10184	ASTE005808	AGAP005305	62.5637	50
ASTEI10182	ASTE005809	AGAP005306	88.755	75
ASTEI11638	ASTE015166	AGAP005314	100	100
ASTEI07273	ASTE010535	AGAP005316	98.6667	100
ASTEI07274	ASTE010534	AGAP005317	40.835	100
ASTEI07276	ASTE010532	AGAP005320	81.7778	25
ASTEI07278	ASTE010530	AGAP005322	82.1519	0
ASTEI09265	ASTE002626	AGAP005325	87.7333	50
ASTEI09268	ASTE002628	AGAP005327	96.3504	100
ASTEI10529	ASTE002633	AGAP005331	92.3944	0
ASTEI10534	ASTE002638	AGAP005336	98.6056	0
ASTEI10537	ASTE002642	AGAP005341	96.7695	100
ASTEI10538	ASTE002643	AGAP005342	85.192	75
ASTEI10539	ASTE002644	AGAP005342	0.645682	25
ASTEI10538	ASTE002643	AGAP005343	1.27971	75
ASTEI10539	ASTE002644	AGAP005343	71.7514	75
ASTEI10540	ASTE002645	AGAP005344	99.5238	0
ASTEI10543	ASTE002648	AGAP005347	85.8	100
ASTEI10055	ASTE002652	AGAP005351	89.0244	25
ASTEI10056	ASTE002653	AGAP005352	76.0188	100
ASTEI10061	ASTE000526	AGAP005359	62.7024	100
ASTEI10065	ASTE000530	AGAP005364	93.2563	100
ASTEI10066	ASTE000531	AGAP005365	78.125	0
ASTEI10069	ASTE000537	AGAP005372	16.8298	100
ASTEI10069	ASTE000537	AGAP005373	14.6461	100
ASTEI10071	ASTE000539	AGAP005375	91.1765	100
ASTEI10072	ASTE000540	AGAP005376	86.6071	100
ASTEI10081	ASTE000553	AGAP005391	86.3758	0
ASTEI10083	ASTE000555	AGAP005393	99	25
ASTEI10949	ASTE000560	AGAP005398	86.4865	0
ASTEI11072	ASTE000563	AGAP005400	90.4494	0
ASTEI10789	ASTE000564	AGAP005401	96.7308	25
ASTEI10788	ASTE000565	AGAP005402	95.0355	0
ASTEI10787	ASTE000566	AGAP005404	89.0459	75
ASTEI10786	ASTE000568	AGAP005405	64.7399	0
ASTEI09133	ASTE011089	AGAP005406	59.1969	50
ASTEI09137	ASTE011093	AGAP005410	83.6634	100
ASTEI09138	ASTE011094	AGAP005411	80.0609	0
ASTEI02043	ASTE011098	AGAP005413	89.3238	0
ASTEI02044	ASTE011099	AGAP005414	79.1489	100
ASTEI02048	ASTE011103	AGAP005418	85.1064	75
ASTEI02049	ASTE010687	AGAP005419	75	0
ASTEI02051	ASTE010689	AGAP005421	88.5514	25
ASTEI02052	ASTE010690	AGAP005422	94.2308	0
ASTEI02053	ASTE010691	AGAP005423	100	0
ASTEI02054	ASTE010694	AGAP005425	93.3824	100
ASTEI02055	ASTE010695	AGAP005427	79.8701	0
ASTEI02056	ASTE010696	AGAP005428	97.4138	100
ASTEI02061	ASTE010702	AGAP005434	77.686	100
ASTEI02062	ASTE010705	AGAP005435	90.6452	100
ASTEI02064	ASTE010707	AGAP005438	67.8839	100
ASTEI02066	ASTE010709	AGAP005445	99.4792	100
ASTEI02067	ASTE010710	AGAP005447	42.5474	25
ASTEI02077	ASTE010723	AGAP005456	97.0803	100
ASTEI02079	ASTE010726	AGAP005459	86.8056	100
ASTEI02080	ASTE010727	AGAP005460	85.3846	50
ASTEI02082	ASTE010729	AGAP005462	96.8531	0
ASTEI02087	ASTE010320	AGAP005467	88.1811	0
ASTEI02092	ASTE010313	AGAP005471	86.3051	100
ASTEI02093	ASTE010312	AGAP005472	87.6961	25
ASTEI02098	ASTE010305	AGAP005483	51.9846	75
ASTEI02098	ASTE010305	AGAP005484	44.0461	100
ASTEI02106	ASTE010294	AGAP005498	68.3386	100
ASTEI02107	ASTE010293	AGAP005499	81.3008	25
ASTEI02238	ASTE010291	AGAP005501	25.2708	100
ASTEI02110	ASTE010290	AGAP005504	86.351	0
ASTEI02112	ASTE010289	AGAP005505	73.7458	0
ASTEI02115	ASTE010286	AGAP005507	94.5946	25
ASTEI02118	ASTE010282	AGAP005510	84.0637	25
ASTEI02128	ASTE010274	AGAP005521	100	25
ASTEI02129	ASTE010273	AGAP005523	50.9044	25
ASTEI02135	ASTE010267	AGAP005530	29.0155	100
ASTEI02136	ASTE010266	AGAP005532	87.6972	100
ASTEI02137	ASTE010265	AGAP005533	79.581	75
ASTEI02139	ASTE010263	AGAP005535	82.4593	0
ASTEI02141	ASTE010261	AGAP005536	92.4131	50
ASTEI02143	ASTE010260	AGAP005538	86.0656	0
ASTEI02144	ASTE010258	AGAP005539	86.0215	0
ASTEI02145	ASTE010257	AGAP005540	95.3416	100
ASTEI02148	ASTE010255	AGAP005542	47.7952	100
ASTEI02149	ASTE010254	AGAP005544	95.6023	0
ASTEI02150	ASTE010253	AGAP005545	86.7454	0
ASTEI02155	ASTE010248	AGAP005549	96.3444	75
ASTEI021531	ASTE010247	AGAP005550	89.8876	0
ASTEI02157	ASTE010246	AGAP005551	80.7645	0
ASTEI02161	ASTE010240	AGAP005556	93.3824	0
ASTEI02163	ASTE010238	AGAP005558	49.8316	100
ASTEI021535	ASTE010237	AGAP005560	88.2692	25
ASTEI02166	ASTE010236	AGAP005561	96.2963	0
ASTEI02167	ASTE010234	AGAP005563	89.4299	75
ASTEI02179	ASTE009489	AGAP005575	27.5417	100
ASTEI02180	ASTE009490	AGAP005576	96.3168	100
ASTEI02184	ASTE009494	AGAP005581	97.2561	75
ASTEI02188	ASTE009498	AGAP005584	91.656	25
ASTEI02192	ASTE009502	AGAP005588	79.661	0
ASTEI02200	ASTE009511	AGAP005602	82.6087	0
ASTEI02200	ASTE009511	AGAP005603	82.6087	25
ASTEI02202	ASTE009513	AGAP005604	96.347	75
ASTEI02205	ASTE009516	AGAP005608	74.3738	100
ASTEI02206	ASTE009517	AGAP005609	83.5	75
ASTEI02211	ASTE009524	AGAP005615	89.9642	0
ASTEI11160	ASTE009527	AGAP005618	95.1087	0
ASTEI02215	ASTE009530	AGAP005621	96.748	25
ASTEI02218	ASTE009533	AGAP005624	81.9767	25
ASTEI02221	ASTE009536	AGAP005627	72.8216	100
ASTEI02223	ASTE009539	AGAP005630	98.7562	100
ASTEI02224	ASTE009540	AGAP005631	95.6522	75
ASTEI02225	ASTE009541	AGAP005632	97.6898	100
ASTEI02229	ASTE009544	AGAP005634	85.558	0
ASTEI02233	ASTE009548	AGAP005639	95.4755	25
ASTEI02234	ASTE009549	AGAP005640	98.3888	100
ASTEI02236	ASTE009552	AGAP005643	62.7907	100
ASTEI02237	ASTE009553	AGAP005644	89.8096	0
ASTEI02241	ASTE009559	AGAP005649	56.892	100
ASTEI02242	ASTE009560	AGAP005650	94.4304	100
ASTEI02244	ASTE009561	AGAP005652	91.0448	100
ASTEI02246	ASTE009563	AGAP005654	91.5033	75
ASTEI02252	ASTE009570	AGAP005662	96.9121	100
ASTEI02255	ASTE009577	AGAP005673	77.4775	50
ASTEI02264	ASTE009586	AGAP005683	88.7892	100
ASTEI02265	ASTE009587	AGAP005684	88.2166	0
ASTEI02266	ASTE009588	AGAP005685	71.519	0
ASTEI02267	ASTE009590	AGAP005693	74.8284	0
ASTEI02273	ASTE006799	AGAP005699	92.555	50
ASTEI02274	ASTE006800	AGAP005700	94.0036	0
ASTEI06384	ASTE004908	AGAP005710	70.1906	50
ASTEI06386	ASTE004910	AGAP005712	95.0783	100
ASTEI06396	ASTE007035	AGAP005723	94.1176	100
ASTEI11622	ASTE007034	AGAP005724	100	25
ASTEI11478	ASTE007030	AGAP005728	92.615	100
ASTEI10907	ASTE007029	AGAP005729	99	0
ASTEI10373	ASTE007026	AGAP005731	91.1442	100
ASTEI10378	ASTE007021	AGAP005736	92.9504	25
ASTEI10386	ASTE003790	AGAP005743	48.2601	50
ASTEI10390	ASTE003787	AGAP005749	93.9516	100
ASTEI10391	ASTE003786	AGAP005751	25.8854	75
ASTEI10391	ASTE003786	AGAP005752	27.3664	0
ASTEI10392	ASTE003785	AGAP005753	88.0309	100
ASTEI10391	ASTE003786	AGAP005754	15.0676	75
ASTEI11262	ASTE003780	AGAP005757	28.3662	100
ASTEI02526	ASTE003776	AGAP005762	75.6447	100
ASTEI02529	ASTE003772	AGAP005766	36.3636	100
ASTEI02529	ASTE003772	AGAP005767	34.7403	0
ASTEI02529	ASTE003772	AGAP005768	77.5974	100
ASTEI02532	ASTE003769	AGAP005771	91.7563	0
ASTEI11481	ASTE003768	AGAP005772	85.119	75
ASTEI02536	ASTE003764	AGAP005775	94.1909	75
ASTEI02538	ASTE007178	AGAP005777	88.5173	50
ASTEI02539	ASTE007177	AGAP005778	78.9272	50
ASTEI06845	ASTE001240	AGAP005780	59.5775	0
ASTEI11217	ASTE001239	AGAP005781	93.8875	25
ASTEI11216	ASTE001238	AGAP005782	95.5752	0
ASTEI06841	ASTE001234	AGAP005786	75.8865	50
ASTEI08495	ASTE009773	AGAP005796	92.891	0
ASTEI08493	ASTE001947	AGAP005799	81.7829	0
ASTEI08489	ASTE001951	AGAP005802	98.8506	25
ASTEI08481	ASTE001959	AGAP005807	69.7143	50
ASTEI04536	ASTE001961	AGAP005809	73.9437	0
ASTEI04537	ASTE001962	AGAP005811	41.1765	100
ASTEI04538	ASTE001963	AGAP005812	75.0988	75
ASTEI11066	ASTE003903	AGAP005814	81.3202	50
ASTEI08545	ASTE003904	AGAP005815	98.6928	25
ASTEI08541	ASTE003908	AGAP005818	85.7708	100
ASTEI08539	ASTE003910	AGAP005820	86.5979	0
ASTEI08538	ASTE007423	AGAP005822	70.3488	0
ASTEI08536	ASTE007421	AGAP005824	95.9091	25
ASTEI08535	ASTE007420	AGAP005825	88.565	100
ASTEI08533	ASTE007418	AGAP005828	80.1556	0
ASTEI08529	ASTE007000	AGAP005832	45.3652	100
ASTEI08528	ASTE007001	AGAP005833	36.1564	100
ASTEI08527	ASTE007003	AGAP005838	97.8873	50
ASTEI08525	ASTE007006	AGAP005840	73.6196	100
ASTEI08521	ASTE007010	AGAP005844	84.4828	25
ASTEI08520	ASTE007011	AGAP005845	51.6529	100
ASTEI08518	ASTE007013	AGAP005847	90.4255	0
ASTEI068250	ASTE001221	AGAP005852	88.3721	100
ASTEI06828	ASTE001222	AGAP005853	59.6661	25
ASTEI068253	ASTE001224	AGAP005856	88.9809	100
ASTEI068254	ASTE001226	AGAP005858	100	100
ASTEI06836	ASTE001228	AGAP005860	96.0784	100
ASTEI06837	ASTE001229	AGAP005861	97.3958	75
ASTEI02833	ASTE010473	AGAP005865	20.4348	0
ASTEI02832	ASTE010474	AGAP005866	96.1832	100
ASTEI02829	ASTE010477	AGAP005872	22.4689	100
ASTEI02821	ASTE010482	AGAP005882	89.9244	100
ASTEI02820	ASTE010483	AGAP005883	81.0547	0
ASTEI02814	ASTE010494	AGAP005890	84.0278	100
ASTEI02813	ASTE010495	AGAP005891	93.0192	25
ASTEI02812	ASTE010496	AGAP005892	93.2373	100
ASTEI02811	ASTE010497	AGAP005893	68.7943	25
ASTEI02810	ASTE010498	AGAP005894	95.7166	50
ASTEI02802	ASTE002557	AGAP005901	70.7298	75
ASTEI02798	ASTE002560	AGAP005904	99.0066	100
ASTEI02795	ASTE002565	AGAP005909	98.7952	0
ASTEI02794	ASTE002566	AGAP005910	96.6825	100
ASTEI02791	ASTE002568	AGAP005911	100	100
ASTEI02791	ASTE002568	AGAP005912	99.7059	75
ASTEI02790	ASTE002570	AGAP005913	99.7059	100
ASTEI02789	ASTE002571	AGAP005914	77.2277	50
ASTEI02787	ASTE002573	AGAP005916	99.4536	0
ASTEI02785	ASTE002575	AGAP005918	90.6926	100
ASTEI02775	ASTE001038	AGAP005927	77.9412	25
ASTEI02774	ASTE001036	AGAP005929	94.822	0
ASTEI06368	ASTE004890	AGAP005936	69.8182	50
ASTEI06367	ASTE004889	AGAP005937	69.7904	0
ASTEI06364	ASTE004886	AGAP005940	77.5824	0
ASTEI06362	ASTE004883	AGAP005943	81.9554	100
ASTEI06360	ASTE004882	AGAP005945	49.3045	100
ASTEI06358	ASTE004880	AGAP005947	100	0
ASTEI06354	ASTE004874	AGAP005953	79.4505	100
ASTEI06353	ASTE004873	AGAP005954	89.3443	25
ASTEI06351	ASTE004872	AGAP005955	94.6903	50
ASTEI06350	ASTE004871	AGAP005956	84.991	100
ASTEI06346	ASTE004867	AGAP005960	95.941	25
ASTEI063440	ASTE004865	AGAP005961	96.4888	100
ASTEI06343	ASTE004862	AGAP005963	69.9281	25
ASTEI06342	ASTE004861	AGAP005964	93.1034	100
ASTEI06339	ASTE004856	AGAP005972	92.8125	100
ASTEI06338	ASTE004855	AGAP005973	83.2836	25
ASTEI06336	ASTE004853	AGAP005976	97.8261	0
ASTEI06332	ASTE004849	AGAP005980	69.163	100
ASTEI06330	ASTE004848	AGAP005981	92.9825	0
ASTEI06327	ASTE004845	AGAP005984	31.8777	100
ASTEI06324	ASTE004841	AGAP005990	92.7536	100
ASTEI06323	ASTE010230	AGAP005991	86.8852	25
ASTEI06317	ASTE004833	AGAP005999	32.1767	100
ASTEI06314	ASTE004831	AGAP006003	15.7685	50
[truncated: 2,278 more rows]
