# Supplementary material for: Proteome data of Anopheles stephensi salivary glands using high-resolution mass spectrometry analysis
Source: Data Brief. 2018 Nov 27;21:2554–61. doi: 10.1016/j.dib.2018.11.070 (PMC6288417; doi:10.1016/j.dib.2018.11.070)
Supplement: Supplementary file 4 — Supplementary Table S3: Detailed functional analysis for the Gene Ontology terms (biological processes, molecular function and cellular component) for the identified salivary glands proteome of A. stephensi. [file mmc4.xls]

## Sheet: Table_S3
Supplementary Table 3: S3
List of associated Gene Ontology terms of the identified proteins in An. stephensi (Listion strain) based on ortholog proteins of An. gambiae
Biological Processess
GOID	GOTerm	Term PValue	Term PValue Corrected with Bonferroni	Group PValue	Group PValue Corrected with Bonferroni	% Associated Genes	# Genes	Associated Genes Found
GO:0006612	protein targeting to membrane	8.71676e-05	0.0357387	8.71676e-05	0.0106344	100	10	[AGAP001939, AGAP002183, AGAP004610, AGAP006895, AGAP007361, AGAP007492, AGAP008339, AGAP008761, AGAP009948, AGAP010894]
GO:0006090	pyruvate metabolic process	8.15964e-06	0.00334545	8.15964e-06	0.000995476	93.75	15	[AGAP001420, AGAP001630, AGAP002564, AGAP003030, AGAP004596, AGAP004773, AGAP004786, AGAP004880, AGAP007642, AGAP007827, AGAP007975, AGAP008802, AGAP010421, AGAP011208, AGAP012167]
GO:0072657	protein localization to membrane	8.15964e-06	0.00334545	8.15964e-06	0.000995476	93.75	15	[AGAP001939, AGAP002183, AGAP004099, AGAP004610, AGAP005421, AGAP005624, AGAP005782, AGAP006895, AGAP007361, AGAP007492, AGAP008339, AGAP008761, AGAP009948, AGAP010679, AGAP010894]
GO:0090150	establishment of protein localization to membrane	8.15964e-06	0.00334545	8.15964e-06	0.000995476	93.75	15	[AGAP001939, AGAP002183, AGAP004099, AGAP004610, AGAP005421, AGAP005624, AGAP005782, AGAP006895, AGAP007361, AGAP007492, AGAP008339, AGAP008761, AGAP009948, AGAP010679, AGAP010894]
GO:0006099	tricarboxylic acid cycle	1.95772e-05	0.00802665	1.95772e-05	0.00238842	93.3333	14	[AGAP000551, AGAP001884, AGAP002192, AGAP002728, AGAP003168, AGAP004055, AGAP006366, AGAP006660, AGAP007309, AGAP007786, AGAP007852, AGAP009510, AGAP010429, AGAP010672]
GO:0009064	glutamine family amino acid metabolic process	1.95772e-05	0.00802665	1.95772e-05	0.00238842	93.3333	14	[AGAP000300, AGAP002308, AGAP002355, AGAP002518, AGAP003015, AGAP003361, AGAP003860, AGAP004366, AGAP005009, AGAP006360, AGAP006670, AGAP008783, AGAP008988, AGAP009624]
GO:0006096	glycolytic process	4.67668e-05	0.0191744	4.67668e-05	0.00570555	92.8571	13	[AGAP001420, AGAP001630, AGAP002564, AGAP003030, AGAP004596, AGAP004773, AGAP004786, AGAP004880, AGAP007642, AGAP007827, AGAP008802, AGAP011208, AGAP012167]
GO:0001731	formation of translation preinitiation complex	0.000111168	0.045579	0.000111168	0.0135625	92.3077	12	[AGAP002337, AGAP002340, AGAP002935, AGAP004725, AGAP006130, AGAP006607, AGAP006613, AGAP007668, AGAP009204, AGAP011580, AGAP012140, AGAP012281]
GO:0006446	regulation of translational initiation	0.000111168	0.045579	0.000111168	0.0135625	92.3077	12	[AGAP002337, AGAP002340, AGAP002935, AGAP004725, AGAP006130, AGAP006607, AGAP006613, AGAP007668, AGAP007781, AGAP011580, AGAP012140, AGAP012281]
GO:0044724	single-organism carbohydrate catabolic process	5.39233e-08	2.21085e-05	2.44473e-07	2.98257e-05	85.7143	25	[AGAP001200, AGAP001420, AGAP001630, AGAP002564, AGAP003030, AGAP004197, AGAP004596, AGAP004687, AGAP004773, AGAP004786, AGAP004880, AGAP005080, AGAP005581, AGAP007642, AGAP007827, AGAP008802, AGAP009949, AGAP010329, AGAP010739, AGAP010866, AGAP011208, AGAP011457, AGAP011800, AGAP012167]
GO:0006739	NADP metabolic process	4.67668e-05	0.0191744	4.67668e-05	0.00570555	85.7143	13	[AGAP004197, AGAP004687, AGAP005080, AGAP005581, AGAP006767, AGAP009949, AGAP010329, AGAP010739, AGAP010866, AGAP011122, AGAP011457, AGAP011800]
GO:0071826	ribonucleoprotein complex subunit organization	9.32649e-06	0.00382386	9.32649e-06	0.00113783	84	21	[AGAP001380, AGAP002035, AGAP002337, AGAP002340, AGAP002935, AGAP004725, AGAP004887, AGAP005413, AGAP006130, AGAP006607, AGAP006613, AGAP007668, AGAP007894, AGAP008314, AGAP009204, AGAP011245, AGAP011580, AGAP011777, AGAP012140, AGAP012142, AGAP012281]
GO:0016052	carbohydrate catabolic process	2.44473e-07	0.000100234	2.44473e-07	2.98257e-05	82.7586	25	[AGAP001200, AGAP001420, AGAP001630, AGAP002564, AGAP003030, AGAP004197, AGAP004596, AGAP004687, AGAP004773, AGAP004786, AGAP004880, AGAP005080, AGAP005581, AGAP007642, AGAP007827, AGAP008802, AGAP009949, AGAP010329, AGAP010739, AGAP010866, AGAP011208, AGAP011457, AGAP011800, AGAP012167]
GO:0061024	membrane organization	2.45615e-06	0.00100702	2.45615e-06	0.000299651	82.7586	24	[AGAP001802, AGAP001939, AGAP001954, AGAP002183, AGAP004099, AGAP004610, AGAP005421, AGAP005624, AGAP005684, AGAP005782, AGAP006895, AGAP007361, AGAP007492, AGAP008184, AGAP008339, AGAP008761, AGAP009840, AGAP009948, AGAP010026, AGAP010087, AGAP010679, AGAP010894, AGAP011483, AGAP011751]
GO:0010608	posttranscriptional regulation of gene expression	3.62182e-05	0.0148495	3.62182e-05	0.00441862	82.6087	19	[AGAP002101, AGAP002337, AGAP002340, AGAP002935, AGAP003156, AGAP004725, AGAP006130, AGAP006459, AGAP006607, AGAP006613, AGAP007492, AGAP007668, AGAP007781, AGAP010382, AGAP010420, AGAP011284, AGAP011580, AGAP012140, AGAP012281]
GO:0022618	ribonucleoprotein complex assembly	3.62182e-05	0.0148495	3.62182e-05	0.00441862	82.6087	19	[AGAP001380, AGAP002337, AGAP002340, AGAP002935, AGAP004725, AGAP004887, AGAP005413, AGAP006130, AGAP006607, AGAP006613, AGAP007668, AGAP008314, AGAP009204, AGAP011245, AGAP011580, AGAP011777, AGAP012140, AGAP012142, AGAP012281]
GO:0006006	glucose metabolic process	4.39491e-05	0.0180191	4.39491e-05	0.00536179	82.3529	15	[AGAP001630, AGAP004197, AGAP004687, AGAP004742, AGAP005080, AGAP005581, AGAP009623, AGAP009949, AGAP010329, AGAP010739, AGAP010866, AGAP011457, AGAP011800, AGAP012167]
GO:0072524	pyridine-containing compound metabolic process	7.24582e-06	0.00297079	7.24582e-06	0.00088399	81.8182	19	[AGAP000112, AGAP002227, AGAP004197, AGAP004687, AGAP005080, AGAP005581, AGAP005929, AGAP006767, AGAP008516, AGAP009543, AGAP009544, AGAP009949, AGAP010329, AGAP010739, AGAP010866, AGAP011122, AGAP011457, AGAP011800]
GO:0006417	regulation of translation	7.2245e-05	0.0296204	7.2245e-05	0.00881388	81.8182	18	[AGAP002101, AGAP002337, AGAP002340, AGAP002935, AGAP003156, AGAP004725, AGAP006130, AGAP006459, AGAP006607, AGAP006613, AGAP007492, AGAP007668, AGAP007781, AGAP010420, AGAP011284, AGAP011580, AGAP012140, AGAP012281]
GO:0044802	single-organism membrane organization	1.01814e-05	0.00417438	1.01814e-05	0.00124213	81.4815	22	[AGAP001802, AGAP001939, AGAP002183, AGAP004099, AGAP004610, AGAP005421, AGAP005624, AGAP005684, AGAP005782, AGAP006895, AGAP007361, AGAP007492, AGAP008184, AGAP008339, AGAP008761, AGAP009840, AGAP009948, AGAP010026, AGAP010679, AGAP010894, AGAP011483, AGAP011751]
GO:0006886	intracellular protein transport	6.47938e-17	2.65655e-14	6.47938e-17	7.90485e-15	80	80	[AGAP000161, AGAP000291, AGAP000529, AGAP000983, AGAP001043, AGAP001110, AGAP001267, AGAP001273, AGAP001399, AGAP001484, AGAP001703, AGAP001754, AGAP001759, AGAP001939, AGAP001958, AGAP002183, AGAP002498, AGAP002665, AGAP002970, AGAP003021, AGAP003035, AGAP003192, AGAP003457, AGAP003540, AGAP003576, AGAP003970, AGAP003981, AGAP004098, AGAP004099, AGAP004283, AGAP004439, AGAP004535, AGAP004610, AG…
GO:0019362	pyridine nucleotide metabolic process	3.53783e-05	0.0145051	3.53783e-05	0.00431615	80	17	[AGAP000112, AGAP004197, AGAP004687, AGAP005080, AGAP005581, AGAP006767, AGAP008516, AGAP009543, AGAP009544, AGAP009949, AGAP010329, AGAP010739, AGAP010866, AGAP011122, AGAP011457, AGAP011800]
GO:0046496	nicotinamide nucleotide metabolic process	3.53783e-05	0.0145051	3.53783e-05	0.00431615	80	17	[AGAP000112, AGAP004197, AGAP004687, AGAP005080, AGAP005581, AGAP006767, AGAP008516, AGAP009543, AGAP009544, AGAP009949, AGAP010329, AGAP010739, AGAP010866, AGAP011122, AGAP011457, AGAP011800]
GO:0006413	translational initiation	2.24535e-05	0.00920593	2.24535e-05	0.00273933	79.3103	23	[AGAP001380, AGAP002337, AGAP002340, AGAP002525, AGAP002935, AGAP002948, AGAP003119, AGAP004725, AGAP006130, AGAP006459, AGAP006607, AGAP006613, AGAP007668, AGAP007781, AGAP009204, AGAP009904, AGAP010181, AGAP011203, AGAP011580, AGAP011804, AGAP012140, AGAP012281, AGAP012309]
GO:0051649	establishment of localization in cell	4.23206e-23	1.73514e-20	4.23206e-23	5.16311e-21	78.6667	118	[AGAP000161, AGAP000291, AGAP000395, AGAP000529, AGAP000983, AGAP000995, AGAP001043, AGAP001110, AGAP001267, AGAP001273, AGAP001399, AGAP001417, AGAP001463, AGAP001484, AGAP001694, AGAP001703, AGAP001754, AGAP001759, AGAP001939, AGAP001958, AGAP002183, AGAP002193, AGAP002338, AGAP002454, AGAP002498, AGAP002665, AGAP002970, AGAP002982, AGAP003021, AGAP003023, AGAP003035, AGAP003192, AGAP003203, AG…
GO:0046907	intracellular transport	2.85816e-20	1.17185e-17	2.85816e-20	3.48696e-18	77.9412	106	[AGAP000161, AGAP000291, AGAP000529, AGAP000983, AGAP000995, AGAP001043, AGAP001110, AGAP001267, AGAP001273, AGAP001399, AGAP001417, AGAP001484, AGAP001703, AGAP001754, AGAP001759, AGAP001939, AGAP001958, AGAP002183, AGAP002193, AGAP002338, AGAP002454, AGAP002498, AGAP002665, AGAP002970, AGAP002982, AGAP003021, AGAP003035, AGAP003192, AGAP003457, AGAP003540, AGAP003576, AGAP003970, AGAP003981, AG…
GO:0006605	protein targeting	6.17589e-06	0.00253212	6.17589e-06	0.000753459	77.1429	27	[AGAP001273, AGAP001754, AGAP001939, AGAP001958, AGAP002183, AGAP003457, AGAP003540, AGAP003981, AGAP004610, AGAP005401, AGAP006232, AGAP006884, AGAP006895, AGAP007361, AGAP007398, AGAP007492, AGAP008339, AGAP008572, AGAP008614, AGAP008761, AGAP009948, AGAP010227, AGAP010497, AGAP010679, AGAP010894, AGAP012339, AGAP013212]
GO:0070727	cellular macromolecule localization	4.68096e-16	1.91919e-13	4.68096e-16	5.71077e-14	76.7857	86	[AGAP000161, AGAP000291, AGAP000529, AGAP000983, AGAP001043, AGAP001110, AGAP001267, AGAP001273, AGAP001399, AGAP001484, AGAP001703, AGAP001754, AGAP001759, AGAP001939, AGAP001958, AGAP002183, AGAP002498, AGAP002665, AGAP002970, AGAP003021, AGAP003035, AGAP003192, AGAP003457, AGAP003540, AGAP003576, AGAP003970, AGAP003981, AGAP004098, AGAP004099, AGAP004283, AGAP004439, AGAP004535, AGAP004610, AG…
GO:0034613	cellular protein localization	4.68096e-16	1.91919e-13	4.68096e-16	5.71077e-14	76.7857	86	[AGAP000161, AGAP000291, AGAP000529, AGAP000983, AGAP001043, AGAP001110, AGAP001267, AGAP001273, AGAP001399, AGAP001484, AGAP001703, AGAP001754, AGAP001759, AGAP001939, AGAP001958, AGAP002183, AGAP002498, AGAP002665, AGAP002970, AGAP003021, AGAP003035, AGAP003192, AGAP003457, AGAP003540, AGAP003576, AGAP003970, AGAP003981, AGAP004098, AGAP004099, AGAP004283, AGAP004439, AGAP004535, AGAP004610, AG…
GO:0072594	establishment of protein localization to organelle	3.82237e-05	0.0156717	3.82237e-05	0.00466329	75.7576	25	[AGAP001273, AGAP001754, AGAP001939, AGAP001958, AGAP002183, AGAP003457, AGAP003540, AGAP003981, AGAP004610, AGAP005401, AGAP006232, AGAP006884, AGAP006895, AGAP007361, AGAP007398, AGAP007492, AGAP008339, AGAP008572, AGAP008614, AGAP009948, AGAP010227, AGAP010497, AGAP010679, AGAP010894, AGAP013212]
GO:0009156	ribonucleoside monophosphate biosynthetic process	3.82237e-05	0.0156717	3.82237e-05	0.00466329	75.7576	25	[AGAP000179, AGAP000180, AGAP000188, AGAP000523, AGAP000577, AGAP001021, AGAP001138, AGAP002037, AGAP002091, AGAP002858, AGAP003405, AGAP003599, AGAP004616, AGAP004890, AGAP005098, AGAP005134, AGAP005209, AGAP007722, AGAP007841, AGAP007966, AGAP009491, AGAP009786, AGAP010139, AGAP011131, AGAP011133]
GO:0008652	cellular amino acid biosynthetic process	9.90161e-06	0.00405966	9.90161e-06	0.001208	75.6757	28	[AGAP000011, AGAP000162, AGAP000416, AGAP000470, AGAP000534, AGAP000622, AGAP001512, AGAP001589, AGAP002308, AGAP002355, AGAP002518, AGAP002830, AGAP003015, AGAP003331, AGAP003860, AGAP004366, AGAP004598, AGAP004677, AGAP005009, AGAP005129, AGAP005618, AGAP006360, AGAP008988, AGAP010278, AGAP010447, AGAP010449, AGAP010492, AGAP012146]
GO:0015031	protein transport	1.11359e-20	4.56572e-18	1.11359e-20	1.35858e-18	75.641	118	[AGAP000161, AGAP000291, AGAP000395, AGAP000433, AGAP000529, AGAP000781, AGAP000983, AGAP001043, AGAP001108, AGAP001110, AGAP001211, AGAP001267, AGAP001273, AGAP001285, AGAP001399, AGAP001484, AGAP001617, AGAP001694, AGAP001703, AGAP001754, AGAP001759, AGAP001939, AGAP001958, AGAP002092, AGAP002183, AGAP002277, AGAP002454, AGAP002498, AGAP002665, AGAP002970, AGAP003021, AGAP003028, AGAP003035, AG…
GO:0045184	establishment of protein localization	5.32886e-21	2.18483e-18	5.32886e-21	6.50121e-19	75.625	121	[AGAP000161, AGAP000291, AGAP000395, AGAP000433, AGAP000529, AGAP000781, AGAP000983, AGAP001043, AGAP001108, AGAP001110, AGAP001211, AGAP001267, AGAP001273, AGAP001285, AGAP001399, AGAP001484, AGAP001617, AGAP001694, AGAP001703, AGAP001754, AGAP001759, AGAP001939, AGAP001958, AGAP002092, AGAP002183, AGAP002277, AGAP002454, AGAP002498, AGAP002665, AGAP002970, AGAP003021, AGAP003028, AGAP003035, AG…
GO:0006418	tRNA aminoacylation for protein translation	5.29931e-06	0.00217272	5.29931e-06	0.000646516	75	30	[AGAP000325, AGAP000735, AGAP000991, AGAP001276, AGAP002014, AGAP002101, AGAP002383, AGAP002570, AGAP002653, AGAP002945, AGAP002969, AGAP003003, AGAP003156, AGAP003413, AGAP003517, AGAP003589, AGAP004708, AGAP005576, AGAP007844, AGAP008265, AGAP008604, AGAP008929, AGAP009701, AGAP010086, AGAP010267, AGAP010420, AGAP011821, AGAP012096, AGAP012283, AGAP013209]
GO:0005996	monosaccharide metabolic process	1.08733e-05	0.00445804	1.08733e-05	0.00132654	75	25	[AGAP001630, AGAP002608, AGAP002914, AGAP004020, AGAP004197, AGAP004376, AGAP004451, AGAP004687, AGAP004742, AGAP005080, AGAP005581, AGAP007285, AGAP008584, AGAP008664, AGAP009623, AGAP009949, AGAP010329, AGAP010739, AGAP010866, AGAP011353, AGAP011457, AGAP011800, AGAP012010, AGAP012167]
GO:0008104	protein localization	1.43424e-20	5.8804e-18	1.43424e-20	1.74978e-18	74.5455	123	[AGAP000161, AGAP000291, AGAP000395, AGAP000433, AGAP000529, AGAP000781, AGAP000983, AGAP001043, AGAP001108, AGAP001110, AGAP001211, AGAP001267, AGAP001273, AGAP001285, AGAP001399, AGAP001484, AGAP001617, AGAP001694, AGAP001703, AGAP001754, AGAP001759, AGAP001939, AGAP001958, AGAP002092, AGAP002183, AGAP002277, AGAP002454, AGAP002498, AGAP002665, AGAP002970, AGAP003021, AGAP003028, AGAP003035, AG…
GO:0043038	amino acid activation	4.58343e-06	0.0018792	4.58343e-06	0.000559178	74.4186	32	[AGAP000325, AGAP000735, AGAP000991, AGAP001276, AGAP002014, AGAP002101, AGAP002383, AGAP002570, AGAP002653, AGAP002945, AGAP002969, AGAP003003, AGAP003156, AGAP003413, AGAP003517, AGAP003589, AGAP004057, AGAP004708, AGAP004929, AGAP005576, AGAP007844, AGAP008265, AGAP008604, AGAP008929, AGAP009701, AGAP010086, AGAP010267, AGAP010420, AGAP011821, AGAP012096, AGAP012283, AGAP013209]
GO:0043039	tRNA aminoacylation	4.58343e-06	0.0018792	4.58343e-06	0.000559178	74.4186	32	[AGAP000325, AGAP000735, AGAP000991, AGAP001276, AGAP002014, AGAP002101, AGAP002383, AGAP002570, AGAP002653, AGAP002945, AGAP002969, AGAP003003, AGAP003156, AGAP003413, AGAP003517, AGAP003589, AGAP004057, AGAP004708, AGAP004929, AGAP005576, AGAP007844, AGAP008265, AGAP008604, AGAP008929, AGAP009701, AGAP010086, AGAP010267, AGAP010420, AGAP011821, AGAP012096, AGAP012283, AGAP013209]
GO:0009124	nucleoside monophosphate biosynthetic process	3.38086e-05	0.0138615	3.38086e-05	0.00412465	74.2857	26	[AGAP000179, AGAP000180, AGAP000188, AGAP000523, AGAP000577, AGAP001021, AGAP001138, AGAP002037, AGAP002091, AGAP002858, AGAP003405, AGAP003599, AGAP004616, AGAP004890, AGAP005098, AGAP005134, AGAP005209, AGAP007722, AGAP007841, AGAP007966, AGAP009491, AGAP009786, AGAP010139, AGAP010457, AGAP011131, AGAP011133]
GO:0019318	hexose metabolic process	2.09169e-05	0.00857592	2.09169e-05	0.00255186	74.1936	24	[AGAP001630, AGAP002914, AGAP004020, AGAP004197, AGAP004376, AGAP004451, AGAP004687, AGAP004742, AGAP005080, AGAP005581, AGAP007285, AGAP008584, AGAP008664, AGAP009623, AGAP009949, AGAP010329, AGAP010739, AGAP010866, AGAP011353, AGAP011457, AGAP011800, AGAP012010, AGAP012167]
GO:0016192	vesicle-mediated transport	2.27343e-12	9.32106e-10	2.27343e-12	2.77358e-10	74	74	[AGAP000009, AGAP000161, AGAP000322, AGAP000392, AGAP000700, AGAP000850, AGAP000983, AGAP000995, AGAP001030, AGAP001043, AGAP001267, AGAP001399, AGAP001450, AGAP001463, AGAP001484, AGAP001694, AGAP001703, AGAP001759, AGAP001954, AGAP001979, AGAP002338, AGAP002454, AGAP002498, AGAP002665, AGAP003021, AGAP003023, AGAP003035, AGAP003203, AGAP003457, AGAP003540, AGAP003980, AGAP004098, AGAP004099, AG…
GO:0006457	protein folding	1.1676e-09	4.78715e-07	1.1676e-09	1.42447e-07	73.913	52	[AGAP000008, AGAP000462, AGAP000725, AGAP001424, AGAP001490, AGAP002759, AGAP002762, AGAP002816, AGAP002952, AGAP002996, AGAP003134, AGAP003265, AGAP003477, AGAP004002, AGAP004212, AGAP004238, AGAP004321, AGAP005032, AGAP005981, AGAP006615, AGAP006946, AGAP006958, AGAP006959, AGAP006961, AGAP007088, AGAP007107, AGAP007392, AGAP007393, AGAP007473, AGAP007565, AGAP008136, AGAP008249, AGAP008327, AG…
GO:1902582	single-organism intracellular transport	3.34898e-09	1.37308e-06	3.34898e-09	4.08575e-07	73.6111	53	[AGAP000995, AGAP001110, AGAP001273, AGAP001417, AGAP001754, AGAP001759, AGAP001939, AGAP001958, AGAP002183, AGAP002338, AGAP002454, AGAP003457, AGAP003540, AGAP003981, AGAP004099, AGAP004194, AGAP004256, AGAP004610, AGAP004906, AGAP005263, AGAP005401, AGAP005684, AGAP005853, AGAP006232, AGAP006251, AGAP006625, AGAP006884, AGAP006895, AGAP007361, AGAP007398, AGAP007492, AGAP007586, AGAP007653, AG…
GO:0016482	cytoplasmic transport	5.57282e-07	0.000228486	5.57282e-07	6.79884e-05	73.5849	39	[AGAP000995, AGAP001273, AGAP001754, AGAP001759, AGAP001939, AGAP001958, AGAP002183, AGAP002193, AGAP002454, AGAP003457, AGAP003540, AGAP003981, AGAP004099, AGAP004610, AGAP005263, AGAP005401, AGAP005684, AGAP006232, AGAP006884, AGAP006895, AGAP007361, AGAP007398, AGAP007492, AGAP007699, AGAP007999, AGAP008106, AGAP008339, AGAP008572, AGAP008614, AGAP008635, AGAP008772, AGAP009921, AGAP009948, AG…
GO:0043623	cellular protein complex assembly	4.02451e-05	0.0165005	4.02451e-05	0.00490991	73.3333	23	[AGAP001218, AGAP001306, AGAP001712, AGAP003237, AGAP003716, AGAP003717, AGAP004266, AGAP005293, AGAP006141, AGAP006232, AGAP007625, AGAP007834, AGAP008774, AGAP008876, AGAP008895, AGAP008908, AGAP009154, AGAP010087, AGAP010510, AGAP010929, AGAP010971, AGAP011118]
GO:0006412	translation	2.94904e-25	1.20911e-22	2.94904e-25	3.59783e-23	71.5596	160	[AGAP000325, AGAP000508, AGAP000541, AGAP000654, AGAP000655, AGAP000735, AGAP000857, AGAP000883, AGAP000950, AGAP000952, AGAP000953, AGAP000991, AGAP001134, AGAP001139, AGAP001274, AGAP001276, AGAP001380, AGAP001408, AGAP001805, AGAP001865, AGAP001910, AGAP001911, AGAP001937, AGAP002014, AGAP002101, AGAP002122, AGAP002306, AGAP002332, AGAP002337, AGAP002340, AGAP002383, AGAP002400, AGAP002407, AG…
GO:1901605	alpha-amino acid metabolic process	4.69931e-06	0.00192672	4.69931e-06	0.000573316	71.1538	37	[AGAP000162, AGAP000300, AGAP000470, AGAP000622, AGAP001065, AGAP001124, AGAP001371, AGAP001589, AGAP002217, AGAP002308, AGAP002355, AGAP002518, AGAP002830, AGAP003015, AGAP003321, AGAP003331, AGAP003361, AGAP003860, AGAP004366, AGAP004598, AGAP004677, AGAP004715, AGAP005009, AGAP005129, AGAP005581, AGAP005618, AGAP005712, AGAP006360, AGAP006548, AGAP006670, AGAP007123, AGAP008783, AGAP008988, AG…
GO:0033365	protein localization to organelle	8.45471e-05	0.0346643	8.45471e-05	0.0103147	71.0526	27	[AGAP001273, AGAP001754, AGAP001939, AGAP001958, AGAP002183, AGAP003457, AGAP003540, AGAP003981, AGAP004610, AGAP005401, AGAP005782, AGAP006232, AGAP006884, AGAP006895, AGAP007361, AGAP007398, AGAP007492, AGAP008339, AGAP008572, AGAP008614, AGAP009948, AGAP010225, AGAP010227, AGAP010497, AGAP010679, AGAP010894, AGAP013212]
GO:0030163	protein catabolic process	2.81813e-08	1.15544e-05	2.81813e-08	3.43812e-06	69.2308	55	[AGAP000171, AGAP000269, AGAP000616, AGAP000666, AGAP000733, AGAP001209, AGAP001307, AGAP001407, AGAP001681, AGAP001697, AGAP001745, AGAP001973, AGAP001995, AGAP002345, AGAP002481, AGAP002900, AGAP003008, AGAP003215, AGAP003605, AGAP003821, AGAP003935, AGAP004960, AGAP004991, AGAP005048, AGAP005423, AGAP005540, AGAP006652, AGAP007106, AGAP007390, AGAP007521, AGAP007727, AGAP007870, AGAP008007, AG…
GO:0019725	cellular homeostasis	0.000104537	0.0428603	0.000104537	0.0127536	69.0476	29	[AGAP000044, AGAP000565, AGAP000909, AGAP001613, AGAP001919, AGAP002464, AGAP002465, AGAP003415, AGAP003904, AGAP004992, AGAP005003, AGAP005462, AGAP007201, AGAP007393, AGAP007491, AGAP007998, AGAP008044, AGAP008389, AGAP008774, AGAP009584, AGAP009997, AGAP010217, AGAP010750, AGAP011107, AGAP011245, AGAP011453, AGAP011549, AGAP011629, AGAP012407]
GO:0022613	ribonucleoprotein complex biogenesis	2.01691e-06	0.000826933	2.01691e-06	0.000246063	68.75	44	[AGAP001380, AGAP001529, AGAP001872, AGAP002088, AGAP002337, AGAP002340, AGAP002684, AGAP002935, AGAP004465, AGAP004557, AGAP004725, AGAP004887, AGAP005149, AGAP005221, AGAP005413, AGAP005960, AGAP006130, AGAP006607, AGAP006613, AGAP006808, AGAP007050, AGAP007112, AGAP007128, AGAP007244, AGAP007644, AGAP007668, AGAP007882, AGAP008163, AGAP008314, AGAP008635, AGAP009204, AGAP009438, AGAP009615, AG…
GO:0044257	cellular protein catabolic process	2.01691e-06	0.000826933	2.01691e-06	0.000246063	68.75	44	[AGAP000269, AGAP000666, AGAP000733, AGAP001209, AGAP001307, AGAP001681, AGAP001697, AGAP001973, AGAP001995, AGAP002345, AGAP002900, AGAP003605, AGAP003821, AGAP003935, AGAP004960, AGAP004991, AGAP005048, AGAP005423, AGAP005540, AGAP006652, AGAP007106, AGAP007521, AGAP007727, AGAP007870, AGAP008007, AGAP008105, AGAP008381, AGAP008412, AGAP008530, AGAP008719, AGAP008816, AGAP008837, AGAP009271, AG…
GO:0051603	proteolysis involved in cellular protein catabolic process	2.01691e-06	0.000826933	2.01691e-06	0.000246063	68.75	44	[AGAP000269, AGAP000666, AGAP000733, AGAP001209, AGAP001307, AGAP001681, AGAP001697, AGAP001973, AGAP001995, AGAP002345, AGAP002900, AGAP003605, AGAP003821, AGAP003935, AGAP004960, AGAP004991, AGAP005048, AGAP005423, AGAP005540, AGAP006652, AGAP007106, AGAP007521, AGAP007727, AGAP007870, AGAP008007, AGAP008105, AGAP008381, AGAP008412, AGAP008530, AGAP008719, AGAP008816, AGAP008837, AGAP009271, AG…
GO:0042592	homeostatic process	5.51079e-05	0.0225942	5.51079e-05	0.00672316	68	34	[AGAP000044, AGAP000565, AGAP000909, AGAP001613, AGAP001919, AGAP002464, AGAP002465, AGAP002690, AGAP003415, AGAP003904, AGAP004992, AGAP005003, AGAP005462, AGAP007201, AGAP007393, AGAP007491, AGAP007998, AGAP008044, AGAP008389, AGAP008718, AGAP008774, AGAP009036, AGAP009584, AGAP009910, AGAP009997, AGAP010217, AGAP010460, AGAP010750, AGAP011107, AGAP011245, AGAP011453, AGAP011549, AGAP011629, AG…
GO:0006091	generation of precursor metabolites and energy	5.70994e-06	0.00234108	5.70994e-06	0.000696613	67.8571	39	[AGAP000551, AGAP000708, AGAP001200, AGAP001420, AGAP001630, AGAP001653, AGAP001884, AGAP002192, AGAP002245, AGAP002564, AGAP002586, AGAP002728, AGAP002889, AGAP003030, AGAP003168, AGAP003900, AGAP004055, AGAP004596, AGAP004773, AGAP004786, AGAP004880, AGAP005621, AGAP006366, AGAP006660, AGAP007082, AGAP007309, AGAP007642, AGAP007786, AGAP007827, AGAP007852, AGAP008802, AGAP009278, AGAP009510, AG…
GO:0006520	cellular amino acid metabolic process	4.83181e-10	1.98104e-07	4.83181e-10	5.89481e-08	66.1538	86	[AGAP000011, AGAP000162, AGAP000300, AGAP000325, AGAP000416, AGAP000470, AGAP000534, AGAP000622, AGAP000679, AGAP000735, AGAP000991, AGAP001065, AGAP001124, AGAP001276, AGAP001371, AGAP001512, AGAP001589, AGAP002014, AGAP002101, AGAP002217, AGAP002308, AGAP002355, AGAP002383, AGAP002397, AGAP002518, AGAP002570, AGAP002653, AGAP002830, AGAP002945, AGAP002969, AGAP003003, AGAP003015, AGAP003156, AG…
GO:0043632	modification-dependent macromolecule catabolic process	8.15829e-05	0.033449	8.15829e-05	0.00995311	66.0714	37	[AGAP000269, AGAP000666, AGAP000733, AGAP001209, AGAP001307, AGAP001681, AGAP001973, AGAP001995, AGAP002345, AGAP002900, AGAP003605, AGAP003821, AGAP003935, AGAP004960, AGAP005048, AGAP005423, AGAP005540, AGAP006652, AGAP007106, AGAP007395, AGAP007521, AGAP007727, AGAP007870, AGAP008007, AGAP008105, AGAP008381, AGAP008412, AGAP008530, AGAP008719, AGAP008816, AGAP010080, AGAP010088, AGAP010253, AG…
GO:0071702	organic substance transport	4.06099e-16	1.665e-13	4.06099e-16	4.9544e-14	65.8986	144	[AGAP000161, AGAP000291, AGAP000395, AGAP000433, AGAP000529, AGAP000781, AGAP000983, AGAP001043, AGAP001108, AGAP001110, AGAP001195, AGAP001211, AGAP001267, AGAP001273, AGAP001285, AGAP001399, AGAP001417, AGAP001484, AGAP001617, AGAP001694, AGAP001703, AGAP001754, AGAP001759, AGAP001826, AGAP001939, AGAP001958, AGAP002092, AGAP002183, AGAP002193, AGAP002277, AGAP002454, AGAP002498, AGAP002665, AG…
GO:0044723	single-organism carbohydrate metabolic process	7.69911e-08	3.15663e-05	7.69911e-08	9.39291e-06	63.8889	70	[AGAP000365, AGAP000434, AGAP000656, AGAP000708, AGAP000868, AGAP001200, AGAP001232, AGAP001420, AGAP001630, AGAP002396, AGAP002564, AGAP002586, AGAP002608, AGAP002914, AGAP003030, AGAP003230, AGAP003560, AGAP004020, AGAP004197, AGAP004267, AGAP004376, AGAP004429, AGAP004451, AGAP004460, AGAP004527, AGAP004596, AGAP004609, AGAP004687, AGAP004742, AGAP004773, AGAP004786, AGAP004880, AGAP005080, AG…
GO:0044265	cellular macromolecule catabolic process	6.85161e-06	0.00280916	6.85161e-06	0.000835897	63.2184	55	[AGAP000269, AGAP000666, AGAP000733, AGAP001133, AGAP001209, AGAP001307, AGAP001681, AGAP001697, AGAP001973, AGAP001995, AGAP002345, AGAP002900, AGAP003295, AGAP003605, AGAP003821, AGAP003935, AGAP004960, AGAP004991, AGAP005048, AGAP005423, AGAP005540, AGAP005936, AGAP006162, AGAP006652, AGAP007106, AGAP007390, AGAP007395, AGAP007399, AGAP007521, AGAP007727, AGAP007870, AGAP008007, AGAP008105, AG…
GO:0051186	cofactor metabolic process	1.69153e-05	0.00693528	1.69153e-05	0.00206367	63.0137	47	[AGAP000112, AGAP000118, AGAP000439, AGAP000470, AGAP000555, AGAP000622, AGAP001065, AGAP001589, AGAP001744, AGAP002227, AGAP002830, AGAP003184, AGAP003704, AGAP003975, AGAP004197, AGAP004396, AGAP004677, AGAP004687, AGAP004749, AGAP004842, AGAP005080, AGAP005460, AGAP005581, AGAP005929, AGAP006072, AGAP006569, AGAP006767, AGAP007897, AGAP008000, AGAP008516, AGAP008730, AGAP009543, AGAP009544, AG…
GO:1901566	organonitrogen compound biosynthetic process	6.09305e-09	2.49815e-06	6.09305e-09	7.43352e-07	62.8378	93	[AGAP000011, AGAP000023, AGAP000112, AGAP000162, AGAP000179, AGAP000180, AGAP000188, AGAP000214, AGAP000300, AGAP000416, AGAP000439, AGAP000470, AGAP000523, AGAP000534, AGAP000555, AGAP000577, AGAP000622, AGAP000727, AGAP001021, AGAP001138, AGAP001423, AGAP001512, AGAP001589, AGAP001744, AGAP002037, AGAP002091, AGAP002227, AGAP002308, AGAP002355, AGAP002378, AGAP002518, AGAP002830, AGAP002858, AG…
GO:0009165	nucleotide biosynthetic process	2.67675e-05	0.0109747	4.80078e-05	0.00585695	62.5	50	[AGAP000053, AGAP000090, AGAP000112, AGAP000179, AGAP000180, AGAP000188, AGAP000214, AGAP000523, AGAP000577, AGAP000727, AGAP000954, AGAP001021, AGAP001138, AGAP001423, AGAP002037, AGAP002091, AGAP002378, AGAP002858, AGAP003283, AGAP003405, AGAP003599, AGAP003968, AGAP004616, AGAP004890, AGAP005098, AGAP005134, AGAP005209, AGAP005460, AGAP006767, AGAP007120, AGAP007631, AGAP007722, AGAP007841, AG…
GO:1901293	nucleoside phosphate biosynthetic process	4.80078e-05	0.0196832	4.80078e-05	0.00585695	61.7284	50	[AGAP000053, AGAP000090, AGAP000112, AGAP000179, AGAP000180, AGAP000188, AGAP000214, AGAP000523, AGAP000577, AGAP000727, AGAP000954, AGAP001021, AGAP001138, AGAP001423, AGAP002037, AGAP002091, AGAP002378, AGAP002858, AGAP003283, AGAP003405, AGAP003599, AGAP003968, AGAP004616, AGAP004890, AGAP005098, AGAP005134, AGAP005209, AGAP005460, AGAP006767, AGAP007120, AGAP007631, AGAP007722, AGAP007841, AG…
GO:0006082	organic acid metabolic process	4.88006e-10	2.00083e-07	4.88006e-10	5.95368e-08	59.6244	128	[AGAP000011, AGAP000023, AGAP000162, AGAP000184, AGAP000300, AGAP000325, AGAP000416, AGAP000470, AGAP000534, AGAP000622, AGAP000679, AGAP000735, AGAP000861, AGAP000991, AGAP001065, AGAP001124, AGAP001276, AGAP001371, AGAP001420, AGAP001512, AGAP001589, AGAP001630, AGAP001688, AGAP001713, AGAP001724, AGAP001884, AGAP002014, AGAP002101, AGAP002217, AGAP002308, AGAP002355, AGAP002383, AGAP002397, AG…
GO:0019752	carboxylic acid metabolic process	8.90679e-10	3.65179e-07	8.90679e-10	1.08663e-07	59.5238	126	[AGAP000011, AGAP000023, AGAP000162, AGAP000184, AGAP000300, AGAP000325, AGAP000416, AGAP000470, AGAP000534, AGAP000622, AGAP000679, AGAP000735, AGAP000861, AGAP000991, AGAP001065, AGAP001124, AGAP001276, AGAP001371, AGAP001420, AGAP001512, AGAP001589, AGAP001630, AGAP001713, AGAP001724, AGAP001884, AGAP002014, AGAP002101, AGAP002217, AGAP002308, AGAP002355, AGAP002383, AGAP002397, AGAP002518, AG…
GO:0043436	oxoacid metabolic process	1.04902e-09	4.30099e-07	1.04902e-09	1.27981e-07	59.434	127	[AGAP000011, AGAP000023, AGAP000162, AGAP000184, AGAP000300, AGAP000325, AGAP000416, AGAP000470, AGAP000534, AGAP000622, AGAP000679, AGAP000735, AGAP000861, AGAP000991, AGAP001065, AGAP001124, AGAP001276, AGAP001371, AGAP001420, AGAP001512, AGAP001589, AGAP001630, AGAP001688, AGAP001713, AGAP001724, AGAP001884, AGAP002014, AGAP002101, AGAP002217, AGAP002308, AGAP002355, AGAP002383, AGAP002397, AG…
GO:0009161	ribonucleoside monophosphate metabolic process	1.18127e-06	0.000484323	1.18127e-06	0.000144116	57.1429	97	[AGAP000179, AGAP000180, AGAP000188, AGAP000272, AGAP000440, AGAP000523, AGAP000545, AGAP000553, AGAP000577, AGAP000672, AGAP001021, AGAP001138, AGAP001290, AGAP001523, AGAP001653, AGAP001775, AGAP001777, AGAP002015, AGAP002037, AGAP002050, AGAP002071, AGAP002091, AGAP002182, AGAP002245, AGAP002278, AGAP002638, AGAP002693, AGAP002717, AGAP002858, AGAP002884, AGAP002889, AGAP003047, AGAP003089, AG…
GO:0009123	nucleoside monophosphate metabolic process	1.3401e-06	0.000549442	1.3401e-06	0.000163493	57.0588	98	[AGAP000179, AGAP000180, AGAP000188, AGAP000272, AGAP000440, AGAP000523, AGAP000545, AGAP000553, AGAP000577, AGAP000672, AGAP001021, AGAP001138, AGAP001290, AGAP001523, AGAP001653, AGAP001775, AGAP001777, AGAP002015, AGAP002037, AGAP002050, AGAP002071, AGAP002091, AGAP002182, AGAP002245, AGAP002278, AGAP002638, AGAP002693, AGAP002717, AGAP002858, AGAP002884, AGAP002889, AGAP003047, AGAP003089, AG…
GO:0009126	purine nucleoside monophosphate metabolic process	5.99699e-06	0.00245877	5.99699e-06	0.000731633	56.1728	92	[AGAP000179, AGAP000180, AGAP000272, AGAP000440, AGAP000523, AGAP000545, AGAP000553, AGAP000577, AGAP000672, AGAP001138, AGAP001290, AGAP001523, AGAP001653, AGAP001775, AGAP001777, AGAP002015, AGAP002050, AGAP002071, AGAP002091, AGAP002182, AGAP002245, AGAP002278, AGAP002638, AGAP002693, AGAP002717, AGAP002858, AGAP002884, AGAP002889, AGAP003047, AGAP003089, AGAP003153, AGAP003221, AGAP003226, AG…
GO:0009167	purine ribonucleoside monophosphate metabolic process	5.99699e-06	0.00245877	5.99699e-06	0.000731633	56.1728	92	[AGAP000179, AGAP000180, AGAP000272, AGAP000440, AGAP000523, AGAP000545, AGAP000553, AGAP000577, AGAP000672, AGAP001138, AGAP001290, AGAP001523, AGAP001653, AGAP001775, AGAP001777, AGAP002015, AGAP002050, AGAP002071, AGAP002091, AGAP002182, AGAP002245, AGAP002278, AGAP002638, AGAP002693, AGAP002717, AGAP002858, AGAP002884, AGAP002889, AGAP003047, AGAP003089, AGAP003153, AGAP003221, AGAP003226, AG…
GO:0055086	nucleobase-containing small molecule metabolic process	1.56544e-12	6.41829e-10	1.56544e-12	1.90983e-10	54.8611	240	[AGAP000053, AGAP000090, AGAP000112, AGAP000179, AGAP000180, AGAP000188, AGAP000214, AGAP000272, AGAP000300, AGAP000321, AGAP000415, AGAP000440, AGAP000470, AGAP000523, AGAP000545, AGAP000552, AGAP000553, AGAP000563, AGAP000577, AGAP000672, AGAP000727, AGAP000774, AGAP000865, AGAP000932, AGAP000954, AGAP001021, AGAP001138, AGAP001218, AGAP001287, AGAP001290, AGAP001423, AGAP001523, AGAP001527, AG…
GO:0009117	nucleotide metabolic process	3.00459e-11	1.23188e-08	6.64624e-11	8.10842e-09	54.2579	226	[AGAP000053, AGAP000090, AGAP000112, AGAP000179, AGAP000180, AGAP000188, AGAP000214, AGAP000272, AGAP000440, AGAP000523, AGAP000545, AGAP000552, AGAP000553, AGAP000563, AGAP000577, AGAP000672, AGAP000727, AGAP000774, AGAP000865, AGAP000932, AGAP000954, AGAP001021, AGAP001138, AGAP001218, AGAP001287, AGAP001290, AGAP001423, AGAP001523, AGAP001527, AGAP001533, AGAP001601, AGAP001653, AGAP001670, AG…
GO:0046034	ATP metabolic process	0.000101282	0.0415256	0.000101282	0.0123564	54.2484	84	[AGAP000272, AGAP000440, AGAP000523, AGAP000545, AGAP000553, AGAP000672, AGAP001138, AGAP001290, AGAP001523, AGAP001653, AGAP001775, AGAP001777, AGAP002015, AGAP002050, AGAP002071, AGAP002182, AGAP002245, AGAP002278, AGAP002638, AGAP002693, AGAP002717, AGAP002858, AGAP002884, AGAP002889, AGAP003047, AGAP003089, AGAP003153, AGAP003221, AGAP003226, AGAP003271, AGAP003599, AGAP003680, AGAP003900, AG…
GO:0044248	cellular catabolic process	1.5682e-11	6.42964e-09	1.5682e-11	1.91321e-09	54.195	241	[AGAP000188, AGAP000269, AGAP000272, AGAP000300, AGAP000440, AGAP000466, AGAP000545, AGAP000552, AGAP000553, AGAP000563, AGAP000666, AGAP000672, AGAP000733, AGAP000774, AGAP000865, AGAP000932, AGAP001124, AGAP001133, AGAP001209, AGAP001218, AGAP001287, AGAP001290, AGAP001307, AGAP001356, AGAP001371, AGAP001523, AGAP001527, AGAP001533, AGAP001601, AGAP001670, AGAP001681, AGAP001697, AGAP001775, AG…
GO:0006753	nucleoside phosphate metabolic process	6.64624e-11	2.72496e-08	6.64624e-11	8.10842e-09	53.9952	226	[AGAP000053, AGAP000090, AGAP000112, AGAP000179, AGAP000180, AGAP000188, AGAP000214, AGAP000272, AGAP000440, AGAP000523, AGAP000545, AGAP000552, AGAP000553, AGAP000563, AGAP000577, AGAP000672, AGAP000727, AGAP000774, AGAP000865, AGAP000932, AGAP000954, AGAP001021, AGAP001138, AGAP001218, AGAP001287, AGAP001290, AGAP001423, AGAP001523, AGAP001527, AGAP001533, AGAP001601, AGAP001653, AGAP001670, AG…
GO:0044281	small molecule metabolic process	7.6922e-18	3.1538e-15	7.6922e-18	9.38449e-16	53.9797	377	[AGAP000011, AGAP000023, AGAP000053, AGAP000090, AGAP000112, AGAP000118, AGAP000162, AGAP000179, AGAP000180, AGAP000184, AGAP000188, AGAP000214, AGAP000272, AGAP000300, AGAP000321, AGAP000325, AGAP000415, AGAP000416, AGAP000440, AGAP000467, AGAP000470, AGAP000523, AGAP000534, AGAP000545, AGAP000552, AGAP000553, AGAP000563, AGAP000577, AGAP000622, AGAP000672, AGAP000679, AGAP000727, AGAP000735, AG…
GO:1901657	glycosyl compound metabolic process	1.78074e-08	7.30104e-06	1.78074e-08	2.1725e-06	53.2951	188	[AGAP000179, AGAP000188, AGAP000272, AGAP000321, AGAP000440, AGAP000470, AGAP000523, AGAP000545, AGAP000552, AGAP000553, AGAP000563, AGAP000672, AGAP000774, AGAP000865, AGAP000932, AGAP001021, AGAP001138, AGAP001218, AGAP001287, AGAP001290, AGAP001523, AGAP001527, AGAP001533, AGAP001589, AGAP001653, AGAP001670, AGAP001775, AGAP001777, AGAP001802, AGAP001874, AGAP001902, AGAP001953, AGAP002015, AG…
GO:0009116	nucleoside metabolic process	1.78074e-08	7.30104e-06	1.78074e-08	2.1725e-06	53.2951	188	[AGAP000179, AGAP000188, AGAP000272, AGAP000321, AGAP000440, AGAP000470, AGAP000523, AGAP000545, AGAP000552, AGAP000553, AGAP000563, AGAP000672, AGAP000774, AGAP000865, AGAP000932, AGAP001021, AGAP001138, AGAP001218, AGAP001287, AGAP001290, AGAP001523, AGAP001527, AGAP001533, AGAP001589, AGAP001653, AGAP001670, AGAP001775, AGAP001777, AGAP001802, AGAP001874, AGAP001902, AGAP001953, AGAP002015, AG…
GO:0044267	cellular protein metabolic process	7.01922e-20	2.87788e-17	7.01922e-20	8.56344e-18	53.1435	453	[AGAP000008, AGAP000015, AGAP000028, AGAP000070, AGAP000147, AGAP000171, AGAP000248, AGAP000269, AGAP000310, AGAP000325, AGAP000365, AGAP000406, AGAP000434, AGAP000457, AGAP000462, AGAP000508, AGAP000541, AGAP000552, AGAP000555, AGAP000617, AGAP000627, AGAP000654, AGAP000655, AGAP000656, AGAP000666, AGAP000725, AGAP000733, AGAP000735, AGAP000747, AGAP000763, AGAP000857, AGAP000883, AGAP000900, AG…
GO:0044712	single-organism catabolic process	2.26691e-09	9.29433e-07	2.26691e-09	2.76563e-07	53.125	207	[AGAP000188, AGAP000272, AGAP000300, AGAP000440, AGAP000466, AGAP000545, AGAP000552, AGAP000553, AGAP000563, AGAP000672, AGAP000774, AGAP000865, AGAP000932, AGAP001124, AGAP001200, AGAP001218, AGAP001287, AGAP001290, AGAP001371, AGAP001420, AGAP001523, AGAP001527, AGAP001533, AGAP001601, AGAP001630, AGAP001670, AGAP001775, AGAP001777, AGAP001802, AGAP001874, AGAP001902, AGAP001936, AGAP001953, AG…
GO:0009119	ribonucleoside metabolic process	7.124e-08	2.92084e-05	7.124e-08	8.69128e-06	52.7697	183	[AGAP000188, AGAP000272, AGAP000440, AGAP000470, AGAP000523, AGAP000545, AGAP000552, AGAP000553, AGAP000563, AGAP000672, AGAP000774, AGAP000865, AGAP000932, AGAP001021, AGAP001138, AGAP001218, AGAP001287, AGAP001290, AGAP001523, AGAP001527, AGAP001533, AGAP001589, AGAP001653, AGAP001670, AGAP001775, AGAP001777, AGAP001802, AGAP001874, AGAP001902, AGAP001953, AGAP002015, AGAP002037, AGAP002047, AG…
GO:0072521	purine-containing compound metabolic process	3.14986e-08	1.29144e-05	3.14986e-08	3.84282e-06	52.7624	193	[AGAP000179, AGAP000180, AGAP000214, AGAP000272, AGAP000415, AGAP000440, AGAP000470, AGAP000523, AGAP000545, AGAP000552, AGAP000553, AGAP000563, AGAP000577, AGAP000672, AGAP000727, AGAP000774, AGAP000865, AGAP000932, AGAP001138, AGAP001218, AGAP001287, AGAP001290, AGAP001423, AGAP001523, AGAP001527, AGAP001533, AGAP001589, AGAP001653, AGAP001670, AGAP001775, AGAP001777, AGAP001802, AGAP001874, AG…
GO:1901575	organic substance catabolic process	5.50953e-11	2.25891e-08	5.50953e-11	6.72163e-09	52.4272	273	[AGAP000171, AGAP000188, AGAP000269, AGAP000272, AGAP000300, AGAP000440, AGAP000466, AGAP000545, AGAP000552, AGAP000553, AGAP000563, AGAP000616, AGAP000666, AGAP000672, AGAP000733, AGAP000774, AGAP000865, AGAP000932, AGAP001124, AGAP001133, AGAP001200, AGAP001209, AGAP001218, AGAP001287, AGAP001290, AGAP001307, AGAP001371, AGAP001407, AGAP001420, AGAP001523, AGAP001527, AGAP001533, AGAP001601, AG…
GO:0019693	ribose phosphate metabolic process	1.15597e-07	4.73947e-05	1.15597e-07	1.41028e-05	52.2599	187	[AGAP000179, AGAP000180, AGAP000188, AGAP000214, AGAP000272, AGAP000440, AGAP000523, AGAP000545, AGAP000552, AGAP000553, AGAP000563, AGAP000577, AGAP000672, AGAP000727, AGAP000774, AGAP000865, AGAP000932, AGAP001021, AGAP001138, AGAP001218, AGAP001287, AGAP001290, AGAP001523, AGAP001527, AGAP001533, AGAP001653, AGAP001670, AGAP001775, AGAP001777, AGAP001802, AGAP001874, AGAP001902, AGAP001953, AG…
GO:0009259	ribonucleotide metabolic process	1.15597e-07	4.73947e-05	1.15597e-07	1.41028e-05	52.2599	187	[AGAP000179, AGAP000180, AGAP000188, AGAP000214, AGAP000272, AGAP000440, AGAP000523, AGAP000545, AGAP000552, AGAP000553, AGAP000563, AGAP000577, AGAP000672, AGAP000727, AGAP000774, AGAP000865, AGAP000932, AGAP001021, AGAP001138, AGAP001218, AGAP001287, AGAP001290, AGAP001523, AGAP001527, AGAP001533, AGAP001653, AGAP001670, AGAP001775, AGAP001777, AGAP001802, AGAP001874, AGAP001902, AGAP001953, AG…
GO:0006163	purine nucleotide metabolic process	1.86338e-07	7.63984e-05	1.86338e-07	2.27332e-05	52.1368	185	[AGAP000179, AGAP000180, AGAP000214, AGAP000272, AGAP000440, AGAP000523, AGAP000545, AGAP000552, AGAP000553, AGAP000563, AGAP000577, AGAP000672, AGAP000727, AGAP000774, AGAP000865, AGAP000932, AGAP001138, AGAP001218, AGAP001287, AGAP001290, AGAP001423, AGAP001523, AGAP001527, AGAP001533, AGAP001653, AGAP001670, AGAP001775, AGAP001777, AGAP001802, AGAP001874, AGAP001902, AGAP001953, AGAP002015, AG…
GO:0042278	purine nucleoside metabolic process	4.48478e-07	0.000183876	4.48478e-07	5.47144e-05	52.0958	176	[AGAP000272, AGAP000440, AGAP000470, AGAP000523, AGAP000545, AGAP000552, AGAP000553, AGAP000563, AGAP000672, AGAP000774, AGAP000865, AGAP000932, AGAP001138, AGAP001218, AGAP001287, AGAP001290, AGAP001523, AGAP001527, AGAP001533, AGAP001589, AGAP001653, AGAP001670, AGAP001775, AGAP001777, AGAP001802, AGAP001874, AGAP001902, AGAP001953, AGAP002015, AGAP002047, AGAP002050, AGAP002071, AGAP002120, AG…
GO:0046128	purine ribonucleoside metabolic process	4.48478e-07	0.000183876	4.48478e-07	5.47144e-05	52.0958	176	[AGAP000272, AGAP000440, AGAP000470, AGAP000523, AGAP000545, AGAP000552, AGAP000553, AGAP000563, AGAP000672, AGAP000774, AGAP000865, AGAP000932, AGAP001138, AGAP001218, AGAP001287, AGAP001290, AGAP001523, AGAP001527, AGAP001533, AGAP001589, AGAP001653, AGAP001670, AGAP001775, AGAP001777, AGAP001802, AGAP001874, AGAP001902, AGAP001953, AGAP002015, AGAP002047, AGAP002050, AGAP002071, AGAP002120, AG…
GO:0009199	ribonucleoside triphosphate metabolic process	7.05366e-07	0.0002892	7.05366e-07	8.60547e-05	52.0249	169	[AGAP000272, AGAP000440, AGAP000523, AGAP000545, AGAP000552, AGAP000553, AGAP000563, AGAP000672, AGAP000774, AGAP000865, AGAP000932, AGAP001138, AGAP001218, AGAP001287, AGAP001290, AGAP001523, AGAP001527, AGAP001533, AGAP001653, AGAP001670, AGAP001775, AGAP001777, AGAP001802, AGAP001874, AGAP001902, AGAP001953, AGAP002015, AGAP002047, AGAP002050, AGAP002071, AGAP002120, AGAP002182, AGAP002219, AG…
GO:0009141	nucleoside triphosphate metabolic process	7.44651e-07	0.000305307	7.44651e-07	9.08475e-05	52.0124	170	[AGAP000272, AGAP000440, AGAP000523, AGAP000545, AGAP000552, AGAP000553, AGAP000563, AGAP000672, AGAP000774, AGAP000865, AGAP000932, AGAP001138, AGAP001218, AGAP001287, AGAP001290, AGAP001523, AGAP001527, AGAP001533, AGAP001653, AGAP001670, AGAP001775, AGAP001777, AGAP001802, AGAP001874, AGAP001902, AGAP001953, AGAP002015, AGAP002047, AGAP002050, AGAP002071, AGAP002120, AGAP002182, AGAP002219, AG…
GO:0019637	organophosphate metabolic process	7.10796e-10	2.91426e-07	7.10796e-10	8.67171e-08	51.9348	258	[AGAP000053, AGAP000090, AGAP000112, AGAP000179, AGAP000180, AGAP000188, AGAP000214, AGAP000272, AGAP000300, AGAP000440, AGAP000467, AGAP000523, AGAP000545, AGAP000552, AGAP000553, AGAP000555, AGAP000563, AGAP000577, AGAP000672, AGAP000727, AGAP000774, AGAP000865, AGAP000932, AGAP000954, AGAP001021, AGAP001047, AGAP001138, AGAP001218, AGAP001235, AGAP001287, AGAP001290, AGAP001396, AGAP001423, AG…
GO:0009150	purine ribonucleotide metabolic process	5.55755e-07	0.00022786	5.55755e-07	6.78021e-05	51.7241	182	[AGAP000179, AGAP000180, AGAP000214, AGAP000272, AGAP000440, AGAP000523, AGAP000545, AGAP000552, AGAP000553, AGAP000563, AGAP000577, AGAP000672, AGAP000727, AGAP000774, AGAP000865, AGAP000932, AGAP001138, AGAP001218, AGAP001287, AGAP001290, AGAP001523, AGAP001527, AGAP001533, AGAP001653, AGAP001670, AGAP001775, AGAP001777, AGAP001802, AGAP001874, AGAP001902, AGAP001953, AGAP002015, AGAP002047, AG…
GO:0009144	purine nucleoside triphosphate metabolic process	1.58483e-06	0.000649779	1.58483e-06	0.000193349	51.7241	167	[AGAP000272, AGAP000440, AGAP000523, AGAP000545, AGAP000552, AGAP000553, AGAP000563, AGAP000672, AGAP000774, AGAP000865, AGAP000932, AGAP001138, AGAP001218, AGAP001287, AGAP001290, AGAP001523, AGAP001527, AGAP001533, AGAP001653, AGAP001670, AGAP001775, AGAP001777, AGAP001802, AGAP001874, AGAP001902, AGAP001953, AGAP002015, AGAP002047, AGAP002050, AGAP002071, AGAP002120, AGAP002182, AGAP002219, AG…
GO:0009205	purine ribonucleoside triphosphate metabolic process	1.58483e-06	0.000649779	1.58483e-06	0.000193349	51.7241	167	[AGAP000272, AGAP000440, AGAP000523, AGAP000545, AGAP000552, AGAP000553, AGAP000563, AGAP000672, AGAP000774, AGAP000865, AGAP000932, AGAP001138, AGAP001218, AGAP001287, AGAP001290, AGAP001523, AGAP001527, AGAP001533, AGAP001653, AGAP001670, AGAP001775, AGAP001777, AGAP001802, AGAP001874, AGAP001902, AGAP001953, AGAP002015, AGAP002047, AGAP002050, AGAP002071, AGAP002120, AGAP002182, AGAP002219, AG…
GO:0072523	purine-containing compound catabolic process	1.22145e-05	0.00500795	1.22145e-05	0.00149017	51.5789	148	[AGAP000272, AGAP000440, AGAP000545, AGAP000552, AGAP000553, AGAP000563, AGAP000672, AGAP000774, AGAP000865, AGAP000932, AGAP001218, AGAP001287, AGAP001290, AGAP001523, AGAP001527, AGAP001533, AGAP001670, AGAP001775, AGAP001777, AGAP001802, AGAP001874, AGAP001902, AGAP001953, AGAP002015, AGAP002047, AGAP002050, AGAP002071, AGAP002120, AGAP002182, AGAP002219, AGAP002278, AGAP002603, AGAP002638, AG…
GO:0046700	heterocycle catabolic process	3.75867e-06	0.00154106	3.75867e-06	0.000458558	51.3761	169	[AGAP000188, AGAP000272, AGAP000440, AGAP000545, AGAP000552, AGAP000553, AGAP000563, AGAP000672, AGAP000774, AGAP000865, AGAP000932, AGAP001133, AGAP001218, AGAP001287, AGAP001290, AGAP001523, AGAP001527, AGAP001533, AGAP001601, AGAP001670, AGAP001775, AGAP001777, AGAP001802, AGAP001874, AGAP001902, AGAP001953, AGAP002015, AGAP002047, AGAP002050, AGAP002071, AGAP002120, AGAP002182, AGAP002219, AG…
GO:1901361	organic cyclic compound catabolic process	3.09953e-06	0.00127081	3.09953e-06	0.000378143	51.3678	170	[AGAP000188, AGAP000272, AGAP000440, AGAP000545, AGAP000552, AGAP000553, AGAP000563, AGAP000672, AGAP000774, AGAP000865, AGAP000932, AGAP001133, AGAP001218, AGAP001287, AGAP001290, AGAP001523, AGAP001527, AGAP001533, AGAP001601, AGAP001670, AGAP001775, AGAP001777, AGAP001802, AGAP001874, AGAP001902, AGAP001953, AGAP002015, AGAP002047, AGAP002050, AGAP002071, AGAP002120, AGAP002182, AGAP002219, AG…
GO:1901292	nucleoside phosphate catabolic process	1.01994e-05	0.00418176	3.55997e-05	0.00434316	51.3514	153	[AGAP000188, AGAP000272, AGAP000440, AGAP000545, AGAP000552, AGAP000553, AGAP000563, AGAP000672, AGAP000774, AGAP000865, AGAP000932, AGAP001218, AGAP001287, AGAP001290, AGAP001523, AGAP001527, AGAP001533, AGAP001601, AGAP001670, AGAP001775, AGAP001777, AGAP001802, AGAP001874, AGAP001902, AGAP001953, AGAP002015, AGAP002047, AGAP002050, AGAP002071, AGAP002120, AGAP002182, AGAP002219, AGAP002278, AG…
GO:0006195	purine nucleotide catabolic process	2.0443e-05	0.00838161	2.0443e-05	0.00249404	51.2367	146	[AGAP000272, AGAP000440, AGAP000545, AGAP000552, AGAP000553, AGAP000563, AGAP000672, AGAP000774, AGAP000865, AGAP000932, AGAP001218, AGAP001287, AGAP001290, AGAP001523, AGAP001527, AGAP001533, AGAP001670, AGAP001775, AGAP001777, AGAP001802, AGAP001874, AGAP001902, AGAP001953, AGAP002015, AGAP002047, AGAP002050, AGAP002071, AGAP002120, AGAP002182, AGAP002219, AGAP002278, AGAP002603, AGAP002638, AG…
GO:0009143	nucleoside triphosphate catabolic process	2.0443e-05	0.00838161	2.0443e-05	0.00249404	51.2367	146	[AGAP000272, AGAP000440, AGAP000545, AGAP000552, AGAP000553, AGAP000563, AGAP000672, AGAP000774, AGAP000865, AGAP000932, AGAP001218, AGAP001287, AGAP001290, AGAP001523, AGAP001527, AGAP001533, AGAP001670, AGAP001775, AGAP001777, AGAP001802, AGAP001874, AGAP001902, AGAP001953, AGAP002015, AGAP002047, AGAP002050, AGAP002071, AGAP002120, AGAP002182, AGAP002219, AGAP002278, AGAP002603, AGAP002638, AG…
GO:0044270	cellular nitrogen compound catabolic process	4.8592e-06	0.00199227	4.8592e-06	0.000592822	51.227	168	[AGAP000188, AGAP000272, AGAP000440, AGAP000545, AGAP000552, AGAP000553, AGAP000563, AGAP000672, AGAP000774, AGAP000865, AGAP000932, AGAP001133, AGAP001218, AGAP001287, AGAP001290, AGAP001523, AGAP001527, AGAP001533, AGAP001601, AGAP001670, AGAP001775, AGAP001777, AGAP001802, AGAP001874, AGAP001902, AGAP001953, AGAP002015, AGAP002047, AGAP002050, AGAP002071, AGAP002120, AGAP002182, AGAP002219, AG…
GO:0009166	nucleotide catabolic process	1.32824e-05	0.00544577	1.32824e-05	0.00162045	51.1864	152	[AGAP000188, AGAP000272, AGAP000440, AGAP000545, AGAP000552, AGAP000553, AGAP000563, AGAP000672, AGAP000774, AGAP000865, AGAP000932, AGAP001218, AGAP001287, AGAP001290, AGAP001523, AGAP001527, AGAP001533, AGAP001601, AGAP001670, AGAP001775, AGAP001777, AGAP001802, AGAP001874, AGAP001902, AGAP001953, AGAP002015, AGAP002047, AGAP002050, AGAP002071, AGAP002120, AGAP002182, AGAP002219, AGAP002278, AG…
GO:0006152	purine nucleoside catabolic process	2.6445e-05	0.0108425	3.56515e-05	0.00434949	51.0638	145	[AGAP000272, AGAP000440, AGAP000545, AGAP000552, AGAP000553, AGAP000563, AGAP000672, AGAP000774, AGAP000865, AGAP000932, AGAP001218, AGAP001287, AGAP001290, AGAP001523, AGAP001527, AGAP001533, AGAP001670, AGAP001775, AGAP001777, AGAP001802, AGAP001874, AGAP001902, AGAP001953, AGAP002015, AGAP002047, AGAP002050, AGAP002071, AGAP002120, AGAP002182, AGAP002219, AGAP002278, AGAP002603, AGAP002638, AG…
GO:0009261	ribonucleotide catabolic process	2.6445e-05	0.0108425	3.56515e-05	0.00434949	51.0638	145	[AGAP000272, AGAP000440, AGAP000545, AGAP000552, AGAP000553, AGAP000563, AGAP000672, AGAP000774, AGAP000865, AGAP000932, AGAP001218, AGAP001287, AGAP001290, AGAP001523, AGAP001527, AGAP001533, AGAP001670, AGAP001775, AGAP001777, AGAP001802, AGAP001874, AGAP001902, AGAP001953, AGAP002015, AGAP002047, AGAP002050, AGAP002071, AGAP002120, AGAP002182, AGAP002219, AGAP002278, AGAP002603, AGAP002638, AG…
GO:0009146	purine nucleoside triphosphate catabolic process	2.6445e-05	0.0108425	3.56515e-05	0.00434949	51.0638	145	[AGAP000272, AGAP000440, AGAP000545, AGAP000552, AGAP000553, AGAP000563, AGAP000672, AGAP000774, AGAP000865, AGAP000932, AGAP001218, AGAP001287, AGAP001290, AGAP001523, AGAP001527, AGAP001533, AGAP001670, AGAP001775, AGAP001777, AGAP001802, AGAP001874, AGAP001902, AGAP001953, AGAP002015, AGAP002047, AGAP002050, AGAP002071, AGAP002120, AGAP002182, AGAP002219, AGAP002278, AGAP002603, AGAP002638, AG…
GO:0009203	ribonucleoside triphosphate catabolic process	2.6445e-05	0.0108425	3.56515e-05	0.00434949	51.0638	145	[AGAP000272, AGAP000440, AGAP000545, AGAP000552, AGAP000553, AGAP000563, AGAP000672, AGAP000774, AGAP000865, AGAP000932, AGAP001218, AGAP001287, AGAP001290, AGAP001523, AGAP001527, AGAP001533, AGAP001670, AGAP001775, AGAP001777, AGAP001802, AGAP001874, AGAP001902, AGAP001953, AGAP002015, AGAP002047, AGAP002050, AGAP002071, AGAP002120, AGAP002182, AGAP002219, AGAP002278, AGAP002603, AGAP002638, AG…
GO:0009154	purine ribonucleotide catabolic process	2.6445e-05	0.0108425	3.56515e-05	0.00434949	51.0638	145	[AGAP000272, AGAP000440, AGAP000545, AGAP000552, AGAP000553, AGAP000563, AGAP000672, AGAP000774, AGAP000865, AGAP000932, AGAP001218, AGAP001287, AGAP001290, AGAP001523, AGAP001527, AGAP001533, AGAP001670, AGAP001775, AGAP001777, AGAP001802, AGAP001874, AGAP001902, AGAP001953, AGAP002015, AGAP002047, AGAP002050, AGAP002071, AGAP002120, AGAP002182, AGAP002219, AGAP002278, AGAP002603, AGAP002638, AG…
GO:0046130	purine ribonucleoside catabolic process	2.6445e-05	0.0108425	3.56515e-05	0.00434949	51.0638	145	[AGAP000272, AGAP000440, AGAP000545, AGAP000552, AGAP000553, AGAP000563, AGAP000672, AGAP000774, AGAP000865, AGAP000932, AGAP001218, AGAP001287, AGAP001290, AGAP001523, AGAP001527, AGAP001533, AGAP001670, AGAP001775, AGAP001777, AGAP001802, AGAP001874, AGAP001902, AGAP001953, AGAP002015, AGAP002047, AGAP002050, AGAP002071, AGAP002120, AGAP002182, AGAP002219, AGAP002278, AGAP002603, AGAP002638, AG…
GO:0009207	purine ribonucleoside triphosphate catabolic process	2.6445e-05	0.0108425	3.56515e-05	0.00434949	51.0638	145	[AGAP000272, AGAP000440, AGAP000545, AGAP000552, AGAP000553, AGAP000563, AGAP000672, AGAP000774, AGAP000865, AGAP000932, AGAP001218, AGAP001287, AGAP001290, AGAP001523, AGAP001527, AGAP001533, AGAP001670, AGAP001775, AGAP001777, AGAP001802, AGAP001874, AGAP001902, AGAP001953, AGAP002015, AGAP002047, AGAP002050, AGAP002071, AGAP002120, AGAP002182, AGAP002219, AGAP002278, AGAP002603, AGAP002638, AG…
GO:0034655	nucleobase-containing compound catabolic process	1.14471e-05	0.00469331	1.14471e-05	0.00139654	50.9434	163	[AGAP000188, AGAP000272, AGAP000440, AGAP000545, AGAP000552, AGAP000553, AGAP000563, AGAP000672, AGAP000774, AGAP000865, AGAP000932, AGAP001133, AGAP001218, AGAP001287, AGAP001290, AGAP001523, AGAP001527, AGAP001533, AGAP001601, AGAP001670, AGAP001775, AGAP001777, AGAP001802, AGAP001874, AGAP001902, AGAP001953, AGAP002015, AGAP002047, AGAP002050, AGAP002071, AGAP002120, AGAP002182, AGAP002219, AG…
GO:0019439	aromatic compound catabolic process	8.47224e-06	0.00347362	8.47224e-06	0.00103361	50.9202	167	[AGAP000188, AGAP000272, AGAP000440, AGAP000545, AGAP000552, AGAP000553, AGAP000563, AGAP000672, AGAP000774, AGAP000865, AGAP000932, AGAP001133, AGAP001218, AGAP001287, AGAP001290, AGAP001523, AGAP001527, AGAP001533, AGAP001601, AGAP001670, AGAP001775, AGAP001777, AGAP001802, AGAP001874, AGAP001902, AGAP001953, AGAP002015, AGAP002047, AGAP002050, AGAP002071, AGAP002120, AGAP002182, AGAP002219, AG…
GO:1901658	glycosyl compound catabolic process	3.56515e-05	0.0146171	3.56515e-05	0.00434949	50.8834	145	[AGAP000272, AGAP000440, AGAP000545, AGAP000552, AGAP000553, AGAP000563, AGAP000672, AGAP000774, AGAP000865, AGAP000932, AGAP001218, AGAP001287, AGAP001290, AGAP001523, AGAP001527, AGAP001533, AGAP001670, AGAP001775, AGAP001777, AGAP001802, AGAP001874, AGAP001902, AGAP001953, AGAP002015, AGAP002047, AGAP002050, AGAP002071, AGAP002120, AGAP002182, AGAP002219, AGAP002278, AGAP002603, AGAP002638, AG…
GO:0009164	nucleoside catabolic process	3.56515e-05	0.0146171	3.56515e-05	0.00434949	50.8834	145	[AGAP000272, AGAP000440, AGAP000545, AGAP000552, AGAP000553, AGAP000563, AGAP000672, AGAP000774, AGAP000865, AGAP000932, AGAP001218, AGAP001287, AGAP001290, AGAP001523, AGAP001527, AGAP001533, AGAP001670, AGAP001775, AGAP001777, AGAP001802, AGAP001874, AGAP001902, AGAP001953, AGAP002015, AGAP002047, AGAP002050, AGAP002071, AGAP002120, AGAP002182, AGAP002219, AGAP002278, AGAP002603, AGAP002638, AG…
GO:0042454	ribonucleoside catabolic process	3.56515e-05	0.0146171	3.56515e-05	0.00434949	50.8834	145	[AGAP000272, AGAP000440, AGAP000545, AGAP000552, AGAP000553, AGAP000563, AGAP000672, AGAP000774, AGAP000865, AGAP000932, AGAP001218, AGAP001287, AGAP001290, AGAP001523, AGAP001527, AGAP001533, AGAP001670, AGAP001775, AGAP001777, AGAP001802, AGAP001874, AGAP001902, AGAP001953, AGAP002015, AGAP002047, AGAP002050, AGAP002071, AGAP002120, AGAP002182, AGAP002219, AGAP002278, AGAP002603, AGAP002638, AG…
GO:0046434	organophosphate catabolic process	3.55997e-05	0.0145959	3.55997e-05	0.00434316	50.4983	153	[AGAP000188, AGAP000272, AGAP000440, AGAP000545, AGAP000552, AGAP000553, AGAP000563, AGAP000672, AGAP000774, AGAP000865, AGAP000932, AGAP001218, AGAP001287, AGAP001290, AGAP001523, AGAP001527, AGAP001533, AGAP001601, AGAP001670, AGAP001775, AGAP001777, AGAP001802, AGAP001874, AGAP001902, AGAP001953, AGAP002015, AGAP002047, AGAP002050, AGAP002071, AGAP002120, AGAP002182, AGAP002219, AGAP002278, AG…
GO:1901564	organonitrogen compound metabolic process	6.16992e-09	2.52967e-06	6.16992e-09	7.5273e-07	49.1354	344	[AGAP000011, AGAP000023, AGAP000112, AGAP000162, AGAP000179, AGAP000180, AGAP000188, AGAP000214, AGAP000272, AGAP000300, AGAP000321, AGAP000325, AGAP000415, AGAP000416, AGAP000439, AGAP000440, AGAP000467, AGAP000470, AGAP000523, AGAP000534, AGAP000545, AGAP000552, AGAP000553, AGAP000555, AGAP000563, AGAP000577, AGAP000622, AGAP000672, AGAP000679, AGAP000727, AGAP000735, AGAP000774, AGAP000865, AG…
GO:0006793	phosphorus metabolic process	2.31113e-08	9.47563e-06	2.31113e-08	2.81958e-06	47.4461	422	[AGAP000015, AGAP000028, AGAP000053, AGAP000070, AGAP000090, AGAP000112, AGAP000147, AGAP000179, AGAP000180, AGAP000188, AGAP000214, AGAP000248, AGAP000272, AGAP000300, AGAP000310, AGAP000406, AGAP000440, AGAP000467, AGAP000519, AGAP000523, AGAP000545, AGAP000552, AGAP000553, AGAP000555, AGAP000563, AGAP000577, AGAP000617, AGAP000627, AGAP000672, AGAP000727, AGAP000747, AGAP000763, AGAP000770, AG…
GO:0006796	phosphate-containing compound metabolic process	3.41747e-08	1.40116e-05	3.41747e-08	4.16931e-06	47.3204	419	[AGAP000015, AGAP000028, AGAP000053, AGAP000070, AGAP000090, AGAP000112, AGAP000147, AGAP000179, AGAP000180, AGAP000188, AGAP000214, AGAP000248, AGAP000272, AGAP000300, AGAP000310, AGAP000406, AGAP000440, AGAP000467, AGAP000519, AGAP000523, AGAP000545, AGAP000552, AGAP000553, AGAP000555, AGAP000563, AGAP000577, AGAP000617, AGAP000627, AGAP000672, AGAP000727, AGAP000747, AGAP000763, AGAP000770, AG…
GO:0006810	transport	4.02621e-07	0.000165075	4.02621e-07	4.91198e-05	46.8643	413	[AGAP000009, AGAP000033, AGAP000097, AGAP000107, AGAP000109, AGAP000161, AGAP000253, AGAP000256, AGAP000291, AGAP000322, AGAP000392, AGAP000393, AGAP000395, AGAP000403, AGAP000415, AGAP000433, AGAP000440, AGAP000493, AGAP000494, AGAP000498, AGAP000523, AGAP000529, AGAP000553, AGAP000700, AGAP000717, AGAP000721, AGAP000781, AGAP000850, AGAP000851, AGAP000949, AGAP000983, AGAP000995, AGAP000998, AG…
GO:0043170	macromolecule metabolic process	9.19432e-09	3.76967e-06	9.19432e-09	1.12171e-06	34.3548	806	[AGAP000008, AGAP000015, AGAP000028, AGAP000070, AGAP000099, AGAP000129, AGAP000147, AGAP000171, AGAP000237, AGAP000240, AGAP000248, AGAP000252, AGAP000269, AGAP000306, AGAP000310, AGAP000315, AGAP000325, AGAP000365, AGAP000391, AGAP000400, AGAP000406, AGAP000434, AGAP000457, AGAP000462, AGAP000508, AGAP000512, AGAP000541, AGAP000552, AGAP000554, AGAP000555, AGAP000560, AGAP000616, AGAP000617, AG…
GO:0016070	RNA metabolic process	5.9495e-06	0.0024393	5.9495e-06	0.000725839	31.1728	202	[AGAP000099, AGAP000237, AGAP000325, AGAP000391, AGAP000400, AGAP000512, AGAP000554, AGAP000662, AGAP000681, AGAP000735, AGAP000991, AGAP001043, AGAP001045, AGAP001133, AGAP001195, AGAP001228, AGAP001276, AGAP001406, AGAP001464, AGAP001529, AGAP001671, AGAP001761, AGAP001879, AGAP001898, AGAP001958, AGAP002014, AGAP002035, AGAP002088, AGAP002101, AGAP002290, AGAP002300, AGAP002383, AGAP002394, AG…
GO:0090304	nucleic acid metabolic process	1.78344e-09	7.31211e-07	1.78344e-09	2.1758e-07	29.5102	251	[AGAP000099, AGAP000237, AGAP000306, AGAP000325, AGAP000391, AGAP000400, AGAP000512, AGAP000554, AGAP000662, AGAP000681, AGAP000733, AGAP000735, AGAP000991, AGAP001043, AGAP001045, AGAP001133, AGAP001195, AGAP001228, AGAP001276, AGAP001290, AGAP001406, AGAP001421, AGAP001464, AGAP001529, AGAP001549, AGAP001671, AGAP001761, AGAP001813, AGAP001879, AGAP001898, AGAP001928, AGAP001958, AGAP002014, AG…
GO:0044271	cellular nitrogen compound biosynthetic process	3.14819e-07	0.000129076	3.14819e-07	3.84079e-05	29.4737	168	[AGAP000023, AGAP000053, AGAP000090, AGAP000099, AGAP000112, AGAP000179, AGAP000180, AGAP000188, AGAP000214, AGAP000237, AGAP000300, AGAP000391, AGAP000400, AGAP000416, AGAP000439, AGAP000512, AGAP000523, AGAP000534, AGAP000554, AGAP000577, AGAP000622, AGAP000662, AGAP000727, AGAP000954, AGAP001021, AGAP001043, AGAP001045, AGAP001138, AGAP001228, AGAP001423, AGAP001464, AGAP001512, AGAP001671, AG…
GO:0018130	heterocycle biosynthetic process	1.72327e-07	7.0654e-05	7.09998e-08	8.66198e-06	29.2035	165	[AGAP000023, AGAP000053, AGAP000090, AGAP000099, AGAP000112, AGAP000179, AGAP000180, AGAP000188, AGAP000214, AGAP000237, AGAP000300, AGAP000391, AGAP000400, AGAP000439, AGAP000512, AGAP000523, AGAP000554, AGAP000555, AGAP000577, AGAP000622, AGAP000662, AGAP000727, AGAP000954, AGAP001021, AGAP001043, AGAP001045, AGAP001138, AGAP001228, AGAP001423, AGAP001464, AGAP001671, AGAP001744, AGAP001761, AG…
GO:1901362	organic cyclic compound biosynthetic process	7.09998e-08	2.91099e-05	7.09998e-08	8.66198e-06	28.9474	165	[AGAP000023, AGAP000053, AGAP000090, AGAP000099, AGAP000112, AGAP000179, AGAP000180, AGAP000188, AGAP000214, AGAP000237, AGAP000300, AGAP000391, AGAP000400, AGAP000439, AGAP000512, AGAP000523, AGAP000554, AGAP000555, AGAP000577, AGAP000622, AGAP000662, AGAP000727, AGAP000954, AGAP001021, AGAP001043, AGAP001045, AGAP001138, AGAP001228, AGAP001423, AGAP001464, AGAP001671, AGAP001744, AGAP001761, AG…
GO:0019222	regulation of metabolic process	6.24656e-09	2.56109e-06	6.24656e-09	7.6208e-07	28.4757	170	[AGAP000099, AGAP000237, AGAP000391, AGAP000512, AGAP000552, AGAP000554, AGAP000563, AGAP000662, AGAP000770, AGAP000774, AGAP000865, AGAP000932, AGAP001043, AGAP001195, AGAP001287, AGAP001464, AGAP001527, AGAP001533, AGAP001662, AGAP001671, AGAP001745, AGAP001761, AGAP001953, AGAP001958, AGAP002035, AGAP002101, AGAP002120, AGAP002290, AGAP002337, AGAP002340, AGAP002481, AGAP002498, AGAP002523, AG…
GO:0019438	aromatic compound biosynthetic process	1.9997e-08	8.19879e-06	1.9997e-08	2.43964e-06	28.3122	156	[AGAP000053, AGAP000090, AGAP000099, AGAP000112, AGAP000179, AGAP000180, AGAP000188, AGAP000214, AGAP000237, AGAP000391, AGAP000400, AGAP000439, AGAP000512, AGAP000523, AGAP000554, AGAP000577, AGAP000622, AGAP000662, AGAP000727, AGAP000954, AGAP001021, AGAP001043, AGAP001045, AGAP001138, AGAP001228, AGAP001423, AGAP001464, AGAP001671, AGAP001744, AGAP001761, AGAP001958, AGAP002035, AGAP002037, AG…
GO:0007154	cell communication	3.73046e-13	1.52949e-10	3.73046e-13	4.55116e-11	27.1487	200	[AGAP000015, AGAP000032, AGAP000064, AGAP000070, AGAP000090, AGAP000099, AGAP000130, AGAP000214, AGAP000236, AGAP000256, AGAP000305, AGAP000307, AGAP000406, AGAP000433, AGAP000466, AGAP000512, AGAP000519, AGAP000552, AGAP000563, AGAP000727, AGAP000763, AGAP000774, AGAP000815, AGAP000865, AGAP000870, AGAP000912, AGAP000932, AGAP000997, AGAP001004, AGAP001035, AGAP001043, AGAP001110, AGAP001161, AG…
GO:0034654	nucleobase-containing compound biosynthetic process	2.80238e-10	1.14898e-07	2.80238e-10	3.41891e-08	26.7176	140	[AGAP000053, AGAP000090, AGAP000099, AGAP000112, AGAP000179, AGAP000180, AGAP000188, AGAP000214, AGAP000237, AGAP000391, AGAP000400, AGAP000512, AGAP000523, AGAP000554, AGAP000577, AGAP000662, AGAP000727, AGAP000954, AGAP001021, AGAP001043, AGAP001045, AGAP001138, AGAP001228, AGAP001423, AGAP001464, AGAP001671, AGAP001761, AGAP001958, AGAP002035, AGAP002037, AGAP002091, AGAP002290, AGAP002378, AG…
GO:0080090	regulation of primary metabolic process	3.83257e-11	1.57135e-08	3.83257e-11	4.67574e-09	26.5957	150	[AGAP000099, AGAP000237, AGAP000391, AGAP000512, AGAP000552, AGAP000554, AGAP000563, AGAP000662, AGAP000770, AGAP000774, AGAP000865, AGAP000932, AGAP001043, AGAP001287, AGAP001464, AGAP001527, AGAP001533, AGAP001662, AGAP001671, AGAP001745, AGAP001761, AGAP001953, AGAP001958, AGAP002035, AGAP002101, AGAP002120, AGAP002290, AGAP002337, AGAP002340, AGAP002481, AGAP002523, AGAP002664, AGAP002729, AG…
GO:0050794	regulation of cellular process	2.83067e-25	1.16058e-22	2.83067e-25	3.45342e-23	26.5	318	[AGAP000015, AGAP000032, AGAP000044, AGAP000064, AGAP000070, AGAP000090, AGAP000099, AGAP000130, AGAP000214, AGAP000236, AGAP000237, AGAP000256, AGAP000305, AGAP000307, AGAP000391, AGAP000406, AGAP000433, AGAP000512, AGAP000519, AGAP000552, AGAP000554, AGAP000563, AGAP000565, AGAP000574, AGAP000662, AGAP000727, AGAP000763, AGAP000770, AGAP000774, AGAP000815, AGAP000865, AGAP000870, AGAP000909, AG…
GO:0007165	signal transduction	6.88601e-15	2.82326e-12	6.88601e-15	8.40093e-13	26.2865	189	[AGAP000015, AGAP000032, AGAP000064, AGAP000070, AGAP000090, AGAP000099, AGAP000130, AGAP000214, AGAP000236, AGAP000256, AGAP000305, AGAP000307, AGAP000406, AGAP000433, AGAP000512, AGAP000519, AGAP000552, AGAP000563, AGAP000727, AGAP000763, AGAP000774, AGAP000815, AGAP000865, AGAP000870, AGAP000912, AGAP000932, AGAP000997, AGAP001004, AGAP001035, AGAP001043, AGAP001110, AGAP001161, AGAP001196, AG…
GO:0006508	proteolysis	1.88311e-14	7.72076e-12	1.88311e-14	2.2974e-12	25.4777	160	[AGAP000129, AGAP000240, AGAP000252, AGAP000269, AGAP000315, AGAP000560, AGAP000666, AGAP000733, AGAP000830, AGAP000885, AGAP000887, AGAP000935, AGAP000994, AGAP001026, AGAP001209, AGAP001264, AGAP001307, AGAP001341, AGAP001433, AGAP001662, AGAP001681, AGAP001697, AGAP001791, AGAP001959, AGAP001973, AGAP001979, AGAP001995, AGAP002176, AGAP002345, AGAP002414, AGAP002606, AGAP002626, AGAP002720, AG…
GO:0031323	regulation of cellular metabolic process	3.82418e-13	1.56792e-10	3.82418e-13	4.66551e-11	25	133	[AGAP000099, AGAP000237, AGAP000391, AGAP000512, AGAP000552, AGAP000554, AGAP000563, AGAP000662, AGAP000770, AGAP000774, AGAP000865, AGAP000932, AGAP001043, AGAP001287, AGAP001464, AGAP001527, AGAP001533, AGAP001671, AGAP001761, AGAP001953, AGAP001958, AGAP002035, AGAP002101, AGAP002120, AGAP002290, AGAP002337, AGAP002340, AGAP002523, AGAP002664, AGAP002729, AGAP002779, AGAP002935, AGAP003004, AG…
GO:0060255	regulation of macromolecule metabolic process	5.79801e-14	2.37718e-11	5.79801e-14	7.07357e-12	23.5789	112	[AGAP000099, AGAP000237, AGAP000391, AGAP000512, AGAP000554, AGAP000662, AGAP001043, AGAP001195, AGAP001464, AGAP001662, AGAP001671, AGAP001745, AGAP001761, AGAP001958, AGAP002035, AGAP002101, AGAP002290, AGAP002337, AGAP002340, AGAP002481, AGAP002523, AGAP002664, AGAP002779, AGAP002829, AGAP002879, AGAP002935, AGAP003004, AGAP003156, AGAP003264, AGAP003319, AGAP003524, AGAP003525, AGAP003619, AG…
GO:0006259	DNA metabolic process	2.77238e-05	0.0113668	2.77238e-05	0.00338231	23.2804	47	[AGAP000306, AGAP000733, AGAP001290, AGAP001421, AGAP001813, AGAP001928, AGAP001958, AGAP002106, AGAP002477, AGAP002690, AGAP002985, AGAP003093, AGAP003218, AGAP003295, AGAP003434, AGAP003598, AGAP003909, AGAP003910, AGAP003967, AGAP004078, AGAP004101, AGAP004261, AGAP004275, AGAP004408, AGAP004488, AGAP004934, AGAP005144, AGAP006162, AGAP007063, AGAP008687, AGAP008917, AGAP009047, AGAP009222, AG…
GO:0010468	regulation of gene expression	2.3046e-14	9.44888e-12	2.3046e-14	2.81162e-12	22.7273	100	[AGAP000099, AGAP000237, AGAP000391, AGAP000512, AGAP000554, AGAP000662, AGAP001043, AGAP001195, AGAP001464, AGAP001662, AGAP001671, AGAP001761, AGAP001958, AGAP002035, AGAP002101, AGAP002290, AGAP002337, AGAP002340, AGAP002523, AGAP002664, AGAP002779, AGAP002829, AGAP002879, AGAP002935, AGAP003156, AGAP003264, AGAP003319, AGAP003524, AGAP003525, AGAP003619, AGAP004063, AGAP004101, AGAP004213, AG…
GO:0051171	regulation of nitrogen compound metabolic process	4.24286e-17	1.73957e-14	4.24286e-17	5.17629e-15	21.9917	106	[AGAP000099, AGAP000237, AGAP000391, AGAP000512, AGAP000552, AGAP000554, AGAP000563, AGAP000662, AGAP000774, AGAP000865, AGAP000932, AGAP001043, AGAP001287, AGAP001464, AGAP001527, AGAP001533, AGAP001671, AGAP001761, AGAP001953, AGAP001958, AGAP002035, AGAP002120, AGAP002290, AGAP002523, AGAP002664, AGAP002729, AGAP002779, AGAP003140, AGAP003264, AGAP003417, AGAP003524, AGAP003525, AGAP003619, AG…
GO:0019219	regulation of nucleobase-containing compound metabolic process	4.24286e-17	1.73957e-14	4.24286e-17	5.17629e-15	21.9917	106	[AGAP000099, AGAP000237, AGAP000391, AGAP000512, AGAP000552, AGAP000554, AGAP000563, AGAP000662, AGAP000774, AGAP000865, AGAP000932, AGAP001043, AGAP001287, AGAP001464, AGAP001527, AGAP001533, AGAP001671, AGAP001761, AGAP001953, AGAP001958, AGAP002035, AGAP002120, AGAP002290, AGAP002523, AGAP002664, AGAP002729, AGAP002779, AGAP003140, AGAP003264, AGAP003417, AGAP003524, AGAP003525, AGAP003619, AG…
GO:0009889	regulation of biosynthetic process	8.19527e-18	3.36006e-15	8.19527e-18	9.99823e-16	19.9507	81	[AGAP000099, AGAP000237, AGAP000391, AGAP000512, AGAP000554, AGAP000662, AGAP001043, AGAP001464, AGAP001671, AGAP001761, AGAP001958, AGAP002035, AGAP002101, AGAP002290, AGAP002337, AGAP002340, AGAP002523, AGAP002664, AGAP002779, AGAP002935, AGAP003156, AGAP003264, AGAP003524, AGAP003525, AGAP003619, AGAP004063, AGAP004213, AGAP004254, AGAP004341, AGAP004488, AGAP004541, AGAP004691, AGAP004725, AG…
GO:0010556	regulation of macromolecule biosynthetic process	8.19527e-18	3.36006e-15	8.19527e-18	9.99823e-16	19.9507	81	[AGAP000099, AGAP000237, AGAP000391, AGAP000512, AGAP000554, AGAP000662, AGAP001043, AGAP001464, AGAP001671, AGAP001761, AGAP001958, AGAP002035, AGAP002101, AGAP002290, AGAP002337, AGAP002340, AGAP002523, AGAP002664, AGAP002779, AGAP002935, AGAP003156, AGAP003264, AGAP003524, AGAP003525, AGAP003619, AGAP004063, AGAP004213, AGAP004254, AGAP004341, AGAP004488, AGAP004541, AGAP004691, AGAP004725, AG…
GO:0031326	regulation of cellular biosynthetic process	8.19527e-18	3.36006e-15	8.19527e-18	9.99823e-16	19.9507	81	[AGAP000099, AGAP000237, AGAP000391, AGAP000512, AGAP000554, AGAP000662, AGAP001043, AGAP001464, AGAP001671, AGAP001761, AGAP001958, AGAP002035, AGAP002101, AGAP002290, AGAP002337, AGAP002340, AGAP002523, AGAP002664, AGAP002779, AGAP002935, AGAP003156, AGAP003264, AGAP003524, AGAP003525, AGAP003619, AGAP004063, AGAP004213, AGAP004254, AGAP004341, AGAP004488, AGAP004541, AGAP004691, AGAP004725, AG…
GO:2000112	regulation of cellular macromolecule biosynthetic process	1.3536e-17	5.54977e-15	1.3536e-17	1.65139e-15	19.9501	80	[AGAP000099, AGAP000237, AGAP000391, AGAP000512, AGAP000554, AGAP000662, AGAP001043, AGAP001464, AGAP001671, AGAP001761, AGAP001958, AGAP002035, AGAP002101, AGAP002290, AGAP002337, AGAP002340, AGAP002523, AGAP002664, AGAP002779, AGAP002935, AGAP003156, AGAP003264, AGAP003524, AGAP003525, AGAP003619, AGAP004063, AGAP004213, AGAP004254, AGAP004341, AGAP004488, AGAP004541, AGAP004725, AGAP004937, AG…
GO:0006351	transcription, DNA-templated	3.65131e-19	1.49704e-16	3.65131e-19	4.4546e-17	19.7674	85	[AGAP000099, AGAP000237, AGAP000391, AGAP000400, AGAP000512, AGAP000554, AGAP000662, AGAP001043, AGAP001045, AGAP001228, AGAP001464, AGAP001671, AGAP001761, AGAP001958, AGAP002035, AGAP002290, AGAP002394, AGAP002523, AGAP002664, AGAP002779, AGAP003094, AGAP003218, AGAP003264, AGAP003524, AGAP003525, AGAP003619, AGAP003648, AGAP004063, AGAP004213, AGAP004254, AGAP004341, AGAP004488, AGAP004541, AG…
GO:0032774	RNA biosynthetic process	1.0197e-19	4.18076e-17	1.0197e-19	1.24403e-17	19.6796	86	[AGAP000099, AGAP000237, AGAP000391, AGAP000400, AGAP000512, AGAP000554, AGAP000662, AGAP001043, AGAP001045, AGAP001228, AGAP001464, AGAP001671, AGAP001761, AGAP001958, AGAP002035, AGAP002290, AGAP002394, AGAP002523, AGAP002664, AGAP002779, AGAP003094, AGAP003218, AGAP003264, AGAP003524, AGAP003525, AGAP003619, AGAP003648, AGAP004063, AGAP004213, AGAP004254, AGAP004341, AGAP004488, AGAP004541, AG…
GO:0007275	multicellular organismal development	2.71128e-05	0.0111163	2.71128e-05	0.00330776	17.284	14	[AGAP000064, AGAP000815, AGAP001043, AGAP002440, AGAP002829, AGAP003004, AGAP004689, AGAP004993, AGAP005796, AGAP005828, AGAP008185, AGAP008940, AGAP011139, AGAP011379]
GO:0006281	DNA repair	1.9238e-05	0.00788759	1.2936e-05	0.00157819	16.6667	13	[AGAP000733, AGAP001958, AGAP002106, AGAP002690, AGAP002985, AGAP003967, AGAP004261, AGAP004488, AGAP008687, AGAP009222, AGAP009910, AGAP010984, AGAP011110]
GO:0006974	cellular response to DNA damage stimulus	1.2936e-05	0.00530376	1.2936e-05	0.00157819	16.4557	13	[AGAP000733, AGAP001958, AGAP002106, AGAP002690, AGAP002985, AGAP003967, AGAP004261, AGAP004488, AGAP008687, AGAP009222, AGAP009910, AGAP010984, AGAP011110]
GO:0051252	regulation of RNA metabolic process	1.20233e-23	4.92957e-21	1.20233e-23	1.46685e-21	16.273	62	[AGAP000099, AGAP000237, AGAP000391, AGAP000512, AGAP000554, AGAP000662, AGAP001043, AGAP001464, AGAP001671, AGAP001761, AGAP001958, AGAP002035, AGAP002290, AGAP002523, AGAP002664, AGAP002779, AGAP003264, AGAP003524, AGAP003525, AGAP003619, AGAP004063, AGAP004213, AGAP004254, AGAP004341, AGAP004488, AGAP004541, AGAP004691, AGAP004937, AGAP005021, AGAP005428, AGAP005604, AGAP005700, AGAP005909, AG…
GO:2001141	regulation of RNA biosynthetic process	1.20233e-23	4.92957e-21	1.20233e-23	1.46685e-21	16.273	62	[AGAP000099, AGAP000237, AGAP000391, AGAP000512, AGAP000554, AGAP000662, AGAP001043, AGAP001464, AGAP001671, AGAP001761, AGAP001958, AGAP002035, AGAP002290, AGAP002523, AGAP002664, AGAP002779, AGAP003264, AGAP003524, AGAP003525, AGAP003619, AGAP004063, AGAP004213, AGAP004254, AGAP004341, AGAP004488, AGAP004541, AGAP004691, AGAP004937, AGAP005021, AGAP005428, AGAP005604, AGAP005700, AGAP005909, AG…
GO:0006355	regulation of transcription, DNA-templated	1.96066e-23	8.0387e-21	1.96066e-23	2.392e-21	16.2234	61	[AGAP000099, AGAP000237, AGAP000391, AGAP000512, AGAP000554, AGAP000662, AGAP001043, AGAP001464, AGAP001671, AGAP001761, AGAP001958, AGAP002035, AGAP002290, AGAP002523, AGAP002664, AGAP002779, AGAP003264, AGAP003524, AGAP003525, AGAP003619, AGAP004063, AGAP004213, AGAP004254, AGAP004341, AGAP004488, AGAP004541, AGAP004937, AGAP005021, AGAP005428, AGAP005604, AGAP005700, AGAP005909, AGAP006108, AG…
GO:0007166	cell surface receptor signaling pathway	3.45966e-31	1.41846e-28	3.45966e-31	4.22078e-29	10.9034	35	[AGAP000015, AGAP000032, AGAP000130, AGAP000256, AGAP000307, AGAP000519, AGAP000763, AGAP000815, AGAP000912, AGAP001043, AGAP001161, AGAP001498, AGAP001562, AGAP002292, AGAP002932, AGAP003004, AGAP003972, AGAP004025, AGAP004209, AGAP004303, AGAP005079, AGAP005825, AGAP005904, AGAP006768, AGAP006995, AGAP007127, AGAP007136, AGAP008247, AGAP010589, AGAP010767, AGAP011379, AGAP012026, AGAP012095, AG…
GO:0071310	cellular response to organic substance	5.8636e-05	0.0240408	1.41989e-05	0.00173226	10	4	[AGAP003004, AGAP008334, AGAP010382, AGAP010460]
GO:0007186	G-protein coupled receptor signaling pathway	4.3075e-25	1.76607e-22	4.3075e-25	5.25515e-23	9.48276	22	[AGAP000130, AGAP000519, AGAP000912, AGAP001161, AGAP001498, AGAP001562, AGAP002292, AGAP002932, AGAP003972, AGAP004209, AGAP005079, AGAP005825, AGAP005904, AGAP006768, AGAP006995, AGAP007127, AGAP007136, AGAP010589, AGAP010767, AGAP012026, AGAP012095, AGAP012377]
GO:0006022	aminoglycan metabolic process	1.46046e-13	5.98788e-11	1.46046e-13	1.78176e-11	9.2437	11	[AGAP003308, AGAP004831, AGAP005634, AGAP005699, AGAP005811, AGAP008060, AGAP008512, AGAP009405, AGAP010363, AGAP011476, AGAP011976]
GO:0010033	response to organic substance	1.41989e-05	0.00582154	1.41989e-05	0.00173226	9.09091	4	[AGAP003004, AGAP008334, AGAP010382, AGAP010460]
GO:0006040	amino sugar metabolic process	6.25892e-13	2.56616e-10	6.25892e-13	7.63588e-11	8.41121	9	[AGAP002347, AGAP003308, AGAP004831, AGAP005634, AGAP008060, AGAP008512, AGAP009405, AGAP010363, AGAP011976]
GO:1901071	glucosamine-containing compound metabolic process	6.25892e-13	2.56616e-10	6.25892e-13	7.63588e-11	8.41121	9	[AGAP002347, AGAP003308, AGAP004831, AGAP005634, AGAP008060, AGAP008512, AGAP009405, AGAP010363, AGAP011976]
GO:0006030	chitin metabolic process	1.59281e-13	6.53051e-11	1.59281e-13	1.94322e-11	7.61905	8	[AGAP003308, AGAP004831, AGAP005634, AGAP008060, AGAP008512, AGAP009405, AGAP010363, AGAP011976]
Molecular Function
GOID	GOTerm	Term PValue	Term PValue Corrected with Bonferroni	Group PValue	Group PValue Corrected with Bonferroni	% Associated Genes	#. Genes	Associated Genes Found
GO:0070003	threonine-type peptidase activity	6.71199e-07	0.000150349	6.71199e-07	4.22856e-05	100	14	[AGAP001697, AGAP001973, AGAP001995, AGAP003935, AGAP004960, AGAP004991, AGAP005423, AGAP008816, AGAP008837, AGAP009271, AGAP010253, AGAP010718, AGAP011423, AGAP011444]
GO:0004298	threonine-type endopeptidase activity	6.71199e-07	0.000150349	6.71199e-07	4.22856e-05	100	14	[AGAP001697, AGAP001973, AGAP001995, AGAP003935, AGAP004960, AGAP004991, AGAP005423, AGAP008816, AGAP008837, AGAP009271, AGAP010253, AGAP010718, AGAP011423, AGAP011444]
GO:0008536	Ran GTPase binding	0.000113704	0.0254697	0.000113704	0.00716335	91.6667	11	[AGAP002970, AGAP003576, AGAP004535, AGAP005892, AGAP006942, AGAP009571, AGAP009921, AGAP009929, AGAP010711, AGAP011156, AGAP011888]
GO:0003746	translation elongation factor activity	3.91718e-05	0.00877448	3.91718e-05	0.00246782	90	10	[AGAP000883, AGAP003541, AGAP004235, AGAP006996, AGAP007406, AGAP009234, AGAP009737, AGAP010612, AGAP011284]
GO:0003743	translation initiation factor activity	1.90081e-06	0.000425781	1.90081e-06	0.000119751	81.4815	22	[AGAP001380, AGAP002337, AGAP002340, AGAP002525, AGAP002935, AGAP002948, AGAP003119, AGAP004725, AGAP006130, AGAP006459, AGAP006607, AGAP006613, AGAP007668, AGAP009204, AGAP009904, AGAP010181, AGAP011203, AGAP011580, AGAP011804, AGAP012140, AGAP012281, AGAP012309]
GO:0008135	translation factor activity, nucleic acid binding	1.908e-10	4.27392e-08	1.908e-10	1.20204e-08	81.3953	36	[AGAP000883, AGAP001380, AGAP002337, AGAP002340, AGAP002525, AGAP002935, AGAP002948, AGAP003119, AGAP003541, AGAP004235, AGAP004725, AGAP006130, AGAP006459, AGAP006607, AGAP006613, AGAP006996, AGAP007406, AGAP007668, AGAP009204, AGAP009234, AGAP009310, AGAP009737, AGAP009904, AGAP010181, AGAP010310, AGAP010612, AGAP011203, AGAP011284, AGAP011580, AGAP011804, AGAP012078, AGAP012082, AGAP012140, AG…
GO:0042625	ATPase activity, coupled to transmembrane movement of ions	9.71003e-06	0.00217505	9.71003e-06	0.000611732	80	20	[AGAP001624, AGAP002401, AGAP002473, AGAP002858, AGAP003153, AGAP003599, AGAP003879, AGAP005098, AGAP005134, AGAP006186, AGAP007841, AGAP007966, AGAP008085, AGAP008184, AGAP009486, AGAP010026, AGAP010638, AGAP011271, AGAP011483, AGAP012115]
GO:0019829	cation-transporting ATPase activity	9.71003e-06	0.00217505	9.71003e-06	0.000611732	80	20	[AGAP001624, AGAP002401, AGAP002473, AGAP002858, AGAP003153, AGAP003599, AGAP003879, AGAP005098, AGAP005134, AGAP006186, AGAP007841, AGAP007966, AGAP008085, AGAP008184, AGAP009486, AGAP010026, AGAP010638, AGAP011271, AGAP011483, AGAP012115]
GO:0051287	NAD binding	9.00551e-06	0.00201724	9.00551e-06	0.000567347	78.5714	22	[AGAP000184, AGAP000794, AGAP001458, AGAP002192, AGAP002728, AGAP002943, AGAP003168, AGAP003230, AGAP003893, AGAP004159, AGAP005581, AGAP006532, AGAP006660, AGAP007786, AGAP008849, AGAP009612, AGAP009623, AGAP009949, AGAP010039, AGAP013148, AGAP013478, AGAP013544]
GO:0016616	oxidoreductase activity, acting on the CH-OH group of donors, NAD or NADP as acceptor	3.16481e-08	7.08918e-06	3.16481e-08	1.99383e-06	77.5	32	[AGAP000184, AGAP002192, AGAP002728, AGAP003168, AGAP003893, AGAP004159, AGAP004189, AGAP004195, AGAP004197, AGAP004358, AGAP004687, AGAP004880, AGAP005581, AGAP006532, AGAP006660, AGAP007784, AGAP007786, AGAP007918, AGAP008000, AGAP008092, AGAP008849, AGAP009012, AGAP009176, AGAP009510, AGAP009612, AGAP009949, AGAP010329, AGAP010739, AGAP011133, AGAP013478, AGAP013544]
GO:0000287	magnesium ion binding	2.20193e-06	0.000493231	2.20193e-06	0.000138721	76.4706	26	[AGAP000954, AGAP002192, AGAP002728, AGAP003040, AGAP003168, AGAP003331, AGAP003398, AGAP003405, AGAP003517, AGAP004596, AGAP004890, AGAP005860, AGAP006660, AGAP007215, AGAP007786, AGAP007827, AGAP008149, AGAP008184, AGAP008337, AGAP010026, AGAP010368, AGAP010681, AGAP011030, AGAP011483, AGAP011752, AGAP012096]
GO:0016820	hydrolase activity, acting on acid anhydrides, catalyzing transmembrane movement of substances	7.85593e-09	1.75973e-06	7.85593e-09	4.94924e-07	76.4706	39	[AGAP000440, AGAP001624, AGAP001775, AGAP001777, AGAP001823, AGAP002071, AGAP002278, AGAP002401, AGAP002473, AGAP002638, AGAP002717, AGAP002858, AGAP002884, AGAP003153, AGAP003221, AGAP003599, AGAP003680, AGAP003879, AGAP004867, AGAP005098, AGAP005134, AGAP005639, AGAP006186, AGAP006273, AGAP006364, AGAP006427, AGAP007841, AGAP007917, AGAP007966, AGAP008085, AGAP008184, AGAP009486, AGAP009835, AG…
GO:0016875	ligase activity, forming carbon-oxygen bonds	1.51487e-07	3.39331e-05	1.51487e-07	9.54367e-06	76.1905	32	[AGAP000325, AGAP000735, AGAP000991, AGAP001276, AGAP002014, AGAP002101, AGAP002383, AGAP002570, AGAP002653, AGAP002945, AGAP002969, AGAP003003, AGAP003156, AGAP003413, AGAP003517, AGAP003589, AGAP004708, AGAP004929, AGAP005576, AGAP007844, AGAP008265, AGAP008604, AGAP008929, AGAP009701, AGAP010086, AGAP010267, AGAP010420, AGAP011472, AGAP011821, AGAP012096, AGAP012283, AGAP013209]
GO:0016876	ligase activity, forming aminoacyl-tRNA and related compounds	1.51487e-07	3.39331e-05	1.51487e-07	9.54367e-06	76.1905	32	[AGAP000325, AGAP000735, AGAP000991, AGAP001276, AGAP002014, AGAP002101, AGAP002383, AGAP002570, AGAP002653, AGAP002945, AGAP002969, AGAP003003, AGAP003156, AGAP003413, AGAP003517, AGAP003589, AGAP004708, AGAP004929, AGAP005576, AGAP007844, AGAP008265, AGAP008604, AGAP008929, AGAP009701, AGAP010086, AGAP010267, AGAP010420, AGAP011472, AGAP011821, AGAP012096, AGAP012283, AGAP013209]
GO:0004812	aminoacyl-tRNA ligase activity	5.24598e-07	0.00011751	5.24598e-07	3.30497e-05	75.6098	31	[AGAP000325, AGAP000735, AGAP000991, AGAP001276, AGAP002014, AGAP002101, AGAP002383, AGAP002570, AGAP002653, AGAP002945, AGAP002969, AGAP003003, AGAP003156, AGAP003413, AGAP003517, AGAP003589, AGAP004708, AGAP005576, AGAP007844, AGAP008265, AGAP008604, AGAP008929, AGAP009701, AGAP010086, AGAP010267, AGAP010420, AGAP011472, AGAP011821, AGAP012096, AGAP012283, AGAP013209]
GO:0042626	ATPase activity, coupled to transmembrane movement of substances	5.86751e-08	1.31432e-05	5.86751e-08	3.69653e-06	75	36	[AGAP000440, AGAP001624, AGAP001775, AGAP001777, AGAP002071, AGAP002278, AGAP002401, AGAP002473, AGAP002638, AGAP002717, AGAP002858, AGAP003153, AGAP003221, AGAP003599, AGAP003680, AGAP003879, AGAP005098, AGAP005134, AGAP005639, AGAP006186, AGAP006273, AGAP006364, AGAP006427, AGAP007841, AGAP007917, AGAP007966, AGAP008085, AGAP008184, AGAP009486, AGAP009835, AGAP010026, AGAP010298, AGAP010638, AG…
GO:0015399	primary active transmembrane transporter activity	6.17422e-08	1.38303e-05	6.17422e-08	3.88976e-06	74	37	[AGAP000291, AGAP000440, AGAP001624, AGAP001775, AGAP001777, AGAP002071, AGAP002278, AGAP002401, AGAP002473, AGAP002638, AGAP002717, AGAP002858, AGAP003153, AGAP003221, AGAP003599, AGAP003680, AGAP003879, AGAP005098, AGAP005134, AGAP005639, AGAP006186, AGAP006273, AGAP006364, AGAP006427, AGAP007841, AGAP007917, AGAP007966, AGAP008085, AGAP008184, AGAP009486, AGAP009835, AGAP010026, AGAP010298, AG…
GO:0015405	P-P-bond-hydrolysis-driven transmembrane transporter activity	6.17422e-08	1.38303e-05	6.17422e-08	3.88976e-06	74	37	[AGAP000291, AGAP000440, AGAP001624, AGAP001775, AGAP001777, AGAP002071, AGAP002278, AGAP002401, AGAP002473, AGAP002638, AGAP002717, AGAP002858, AGAP003153, AGAP003221, AGAP003599, AGAP003680, AGAP003879, AGAP005098, AGAP005134, AGAP005639, AGAP006186, AGAP006273, AGAP006364, AGAP006427, AGAP007841, AGAP007917, AGAP007966, AGAP008085, AGAP008184, AGAP009486, AGAP009835, AGAP010026, AGAP010298, AG…
GO:0003924	GTPase activity	6.5234e-07	0.000146124	6.5234e-07	4.10974e-05	69.3878	35	[AGAP001218, AGAP001670, AGAP001802, AGAP002047, AGAP002603, AGAP003001, AGAP003018, AGAP003237, AGAP003541, AGAP003597, AGAP004610, AGAP004824, AGAP005079, AGAP005128, AGAP005227, AGAP005293, AGAP005904, AGAP006996, AGAP007406, AGAP007699, AGAP007834, AGAP007894, AGAP007998, AGAP008337, AGAP008896, AGAP009310, AGAP009441, AGAP009737, AGAP010510, AGAP010894, AGAP010929, AGAP010971, AGAP011286, AG…
GO:0003779	actin binding	1.57295e-06	0.000352342	1.57295e-06	9.90961e-05	69.2308	36	[AGAP000202, AGAP000235, AGAP000562, AGAP000749, AGAP000889, AGAP001213, AGAP001497, AGAP001712, AGAP001886, AGAP003638, AGAP003716, AGAP003717, AGAP004071, AGAP004335, AGAP004440, AGAP004801, AGAP005425, AGAP006141, AGAP007006, AGAP007474, AGAP007523, AGAP007864, AGAP008518, AGAP008908, AGAP009154, AGAP009232, AGAP009554, AGAP009643, AGAP010147, AGAP010175, AGAP010641, AGAP010895, AGAP011292, AG…
GO:0051082	unfolded protein binding	3.9368e-05	0.00881843	3.9368e-05	0.00248018	67.5676	26	[AGAP000008, AGAP001424, AGAP002759, AGAP002762, AGAP002996, AGAP003477, AGAP004212, AGAP004238, AGAP005032, AGAP005981, AGAP006946, AGAP006958, AGAP006959, AGAP006961, AGAP007107, AGAP007565, AGAP008249, AGAP008327, AGAP009505, AGAP009694, AGAP010239, AGAP010588, AGAP010691, AGAP010876, AGAP011165]
GO:0003723	RNA binding	2.89791e-19	6.49132e-17	2.89791e-19	1.82568e-17	64.977	143	[AGAP000049, AGAP000337, AGAP000883, AGAP000952, AGAP000965, AGAP001195, AGAP001274, AGAP001380, AGAP001738, AGAP001780, AGAP001871, AGAP001883, AGAP001898, AGAP001910, AGAP001939, AGAP002166, AGAP002183, AGAP002193, AGAP002337, AGAP002340, AGAP002409, AGAP002502, AGAP002525, AGAP002570, AGAP002600, AGAP002653, AGAP002658, AGAP002896, AGAP002908, AGAP002935, AGAP002948, AGAP003003, AGAP003119, AG…
GO:0016879	ligase activity, forming carbon-nitrogen bonds	1.21195e-05	0.00271477	1.21195e-05	0.000763528	63.9344	39	[AGAP000112, AGAP000180, AGAP000495, AGAP000534, AGAP000622, AGAP001056, AGAP001481, AGAP001512, AGAP001699, AGAP002091, AGAP002251, AGAP002355, AGAP002377, AGAP002651, AGAP002830, AGAP003015, AGAP003405, AGAP003454, AGAP004057, AGAP004742, AGAP004889, AGAP005102, AGAP005197, AGAP005916, AGAP005954, AGAP007952, AGAP008680, AGAP008988, AGAP009617, AGAP009624, AGAP009786, AGAP010139, AGAP010228, AG…
GO:0005543	phospholipid binding	2.69774e-05	0.00604293	2.69774e-05	0.00169958	62.8571	25	[AGAP000774, AGAP000912, AGAP001110, AGAP003437, AGAP003720, AGAP003722, AGAP003790, AGAP003925, AGAP004440, AGAP004487, AGAP004755, AGAP004801, AGAP007176, AGAP009095, AGAP009255, AGAP010087, AGAP010895, AGAP011036, AGAP011152, AGAP011394, AGAP011751, AGAP012012]
GO:0019001	guanyl nucleotide binding	4.05714e-11	9.08799e-09	4.05714e-11	2.556e-09	62.6761	90	[AGAP000433, AGAP000672, AGAP000768, AGAP000870, AGAP001211, AGAP001218, AGAP001573, AGAP001617, AGAP001670, AGAP001802, AGAP001874, AGAP001902, AGAP002047, AGAP002092, AGAP002185, AGAP002219, AGAP002440, AGAP002603, AGAP002645, AGAP002931, AGAP002991, AGAP003001, AGAP003018, AGAP003028, AGAP003092, AGAP003237, AGAP003405, AGAP003541, AGAP003597, AGAP003969, AGAP004098, AGAP004146, AGAP004204, AG…
GO:0032561	guanyl ribonucleotide binding	4.05714e-11	9.08799e-09	4.05714e-11	2.556e-09	62.6761	90	[AGAP000433, AGAP000672, AGAP000768, AGAP000870, AGAP001211, AGAP001218, AGAP001573, AGAP001617, AGAP001670, AGAP001802, AGAP001874, AGAP001902, AGAP002047, AGAP002092, AGAP002185, AGAP002219, AGAP002440, AGAP002603, AGAP002645, AGAP002931, AGAP002991, AGAP003001, AGAP003018, AGAP003028, AGAP003092, AGAP003237, AGAP003405, AGAP003541, AGAP003597, AGAP003969, AGAP004098, AGAP004146, AGAP004204, AG…
GO:0005525	GTP binding	4.05714e-11	9.08799e-09	4.05714e-11	2.556e-09	62.6761	90	[AGAP000433, AGAP000672, AGAP000768, AGAP000870, AGAP001211, AGAP001218, AGAP001573, AGAP001617, AGAP001670, AGAP001802, AGAP001874, AGAP001902, AGAP002047, AGAP002092, AGAP002185, AGAP002219, AGAP002440, AGAP002603, AGAP002645, AGAP002931, AGAP002991, AGAP003001, AGAP003018, AGAP003028, AGAP003092, AGAP003237, AGAP003405, AGAP003541, AGAP003597, AGAP003969, AGAP004098, AGAP004146, AGAP004204, AG…
GO:0042623	ATPase activity, coupled	7.31456e-07	0.000163846	7.31456e-07	4.60817e-05	59.8131	64	[AGAP000440, AGAP001290, AGAP001624, AGAP001775, AGAP001777, AGAP002071, AGAP002278, AGAP002401, AGAP002473, AGAP002638, AGAP002690, AGAP002717, AGAP002858, AGAP003047, AGAP003089, AGAP003153, AGAP003221, AGAP003599, AGAP003680, AGAP003879, AGAP004078, AGAP004912, AGAP005098, AGAP005130, AGAP005134, AGAP005351, AGAP005639, AGAP005652, AGAP006186, AGAP006273, AGAP006364, AGAP006427, AGAP006599, AG…
GO:0016817	hydrolase activity, acting on acid anhydrides	1.51059e-19	3.38372e-17	1.51059e-19	9.51671e-18	59.0258	208	[AGAP000159, AGAP000272, AGAP000440, AGAP000545, AGAP000553, AGAP000560, AGAP000561, AGAP000616, AGAP000625, AGAP000672, AGAP000723, AGAP000776, AGAP001133, AGAP001218, AGAP001234, AGAP001290, AGAP001407, AGAP001519, AGAP001523, AGAP001612, AGAP001624, AGAP001670, AGAP001775, AGAP001777, AGAP001792, AGAP001802, AGAP001820, AGAP001823, AGAP002015, AGAP002047, AGAP002050, AGAP002071, AGAP002182, AG…
GO:0016818	hydrolase activity, acting on acid anhydrides, in phosphorus-containing anhydrides	9.25926e-19	2.07407e-16	9.25926e-19	5.83333e-17	58.5507	204	[AGAP000159, AGAP000272, AGAP000440, AGAP000545, AGAP000553, AGAP000560, AGAP000561, AGAP000616, AGAP000625, AGAP000672, AGAP000723, AGAP000776, AGAP001133, AGAP001218, AGAP001234, AGAP001290, AGAP001407, AGAP001519, AGAP001523, AGAP001612, AGAP001624, AGAP001670, AGAP001775, AGAP001777, AGAP001792, AGAP001802, AGAP001820, AGAP002015, AGAP002047, AGAP002050, AGAP002071, AGAP002182, AGAP002223, AG…
GO:0017111	nucleoside-triphosphatase activity	5.1383e-18	1.15098e-15	5.1383e-18	3.23713e-16	58.3333	198	[AGAP000159, AGAP000272, AGAP000440, AGAP000545, AGAP000553, AGAP000560, AGAP000561, AGAP000616, AGAP000625, AGAP000672, AGAP000723, AGAP000776, AGAP001133, AGAP001218, AGAP001234, AGAP001290, AGAP001407, AGAP001519, AGAP001523, AGAP001612, AGAP001624, AGAP001670, AGAP001775, AGAP001777, AGAP001792, AGAP001802, AGAP001820, AGAP002015, AGAP002047, AGAP002050, AGAP002071, AGAP002182, AGAP002223, AG…
GO:0016462	pyrophosphatase activity	3.43678e-18	7.69838e-16	3.43678e-18	2.16517e-16	58.309	202	[AGAP000159, AGAP000272, AGAP000440, AGAP000545, AGAP000553, AGAP000560, AGAP000561, AGAP000616, AGAP000625, AGAP000672, AGAP000723, AGAP000776, AGAP001133, AGAP001218, AGAP001234, AGAP001290, AGAP001407, AGAP001519, AGAP001523, AGAP001612, AGAP001624, AGAP001670, AGAP001775, AGAP001777, AGAP001792, AGAP001802, AGAP001820, AGAP002015, AGAP002047, AGAP002050, AGAP002071, AGAP002182, AGAP002223, AG…
GO:0016887	ATPase activity	1.64824e-07	3.69206e-05	1.64824e-07	1.03839e-05	57.3333	86	[AGAP000272, AGAP000440, AGAP000545, AGAP000553, AGAP000672, AGAP001290, AGAP001523, AGAP001624, AGAP001775, AGAP001777, AGAP002015, AGAP002050, AGAP002071, AGAP002182, AGAP002278, AGAP002401, AGAP002473, AGAP002638, AGAP002690, AGAP002693, AGAP002717, AGAP002858, AGAP003047, AGAP003089, AGAP003153, AGAP003221, AGAP003226, AGAP003271, AGAP003599, AGAP003680, AGAP003879, AGAP004078, AGAP004912, AG…
GO:0004386	helicase activity	2.83444e-05	0.00634914	2.83444e-05	0.0017857	57.1429	56	[AGAP001133, AGAP001234, AGAP001519, AGAP001820, AGAP002223, AGAP002690, AGAP002829, AGAP003047, AGAP003089, AGAP003182, AGAP003397, AGAP003508, AGAP004275, AGAP004408, AGAP004711, AGAP004765, AGAP004912, AGAP005130, AGAP005351, AGAP005391, AGAP005652, AGAP006165, AGAP006599, AGAP006941, AGAP006945, AGAP007002, AGAP007212, AGAP007417, AGAP007511, AGAP008239, AGAP008482, AGAP008578, AGAP008601, AG…
GO:0022804	active transmembrane transporter activity	8.11282e-05	0.0181727	8.11282e-05	0.00511107	56.383	53	[AGAP000291, AGAP000440, AGAP000493, AGAP000494, AGAP001557, AGAP001624, AGAP001775, AGAP001777, AGAP002071, AGAP002093, AGAP002278, AGAP002401, AGAP002473, AGAP002638, AGAP002717, AGAP002858, AGAP002859, AGAP003153, AGAP003221, AGAP003599, AGAP003680, AGAP003879, AGAP004932, AGAP005098, AGAP005134, AGAP005639, AGAP006115, AGAP006186, AGAP006273, AGAP006364, AGAP006427, AGAP007841, AGAP007917, AG…
GO:0050662	coenzyme binding	1.85255e-06	0.000414972	1.85255e-06	0.000116711	56.1538	74	[AGAP000184, AGAP000454, AGAP000500, AGAP000546, AGAP000551, AGAP000565, AGAP000794, AGAP001458, AGAP001546, AGAP001951, AGAP001958, AGAP002192, AGAP002227, AGAP002557, AGAP002728, AGAP002943, AGAP003167, AGAP003168, AGAP003185, AGAP003230, AGAP003889, AGAP003893, AGAP003904, AGAP004031, AGAP004159, AGAP004189, AGAP004195, AGAP004197, AGAP004268, AGAP004297, AGAP004358, AGAP004687, AGAP005581, AG…
GO:0017076	purine nucleotide binding	6.30837e-28	1.41308e-25	6.30837e-28	3.97428e-26	53.2688	444	[AGAP000008, AGAP000015, AGAP000028, AGAP000070, AGAP000112, AGAP000147, AGAP000159, AGAP000162, AGAP000180, AGAP000272, AGAP000300, AGAP000310, AGAP000325, AGAP000406, AGAP000433, AGAP000440, AGAP000519, AGAP000534, AGAP000545, AGAP000552, AGAP000553, AGAP000560, AGAP000561, AGAP000616, AGAP000622, AGAP000625, AGAP000627, AGAP000651, AGAP000672, AGAP000735, AGAP000747, AGAP000763, AGAP000768, AG…
GO:1901265	nucleoside phosphate binding	4.53657e-39	1.01619e-36	4.53657e-39	2.85804e-37	53.256	602	[AGAP000008, AGAP000015, AGAP000028, AGAP000070, AGAP000090, AGAP000112, AGAP000147, AGAP000159, AGAP000162, AGAP000180, AGAP000184, AGAP000214, AGAP000272, AGAP000300, AGAP000310, AGAP000325, AGAP000403, AGAP000406, AGAP000433, AGAP000440, AGAP000454, AGAP000500, AGAP000519, AGAP000526, AGAP000534, AGAP000545, AGAP000552, AGAP000553, AGAP000560, AGAP000561, AGAP000565, AGAP000616, AGAP000622, AG…
GO:0000166	nucleotide binding	4.53657e-39	1.01619e-36	4.53657e-39	2.85804e-37	53.256	602	[AGAP000008, AGAP000015, AGAP000028, AGAP000070, AGAP000090, AGAP000112, AGAP000147, AGAP000159, AGAP000162, AGAP000180, AGAP000184, AGAP000214, AGAP000272, AGAP000300, AGAP000310, AGAP000325, AGAP000403, AGAP000406, AGAP000433, AGAP000440, AGAP000454, AGAP000500, AGAP000519, AGAP000526, AGAP000534, AGAP000545, AGAP000552, AGAP000553, AGAP000560, AGAP000561, AGAP000565, AGAP000616, AGAP000622, AG…
GO:0032553	ribonucleotide binding	2.77588e-27	6.21796e-25	2.77588e-27	1.7488e-25	53.0193	443	[AGAP000008, AGAP000015, AGAP000028, AGAP000070, AGAP000112, AGAP000147, AGAP000159, AGAP000180, AGAP000272, AGAP000300, AGAP000310, AGAP000325, AGAP000406, AGAP000433, AGAP000440, AGAP000500, AGAP000519, AGAP000534, AGAP000545, AGAP000552, AGAP000553, AGAP000560, AGAP000561, AGAP000616, AGAP000622, AGAP000625, AGAP000627, AGAP000651, AGAP000672, AGAP000735, AGAP000747, AGAP000763, AGAP000768, AG…
GO:0043168	anion binding	1.01341e-33	2.27004e-31	1.01341e-33	6.3845e-32	52.9234	532	[AGAP000008, AGAP000015, AGAP000028, AGAP000070, AGAP000112, AGAP000147, AGAP000159, AGAP000180, AGAP000272, AGAP000300, AGAP000310, AGAP000325, AGAP000406, AGAP000433, AGAP000440, AGAP000454, AGAP000500, AGAP000519, AGAP000534, AGAP000545, AGAP000546, AGAP000551, AGAP000552, AGAP000553, AGAP000555, AGAP000560, AGAP000561, AGAP000565, AGAP000616, AGAP000622, AGAP000625, AGAP000627, AGAP000651, AG…
GO:0032549	ribonucleoside binding	1.00546e-26	2.25223e-24	1.82588e-26	1.1503e-24	52.9197	439	[AGAP000008, AGAP000015, AGAP000028, AGAP000070, AGAP000112, AGAP000147, AGAP000159, AGAP000180, AGAP000272, AGAP000300, AGAP000310, AGAP000325, AGAP000406, AGAP000433, AGAP000440, AGAP000519, AGAP000534, AGAP000545, AGAP000552, AGAP000553, AGAP000560, AGAP000561, AGAP000616, AGAP000622, AGAP000625, AGAP000627, AGAP000651, AGAP000672, AGAP000735, AGAP000747, AGAP000763, AGAP000768, AGAP000776, AG…
GO:0001883	purine nucleoside binding	2.83793e-26	6.35696e-24	2.83793e-26	1.7879e-24	52.8117	436	[AGAP000008, AGAP000015, AGAP000028, AGAP000070, AGAP000112, AGAP000147, AGAP000159, AGAP000180, AGAP000272, AGAP000300, AGAP000310, AGAP000325, AGAP000406, AGAP000433, AGAP000440, AGAP000519, AGAP000534, AGAP000545, AGAP000552, AGAP000553, AGAP000560, AGAP000561, AGAP000616, AGAP000622, AGAP000625, AGAP000627, AGAP000651, AGAP000672, AGAP000735, AGAP000747, AGAP000763, AGAP000768, AGAP000776, AG…
GO:0032550	purine ribonucleoside binding	2.83793e-26	6.35696e-24	2.83793e-26	1.7879e-24	52.8117	436	[AGAP000008, AGAP000015, AGAP000028, AGAP000070, AGAP000112, AGAP000147, AGAP000159, AGAP000180, AGAP000272, AGAP000300, AGAP000310, AGAP000325, AGAP000406, AGAP000433, AGAP000440, AGAP000519, AGAP000534, AGAP000545, AGAP000552, AGAP000553, AGAP000560, AGAP000561, AGAP000616, AGAP000622, AGAP000625, AGAP000627, AGAP000651, AGAP000672, AGAP000735, AGAP000747, AGAP000763, AGAP000768, AGAP000776, AG…
GO:0032555	purine ribonucleotide binding	2.83793e-26	6.35696e-24	2.83793e-26	1.7879e-24	52.8117	436	[AGAP000008, AGAP000015, AGAP000028, AGAP000070, AGAP000112, AGAP000147, AGAP000159, AGAP000180, AGAP000272, AGAP000300, AGAP000310, AGAP000325, AGAP000406, AGAP000433, AGAP000440, AGAP000519, AGAP000534, AGAP000545, AGAP000552, AGAP000553, AGAP000560, AGAP000561, AGAP000616, AGAP000622, AGAP000625, AGAP000627, AGAP000651, AGAP000672, AGAP000735, AGAP000747, AGAP000763, AGAP000768, AGAP000776, AG…
GO:0001882	nucleoside binding	1.82588e-26	4.08997e-24	1.82588e-26	1.1503e-24	52.7913	439	[AGAP000008, AGAP000015, AGAP000028, AGAP000070, AGAP000112, AGAP000147, AGAP000159, AGAP000180, AGAP000272, AGAP000300, AGAP000310, AGAP000325, AGAP000406, AGAP000433, AGAP000440, AGAP000519, AGAP000534, AGAP000545, AGAP000552, AGAP000553, AGAP000560, AGAP000561, AGAP000616, AGAP000622, AGAP000625, AGAP000627, AGAP000651, AGAP000672, AGAP000735, AGAP000747, AGAP000763, AGAP000768, AGAP000776, AG…
GO:0035639	purine ribonucleoside triphosphate binding	4.17895e-26	9.36084e-24	4.17895e-26	2.63274e-24	52.754	435	[AGAP000008, AGAP000015, AGAP000028, AGAP000070, AGAP000112, AGAP000147, AGAP000159, AGAP000180, AGAP000272, AGAP000300, AGAP000310, AGAP000325, AGAP000406, AGAP000433, AGAP000440, AGAP000519, AGAP000534, AGAP000545, AGAP000552, AGAP000553, AGAP000560, AGAP000561, AGAP000616, AGAP000622, AGAP000625, AGAP000627, AGAP000651, AGAP000672, AGAP000735, AGAP000747, AGAP000763, AGAP000768, AGAP000776, AG…
GO:0030554	adenyl nucleotide binding	4.26639e-18	9.5567e-16	4.26639e-18	2.68782e-16	51.2373	355	[AGAP000008, AGAP000015, AGAP000028, AGAP000070, AGAP000112, AGAP000147, AGAP000159, AGAP000162, AGAP000180, AGAP000272, AGAP000300, AGAP000310, AGAP000325, AGAP000406, AGAP000440, AGAP000519, AGAP000534, AGAP000545, AGAP000552, AGAP000553, AGAP000560, AGAP000561, AGAP000616, AGAP000622, AGAP000625, AGAP000627, AGAP000651, AGAP000672, AGAP000735, AGAP000747, AGAP000763, AGAP000776, AGAP000991, AG…
GO:0032559	adenyl ribonucleotide binding	8.42319e-17	1.88679e-14	8.42319e-17	5.30661e-15	50.6627	347	[AGAP000008, AGAP000015, AGAP000028, AGAP000070, AGAP000112, AGAP000147, AGAP000159, AGAP000180, AGAP000272, AGAP000300, AGAP000310, AGAP000325, AGAP000406, AGAP000440, AGAP000519, AGAP000534, AGAP000545, AGAP000552, AGAP000553, AGAP000560, AGAP000561, AGAP000616, AGAP000622, AGAP000625, AGAP000627, AGAP000651, AGAP000672, AGAP000735, AGAP000747, AGAP000763, AGAP000776, AGAP000991, AGAP001091, AG…
GO:0005524	ATP binding	1.18411e-16	2.65242e-14	1.18411e-16	7.45992e-15	50.59	346	[AGAP000008, AGAP000015, AGAP000028, AGAP000070, AGAP000112, AGAP000147, AGAP000159, AGAP000180, AGAP000272, AGAP000300, AGAP000310, AGAP000325, AGAP000406, AGAP000440, AGAP000519, AGAP000534, AGAP000545, AGAP000552, AGAP000553, AGAP000560, AGAP000561, AGAP000616, AGAP000622, AGAP000625, AGAP000627, AGAP000651, AGAP000672, AGAP000735, AGAP000747, AGAP000763, AGAP000776, AGAP000991, AGAP001091, AG…
GO:0043169	cation binding	1.59031e-07	3.5623e-05	1.59031e-07	1.0019e-05	30.3523	451	[AGAP000008, AGAP000022, AGAP000033, AGAP000037, AGAP000049, AGAP000053, AGAP000070, AGAP000099, AGAP000127, AGAP000129, AGAP000170, AGAP000171, AGAP000179, AGAP000184, AGAP000236, AGAP000248, AGAP000252, AGAP000287, AGAP000288, AGAP000300, AGAP000305, AGAP000314, AGAP000331, AGAP000380, AGAP000406, AGAP000407, AGAP000414, AGAP000416, AGAP000470, AGAP000476, AGAP000500, AGAP000532, AGAP000547, AG…
GO:0046872	metal ion binding	5.84094e-08	1.30837e-05	5.84094e-08	3.67979e-06	30.1031	441	[AGAP000008, AGAP000033, AGAP000037, AGAP000049, AGAP000053, AGAP000070, AGAP000099, AGAP000127, AGAP000129, AGAP000170, AGAP000171, AGAP000179, AGAP000184, AGAP000236, AGAP000248, AGAP000252, AGAP000287, AGAP000288, AGAP000300, AGAP000305, AGAP000314, AGAP000331, AGAP000380, AGAP000406, AGAP000407, AGAP000414, AGAP000416, AGAP000470, AGAP000476, AGAP000500, AGAP000532, AGAP000547, AGAP000554, AG…
GO:0008270	zinc ion binding	3.09531e-09	6.9335e-07	3.09531e-09	1.95005e-07	25.256	148	[AGAP000049, AGAP000053, AGAP000127, AGAP000129, AGAP000171, AGAP000287, AGAP000288, AGAP000314, AGAP000414, AGAP000416, AGAP000470, AGAP000532, AGAP000554, AGAP000560, AGAP000563, AGAP000567, AGAP000666, AGAP000885, AGAP000886, AGAP000983, AGAP001026, AGAP001133, AGAP001157, AGAP001328, AGAP001360, AGAP001386, AGAP001535, AGAP001645, AGAP001662, AGAP001759, AGAP001780, AGAP001986, AGAP002028, AG…
GO:0046914	transition metal ion binding	1.0157e-13	2.27517e-11	1.0157e-13	6.39892e-12	24.586	193	[AGAP000049, AGAP000053, AGAP000127, AGAP000129, AGAP000171, AGAP000287, AGAP000288, AGAP000314, AGAP000414, AGAP000416, AGAP000470, AGAP000500, AGAP000532, AGAP000554, AGAP000555, AGAP000560, AGAP000563, AGAP000567, AGAP000666, AGAP000698, AGAP000699, AGAP000818, AGAP000885, AGAP000886, AGAP000887, AGAP000983, AGAP001026, AGAP001076, AGAP001133, AGAP001157, AGAP001328, AGAP001360, AGAP001386, AG…
GO:0008233	peptidase activity	7.19514e-14	1.61171e-11	7.19514e-14	4.53294e-12	22.242	125	[AGAP000129, AGAP000240, AGAP000252, AGAP000315, AGAP000560, AGAP000666, AGAP000830, AGAP000885, AGAP000887, AGAP000935, AGAP000994, AGAP001026, AGAP001209, AGAP001264, AGAP001341, AGAP001433, AGAP001662, AGAP001697, AGAP001791, AGAP001959, AGAP001973, AGAP001979, AGAP001995, AGAP002176, AGAP002414, AGAP002626, AGAP002720, AGAP002813, AGAP002879, AGAP002900, AGAP002957, AGAP003069, AGAP003077, AG…
GO:0070011	peptidase activity, acting on L-amino acid peptides	4.87889e-14	1.09287e-11	4.87889e-14	3.0737e-12	21.9378	120	[AGAP000129, AGAP000240, AGAP000252, AGAP000315, AGAP000560, AGAP000666, AGAP000830, AGAP000885, AGAP000887, AGAP000935, AGAP000994, AGAP001026, AGAP001209, AGAP001341, AGAP001433, AGAP001662, AGAP001697, AGAP001791, AGAP001959, AGAP001973, AGAP001979, AGAP001995, AGAP002176, AGAP002414, AGAP002626, AGAP002720, AGAP002813, AGAP002879, AGAP002900, AGAP002957, AGAP003069, AGAP003077, AGAP003207, AG…
GO:0003677	DNA binding	6.93199e-15	1.55277e-12	6.93199e-15	4.36715e-13	20.2381	105	[AGAP000005, AGAP000099, AGAP000237, AGAP000261, AGAP000306, AGAP000400, AGAP000662, AGAP000733, AGAP001045, AGAP001133, AGAP001153, AGAP001290, AGAP001421, AGAP001464, AGAP001535, AGAP001671, AGAP001761, AGAP001786, AGAP001813, AGAP001820, AGAP002035, AGAP002106, AGAP002394, AGAP002477, AGAP002488, AGAP002607, AGAP002690, AGAP002779, AGAP002954, AGAP003093, AGAP003118, AGAP003218, AGAP003230, AG…
GO:0005506	iron ion binding	6.08205e-06	0.00136238	6.08205e-06	0.000383169	19.8758	32	[AGAP000500, AGAP000818, AGAP001076, AGAP001507, AGAP002417, AGAP002464, AGAP002465, AGAP002894, AGAP003608, AGAP003861, AGAP003889, AGAP005003, AGAP005447, AGAP005618, AGAP005712, AGAP006082, AGAP006360, AGAP006936, AGAP007918, AGAP008255, AGAP008682, AGAP009240, AGAP009241, AGAP009246, AGAP010961, AGAP011028, AGAP011029, AGAP011453, AGAP012257, AGAP012296, AGAP013377, AGAP013511]
GO:0020037	heme binding	4.17366e-06	0.0009349	2.97441e-06	0.000187388	19.2308	30	[AGAP000214, AGAP000767, AGAP000818, AGAP001042, AGAP001076, AGAP002113, AGAP002417, AGAP002894, AGAP003608, AGAP004904, AGAP005729, AGAP006082, AGAP006936, AGAP007121, AGAP008255, AGAP008350, AGAP008682, AGAP009033, AGAP009240, AGAP009241, AGAP009246, AGAP010150, AGAP010877, AGAP010961, AGAP011028, AGAP011029, AGAP011823, AGAP012257, AGAP012296, AGAP013511]
GO:0046906	tetrapyrrole binding	2.97441e-06	0.000666268	2.97441e-06	0.000187388	19.1083	30	[AGAP000214, AGAP000767, AGAP000818, AGAP001042, AGAP001076, AGAP002113, AGAP002417, AGAP002894, AGAP003608, AGAP004904, AGAP005729, AGAP006082, AGAP006936, AGAP007121, AGAP008255, AGAP008350, AGAP008682, AGAP009033, AGAP009240, AGAP009241, AGAP009246, AGAP010150, AGAP010877, AGAP010961, AGAP011028, AGAP011029, AGAP011823, AGAP012257, AGAP012296, AGAP013511]
GO:0004497	monooxygenase activity	3.5242e-05	0.00789421	3.5242e-05	0.00222025	19.0083	23	[AGAP000818, AGAP001076, AGAP002129, AGAP002417, AGAP002894, AGAP003608, AGAP005712, AGAP006082, AGAP007420, AGAP007606, AGAP008255, AGAP008682, AGAP009240, AGAP009241, AGAP009246, AGAP010399, AGAP010961, AGAP011028, AGAP011029, AGAP011450, AGAP011618, AGAP012296, AGAP013511]
GO:0004175	endopeptidase activity	5.92771e-19	1.32781e-16	5.92771e-19	3.73446e-17	16.8704	69	[AGAP000240, AGAP000252, AGAP000315, AGAP000560, AGAP000830, AGAP000935, AGAP001341, AGAP001433, AGAP001662, AGAP001697, AGAP001791, AGAP001973, AGAP001979, AGAP001995, AGAP002176, AGAP002626, AGAP002813, AGAP002957, AGAP003207, AGAP003250, AGAP003251, AGAP003277, AGAP003935, AGAP003977, AGAP004148, AGAP004149, AGAP004201, AGAP004301, AGAP004318, AGAP004470, AGAP004533, AGAP004737, AGAP004870, AG…
GO:0046983	protein dimerization activity	0.000106088	0.0237638	0.000106088	0.00668356	16.8142	22	[AGAP000306, AGAP000682, AGAP001813, AGAP001944, AGAP003094, AGAP003909, AGAP003910, AGAP004254, AGAP005051, AGAP008044, AGAP008771, AGAP009209, AGAP009644, AGAP009664, AGAP010321, AGAP010322, AGAP011150, AGAP011845, AGAP012199]
GO:0022838	substrate-specific channel activity	3.58461e-07	8.02954e-05	2.45639e-07	1.54753e-05	16.7832	24	[AGAP000107, AGAP000256, AGAP000393, AGAP002224, AGAP002466, AGAP002505, AGAP002891, AGAP003921, AGAP004707, AGAP004863, AGAP005777, AGAP006475, AGAP006825, AGAP007046, AGAP007499, AGAP009276, AGAP009493, AGAP010067, AGAP010205, AGAP010750, AGAP011349, AGAP011459, AGAP011546, AGAP013463]
GO:0005216	ion channel activity	3.58461e-07	8.02954e-05	2.45639e-07	1.54753e-05	16.7832	24	[AGAP000107, AGAP000256, AGAP000393, AGAP002224, AGAP002466, AGAP002505, AGAP002891, AGAP003921, AGAP004707, AGAP004863, AGAP005777, AGAP006475, AGAP006825, AGAP007046, AGAP007499, AGAP009276, AGAP009493, AGAP010067, AGAP010205, AGAP010750, AGAP011349, AGAP011459, AGAP011546, AGAP013463]
GO:0022803	passive transmembrane transporter activity	2.45639e-07	5.50232e-05	2.45639e-07	1.54753e-05	16.6667	24	[AGAP000107, AGAP000256, AGAP000393, AGAP002224, AGAP002466, AGAP002505, AGAP002891, AGAP003921, AGAP004707, AGAP004863, AGAP005777, AGAP006475, AGAP006825, AGAP007046, AGAP007499, AGAP009276, AGAP009493, AGAP010067, AGAP010205, AGAP010750, AGAP011349, AGAP011459, AGAP011546, AGAP013463]
GO:0015267	channel activity	2.45639e-07	5.50232e-05	2.45639e-07	1.54753e-05	16.6667	24	[AGAP000107, AGAP000256, AGAP000393, AGAP002224, AGAP002466, AGAP002505, AGAP002891, AGAP003921, AGAP004707, AGAP004863, AGAP005777, AGAP006475, AGAP006825, AGAP007046, AGAP007499, AGAP009276, AGAP009493, AGAP010067, AGAP010205, AGAP010750, AGAP011349, AGAP011459, AGAP011546, AGAP013463]
GO:0022836	gated channel activity	2.69935e-05	0.00604654	2.69935e-05	0.00170059	16.3043	15	[AGAP000256, AGAP002505, AGAP002891, AGAP003921, AGAP004707, AGAP005777, AGAP006475, AGAP007046, AGAP007499, AGAP009276, AGAP009493, AGAP010067, AGAP010205, AGAP010750, AGAP011349]
GO:0005261	cation channel activity	1.51124e-05	0.00338518	1.51124e-05	0.000952081	13.5135	10	[AGAP000393, AGAP002224, AGAP002466, AGAP003921, AGAP004707, AGAP006475, AGAP007046, AGAP010067, AGAP010750, AGAP011546]
GO:0017171	serine hydrolase activity	1.20486e-26	2.69888e-24	1.20486e-26	7.59061e-25	11.2094	38	[AGAP000240, AGAP000315, AGAP000994, AGAP001433, AGAP001979, AGAP002176, AGAP002414, AGAP002626, AGAP002813, AGAP003069, AGAP003250, AGAP003251, AGAP003977, AGAP004148, AGAP004149, AGAP004318, AGAP004737, AGAP004870, AGAP005043, AGAP005434, AGAP005914, AGAP006709, AGAP006710, AGAP006711, AGAP007398, AGAP007505, AGAP008764, AGAP008861, AGAP009019, AGAP009172, AGAP009828, AGAP010451, AGAP011584, AG…
GO:0008236	serine-type peptidase activity	1.20486e-26	2.69888e-24	1.20486e-26	7.59061e-25	11.2094	38	[AGAP000240, AGAP000315, AGAP000994, AGAP001433, AGAP001979, AGAP002176, AGAP002414, AGAP002626, AGAP002813, AGAP003069, AGAP003250, AGAP003251, AGAP003977, AGAP004148, AGAP004149, AGAP004318, AGAP004737, AGAP004870, AGAP005043, AGAP005434, AGAP005914, AGAP006709, AGAP006710, AGAP006711, AGAP007398, AGAP007505, AGAP008764, AGAP008861, AGAP009019, AGAP009172, AGAP009828, AGAP010451, AGAP011584, AG…
GO:0022834	ligand-gated channel activity	3.26557e-06	0.000731487	3.26557e-06	0.000205731	9.67742	6	[AGAP000256, AGAP006475, AGAP009493, AGAP010205, AGAP010750, AGAP011349]
GO:0015276	ligand-gated ion channel activity	3.26557e-06	0.000731487	3.26557e-06	0.000205731	9.67742	6	[AGAP000256, AGAP006475, AGAP009493, AGAP010205, AGAP010750, AGAP011349]
GO:0004252	serine-type endopeptidase activity	4.43784e-30	9.94075e-28	4.43784e-30	2.79584e-28	8.9172	28	[AGAP000240, AGAP000315, AGAP001433, AGAP001979, AGAP002176, AGAP002626, AGAP002813, AGAP003250, AGAP003251, AGAP003977, AGAP004148, AGAP004149, AGAP004318, AGAP004737, AGAP004870, AGAP006709, AGAP006710, AGAP006711, AGAP008861, AGAP009019, AGAP009172, AGAP009828, AGAP010451, AGAP011780, AGAP011908, AGAP011913, AGAP011914, AGAP013190]
GO:0043565	sequence-specific DNA binding	2.85492e-20	6.39502e-18	2.85492e-20	1.7986e-18	8.12183	16	[AGAP000237, AGAP000662, AGAP001464, AGAP001671, AGAP001761, AGAP002690, AGAP004341, AGAP004541, AGAP004990, AGAP005051, AGAP005538, AGAP006355, AGAP007018, AGAP008334, AGAP009910, AGAP010322]
GO:0005230	extracellular ligand-gated ion channel activity	1.35631e-06	0.000303813	1.35631e-06	8.54475e-05	7.27273	4	[AGAP000256, AGAP009493, AGAP010205, AGAP011349]
GO:0008061	chitin binding	6.36714e-11	1.42624e-08	6.36714e-11	4.0113e-09	5.88235	5	[AGAP003308, AGAP008512, AGAP009405, AGAP010363, AGAP011976]
GO:0038023	signaling receptor activity	9.15005e-36	2.04961e-33	9.15005e-36	5.76453e-34	5.59441	16	[AGAP000015, AGAP000130, AGAP000256, AGAP001161, AGAP001498, AGAP001562, AGAP001958, AGAP004025, AGAP006475, AGAP007136, AGAP008137, AGAP008247, AGAP008334, AGAP008940, AGAP011379, AGAP012424]
GO:0004888	transmembrane signaling receptor activity	9.69799e-34	2.17235e-31	9.69799e-34	6.10973e-32	5.03876	13	[AGAP000015, AGAP000130, AGAP000256, AGAP001161, AGAP001498, AGAP001562, AGAP004025, AGAP007136, AGAP008137, AGAP008247, AGAP008940, AGAP011379, AGAP012424]
Cellular-component localization
GOID	GOTerm	Term PValue	Term PValue Corrected with Bonferroni	Group PValue	Group PValue Corrected with Bonferroni	% Associated Genes	# Genes	Associated Genes Found
GO:0005839	proteasome core complex	7.49104e-07	8.76451e-05	7.49104e-07	2.39713e-05	100	14	[AGAP001697, AGAP001973, AGAP001995, AGAP003935, AGAP004960, AGAP004991, AGAP005423, AGAP008816, AGAP008837, AGAP009271, AGAP010253, AGAP010718, AGAP011423, AGAP011444]
GO:0046930	pore complex	1.55149e-05	0.00181524	1.55149e-05	0.000496476	100	11	[AGAP001685, AGAP001754, AGAP002351, AGAP003459, AGAP006031, AGAP007999, AGAP008090, AGAP008619, AGAP008772, AGAP010978, AGAP012004]
GO:0005643	nuclear pore	1.55149e-05	0.00181524	1.55149e-05	0.000496476	100	11	[AGAP001685, AGAP001754, AGAP002351, AGAP003459, AGAP006031, AGAP007999, AGAP008090, AGAP008619, AGAP008772, AGAP010978, AGAP012004]
GO:0000502	proteasome complex	6.22198e-08	7.27971e-06	6.22198e-08	1.99103e-06	95	19	[AGAP000308, AGAP001697, AGAP001745, AGAP001973, AGAP001995, AGAP002481, AGAP002606, AGAP003935, AGAP004960, AGAP004991, AGAP005423, AGAP008816, AGAP008837, AGAP009082, AGAP009271, AGAP010253, AGAP010718, AGAP011423, AGAP011444]
GO:0005635	nuclear envelope	7.42155e-06	0.000868322	7.42155e-06	0.00023749	93.3333	14	[AGAP001685, AGAP001754, AGAP001958, AGAP002351, AGAP003459, AGAP006031, AGAP007422, AGAP007999, AGAP008090, AGAP008619, AGAP008772, AGAP010978, AGAP011938, AGAP012004]
GO:0005852	eukaryotic translation initiation factor 3 complex	4.87822e-05	0.00570752	4.87822e-05	0.00156103	92.3077	12	[AGAP002337, AGAP002340, AGAP002935, AGAP004725, AGAP006130, AGAP006607, AGAP006613, AGAP007668, AGAP009204, AGAP011580, AGAP012140, AGAP012281]
GO:0070993	translation preinitiation complex	4.87822e-05	0.00570752	4.87822e-05	0.00156103	92.3077	12	[AGAP002337, AGAP002340, AGAP002935, AGAP004725, AGAP006130, AGAP006607, AGAP006613, AGAP007668, AGAP009204, AGAP011580, AGAP012140, AGAP012281]
GO:0016282	eukaryotic 43S preinitiation complex	4.87822e-05	0.00570752	4.87822e-05	0.00156103	92.3077	12	[AGAP002337, AGAP002340, AGAP002935, AGAP004725, AGAP006130, AGAP006607, AGAP006613, AGAP007668, AGAP009204, AGAP011580, AGAP012140, AGAP012281]
GO:0033290	eukaryotic 48S preinitiation complex	4.87822e-05	0.00570752	4.87822e-05	0.00156103	92.3077	12	[AGAP002337, AGAP002340, AGAP002935, AGAP004725, AGAP006130, AGAP006607, AGAP006613, AGAP007668, AGAP009204, AGAP011580, AGAP012140, AGAP012281]
GO:0033178	proton-transporting two-sector ATPase complex, catalytic domain	0.000227013	0.0265605	0.000227013	0.00726442	85.7143	12	[AGAP001624, AGAP002401, AGAP002473, AGAP002884, AGAP003153, AGAP003879, AGAP005098, AGAP005134, AGAP005845, AGAP007841, AGAP007966, AGAP009486]
GO:0030117	membrane coat	4.93937e-06	0.000577906	4.93937e-06	0.00015806	80.7692	21	[AGAP000161, AGAP001043, AGAP001267, AGAP001399, AGAP001484, AGAP001703, AGAP001759, AGAP003021, AGAP003035, AGAP004283, AGAP004798, AGAP005263, AGAP007131, AGAP007522, AGAP009291, AGAP009538, AGAP010087, AGAP010251, AGAP010608, AGAP011374, AGAP011568]
GO:0015629	actin cytoskeleton	5.45705e-07	6.38475e-05	5.45705e-07	1.74626e-05	79.4118	27	[AGAP000776, AGAP000908, AGAP001053, AGAP001306, AGAP001712, AGAP002350, AGAP003424, AGAP004000, AGAP004194, AGAP004877, AGAP005213, AGAP006141, AGAP006479, AGAP006901, AGAP007474, AGAP007523, AGAP007532, AGAP007864, AGAP009730, AGAP010147, AGAP010160, AGAP010895, AGAP011099, AGAP011138, AGAP011690, AGAP011726, AGAP012056]
GO:0044391	ribosomal subunit	7.7785e-06	0.000910085	7.7785e-06	0.000248912	78.2609	19	[AGAP000508, AGAP000890, AGAP001274, AGAP001910, AGAP002468, AGAP003532, AGAP003768, AGAP004481, AGAP004887, AGAP005061, AGAP005802, AGAP008329, AGAP010591, AGAP010592, AGAP011298, AGAP011777, AGAP011931, AGAP011946]
GO:0015935	small ribosomal subunit	0.00014724	0.017227	0.00014724	0.00471167	76.4706	14	[AGAP000890, AGAP001274, AGAP001910, AGAP003532, AGAP003768, AGAP004481, AGAP004887, AGAP005061, AGAP008329, AGAP010591, AGAP010592, AGAP011777, AGAP011931]
GO:0030529	ribonucleoprotein complex	2.93232e-25	3.43082e-23	2.93232e-25	9.38344e-24	70.5584	142	[AGAP000397, AGAP000508, AGAP000541, AGAP000654, AGAP000655, AGAP000857, AGAP000890, AGAP000950, AGAP000952, AGAP000953, AGAP001134, AGAP001139, AGAP001274, AGAP001408, AGAP001529, AGAP001805, AGAP001865, AGAP001871, AGAP001910, AGAP001911, AGAP001937, AGAP001939, AGAP002035, AGAP002122, AGAP002183, AGAP002306, AGAP002332, AGAP002337, AGAP002340, AGAP002400, AGAP002407, AGAP002437, AGAP002468, AG…
GO:0005840	ribosome	6.74716e-18	7.89418e-16	6.74716e-18	2.15909e-16	70.3704	98	[AGAP000508, AGAP000541, AGAP000654, AGAP000655, AGAP000857, AGAP000890, AGAP000950, AGAP000952, AGAP000953, AGAP001134, AGAP001139, AGAP001274, AGAP001408, AGAP001805, AGAP001865, AGAP001910, AGAP001911, AGAP001937, AGAP002122, AGAP002306, AGAP002332, AGAP002400, AGAP002407, AGAP002437, AGAP002468, AGAP002470, AGAP002713, AGAP002754, AGAP002921, AGAP003025, AGAP003217, AGAP003532, AGAP003538, AG…
GO:0016469	proton-transporting two-sector ATPase complex	0.000162407	0.0190017	0.000162407	0.00519703	69.697	23	[AGAP000523, AGAP000721, AGAP001138, AGAP001587, AGAP001624, AGAP001823, AGAP002401, AGAP002473, AGAP002884, AGAP003153, AGAP003711, AGAP003879, AGAP004616, AGAP004867, AGAP005098, AGAP005134, AGAP005845, AGAP007841, AGAP007966, AGAP009334, AGAP009486, AGAP009491, AGAP011131]
GO:0005737	cytoplasm	2.02186e-66	2.36558e-64	2.02186e-66	6.46995e-65	62.4668	481	[AGAP000099, AGAP000109, AGAP000161, AGAP000162, AGAP000188, AGAP000195, AGAP000235, AGAP000249, AGAP000291, AGAP000320, AGAP000325, AGAP000365, AGAP000395, AGAP000444, AGAP000470, AGAP000508, AGAP000529, AGAP000541, AGAP000562, AGAP000563, AGAP000616, AGAP000651, AGAP000654, AGAP000655, AGAP000656, AGAP000672, AGAP000679, AGAP000723, AGAP000735, AGAP000768, AGAP000770, AGAP000781, AGAP000851, AG…
GO:0044444	cytoplasmic part	2.00077e-37	2.34091e-35	2.00077e-37	6.40248e-36	61.0895	320	[AGAP000109, AGAP000161, AGAP000291, AGAP000320, AGAP000365, AGAP000395, AGAP000444, AGAP000508, AGAP000541, AGAP000654, AGAP000655, AGAP000656, AGAP000723, AGAP000768, AGAP000770, AGAP000781, AGAP000851, AGAP000857, AGAP000890, AGAP000930, AGAP000950, AGAP000952, AGAP000953, AGAP001043, AGAP001053, AGAP001082, AGAP001108, AGAP001134, AGAP001138, AGAP001139, AGAP001196, AGAP001267, AGAP001274, AG…
GO:0031975	envelope	3.42872e-06	0.00040116	3.42872e-06	0.000109719	59.5506	54	[AGAP000109, AGAP000291, AGAP000851, AGAP001108, AGAP001138, AGAP001411, AGAP001417, AGAP001685, AGAP001754, AGAP001802, AGAP001958, AGAP002245, AGAP002351, AGAP002358, AGAP002364, AGAP002630, AGAP002889, AGAP002981, AGAP003459, AGAP003900, AGAP003981, AGAP004616, AGAP004906, AGAP005098, AGAP005550, AGAP005621, AGAP006031, AGAP006508, AGAP006782, AGAP007398, AGAP007422, AGAP007653, AGAP007722, AG…
GO:0031967	organelle envelope	3.42872e-06	0.00040116	3.42872e-06	0.000109719	59.5506	54	[AGAP000109, AGAP000291, AGAP000851, AGAP001108, AGAP001138, AGAP001411, AGAP001417, AGAP001685, AGAP001754, AGAP001802, AGAP001958, AGAP002245, AGAP002351, AGAP002358, AGAP002364, AGAP002630, AGAP002889, AGAP002981, AGAP003459, AGAP003900, AGAP003981, AGAP004616, AGAP004906, AGAP005098, AGAP005550, AGAP005621, AGAP006031, AGAP006508, AGAP006782, AGAP007398, AGAP007422, AGAP007653, AGAP007722, AG…
GO:0044429	mitochondrial part	0.000114662	0.0134154	0.000114662	0.00366918	55.6818	50	[AGAP000109, AGAP000291, AGAP000851, AGAP000890, AGAP001108, AGAP001138, AGAP001411, AGAP001417, AGAP001802, AGAP002245, AGAP002358, AGAP002364, AGAP002630, AGAP002889, AGAP002981, AGAP003184, AGAP003900, AGAP003981, AGAP003987, AGAP004481, AGAP004616, AGAP004906, AGAP005098, AGAP005419, AGAP005550, AGAP005621, AGAP006508, AGAP006782, AGAP007398, AGAP007653, AGAP007722, AGAP007784, AGAP007871, AG…
GO:0012505	endomembrane system	1.98372e-06	0.000232096	1.98372e-06	6.34791e-05	55.2448	80	[AGAP000161, AGAP000365, AGAP000395, AGAP000656, AGAP000930, AGAP001196, AGAP001320, AGAP001399, AGAP001685, AGAP001688, AGAP001703, AGAP001721, AGAP001754, AGAP001759, AGAP001958, AGAP002338, AGAP002351, AGAP002454, AGAP002816, AGAP003021, AGAP003459, AGAP003521, AGAP003928, AGAP004098, AGAP004212, AGAP004296, AGAP004301, AGAP004329, AGAP004429, AGAP004439, AGAP005032, AGAP005263, AGAP005347, AG…
GO:0098588	bounding membrane of organelle	0.000252122	0.0294982	0.000252122	0.00806789	54.3478	51	[AGAP000365, AGAP000770, AGAP001320, AGAP001399, AGAP001587, AGAP001688, AGAP001703, AGAP001759, AGAP001802, AGAP001823, AGAP002454, AGAP002507, AGAP003021, AGAP003081, AGAP003711, AGAP003928, AGAP003981, AGAP004296, AGAP004301, AGAP004329, AGAP004867, AGAP005263, AGAP005347, AGAP005532, AGAP005861, AGAP006186, AGAP006232, AGAP006383, AGAP007638, AGAP007843, AGAP007871, AGAP007998, AGAP008074, AG…
GO:0031090	organelle membrane	1.34185e-06	0.000156996	1.34185e-06	4.29391e-05	54.1936	86	[AGAP000109, AGAP000291, AGAP000365, AGAP000770, AGAP000851, AGAP001108, AGAP001138, AGAP001320, AGAP001399, AGAP001417, AGAP001587, AGAP001688, AGAP001703, AGAP001759, AGAP001802, AGAP001823, AGAP002245, AGAP002358, AGAP002364, AGAP002454, AGAP002507, AGAP002630, AGAP002889, AGAP002981, AGAP003021, AGAP003081, AGAP003711, AGAP003900, AGAP003928, AGAP003981, AGAP004296, AGAP004301, AGAP004329, AG…
GO:0005739	mitochondrion	1.49361e-05	0.00174752	1.49361e-05	0.000477955	54.0741	74	[AGAP000109, AGAP000291, AGAP000781, AGAP000851, AGAP000890, AGAP001108, AGAP001134, AGAP001138, AGAP001411, AGAP001417, AGAP001802, AGAP001937, AGAP002245, AGAP002277, AGAP002358, AGAP002364, AGAP002400, AGAP002477, AGAP002499, AGAP002630, AGAP002889, AGAP002981, AGAP003184, AGAP003900, AGAP003981, AGAP003987, AGAP004057, AGAP004404, AGAP004481, AGAP004616, AGAP004641, AGAP004906, AGAP005098, AG…
GO:0043232	intracellular non-membrane-bounded organelle	2.91378e-14	3.40913e-12	2.91378e-14	9.32411e-13	52.6854	213	[AGAP000159, AGAP000306, AGAP000320, AGAP000508, AGAP000541, AGAP000561, AGAP000562, AGAP000651, AGAP000654, AGAP000655, AGAP000723, AGAP000768, AGAP000776, AGAP000857, AGAP000890, AGAP000908, AGAP000950, AGAP000952, AGAP000953, AGAP000969, AGAP001043, AGAP001053, AGAP001134, AGAP001139, AGAP001154, AGAP001194, AGAP001218, AGAP001274, AGAP001287, AGAP001290, AGAP001306, AGAP001315, AGAP001380, AG…
GO:0005856	cytoskeleton	9.52167e-05	0.0111404	9.52167e-05	0.00304693	51.3158	79	[AGAP000159, AGAP000320, AGAP000561, AGAP000562, AGAP000651, AGAP000723, AGAP000768, AGAP000776, AGAP000908, AGAP000969, AGAP001053, AGAP001194, AGAP001218, AGAP001287, AGAP001306, AGAP001315, AGAP001450, AGAP001570, AGAP001676, AGAP001712, AGAP002015, AGAP002350, AGAP002645, AGAP003226, AGAP003237, AGAP003271, AGAP003424, AGAP003716, AGAP003865, AGAP003925, AGAP004000, AGAP004136, AGAP004194, AG…
GO:0044446	intracellular organelle part	4.19454e-12	4.90762e-10	4.19454e-12	1.34225e-10	49.2095	256	[AGAP000109, AGAP000159, AGAP000291, AGAP000306, AGAP000320, AGAP000365, AGAP000395, AGAP000508, AGAP000561, AGAP000723, AGAP000768, AGAP000770, AGAP000776, AGAP000851, AGAP000890, AGAP000908, AGAP001053, AGAP001108, AGAP001138, AGAP001154, AGAP001194, AGAP001218, AGAP001274, AGAP001290, AGAP001306, AGAP001315, AGAP001320, AGAP001380, AGAP001399, AGAP001411, AGAP001417, AGAP001529, AGAP001570, AG…
GO:0044424	intracellular part	1.06851e-28	1.25016e-26	1.06851e-28	3.41924e-27	45.1176	780	[AGAP000005, AGAP000028, AGAP000099, AGAP000109, AGAP000159, AGAP000161, AGAP000162, AGAP000188, AGAP000195, AGAP000235, AGAP000237, AGAP000249, AGAP000261, AGAP000272, AGAP000291, AGAP000306, AGAP000308, AGAP000320, AGAP000325, AGAP000365, AGAP000391, AGAP000395, AGAP000397, AGAP000400, AGAP000444, AGAP000470, AGAP000508, AGAP000512, AGAP000523, AGAP000529, AGAP000541, AGAP000554, AGAP000561, AG…
GO:0005622	intracellular	2.52571e-28	2.95508e-26	2.52571e-28	8.08228e-27	44.3127	835	[AGAP000005, AGAP000028, AGAP000033, AGAP000064, AGAP000099, AGAP000109, AGAP000159, AGAP000161, AGAP000162, AGAP000188, AGAP000195, AGAP000235, AGAP000237, AGAP000249, AGAP000261, AGAP000272, AGAP000291, AGAP000306, AGAP000308, AGAP000320, AGAP000325, AGAP000365, AGAP000391, AGAP000395, AGAP000397, AGAP000400, AGAP000403, AGAP000444, AGAP000470, AGAP000498, AGAP000508, AGAP000512, AGAP000523, AG…
GO:0043229	intracellular organelle	5.01649e-06	0.000586929	5.01649e-06	0.000160528	40.5425	577	[AGAP000005, AGAP000099, AGAP000109, AGAP000159, AGAP000161, AGAP000237, AGAP000261, AGAP000272, AGAP000291, AGAP000306, AGAP000320, AGAP000365, AGAP000391, AGAP000395, AGAP000400, AGAP000508, AGAP000512, AGAP000541, AGAP000554, AGAP000561, AGAP000562, AGAP000651, AGAP000654, AGAP000655, AGAP000656, AGAP000723, AGAP000733, AGAP000768, AGAP000770, AGAP000776, AGAP000781, AGAP000851, AGAP000857, AG…
GO:0005634	nucleus	3.71888e-07	4.35109e-05	3.71888e-07	1.19004e-05	28.8177	237	[AGAP000005, AGAP000099, AGAP000237, AGAP000261, AGAP000272, AGAP000306, AGAP000391, AGAP000400, AGAP000512, AGAP000554, AGAP000733, AGAP001045, AGAP001073, AGAP001154, AGAP001195, AGAP001273, AGAP001380, AGAP001406, AGAP001421, AGAP001529, AGAP001535, AGAP001589, AGAP001685, AGAP001697, AGAP001754, AGAP001761, AGAP001786, AGAP001813, AGAP001879, AGAP001928, AGAP001958, AGAP001973, AGAP001995, AG…
GO:0031224	intrinsic component of membrane	3.25591e-13	3.80941e-11	3.25591e-13	1.04189e-11	28.0956	332	[AGAP000009, AGAP000015, AGAP000032, AGAP000037, AGAP000064, AGAP000090, AGAP000095, AGAP000097, AGAP000107, AGAP000130, AGAP000247, AGAP000253, AGAP000285, AGAP000295, AGAP000307, AGAP000331, AGAP000365, AGAP000392, AGAP000426, AGAP000440, AGAP000491, AGAP000493, AGAP000494, AGAP000523, AGAP000544, AGAP000553, AGAP000560, AGAP000567, AGAP000599, AGAP000653, AGAP000656, AGAP000700, AGAP000717, AG…
GO:0016021	integral component of membrane	1.68063e-13	1.96634e-11	1.68063e-13	5.37801e-12	27.945	328	[AGAP000009, AGAP000015, AGAP000032, AGAP000037, AGAP000064, AGAP000090, AGAP000095, AGAP000097, AGAP000107, AGAP000130, AGAP000247, AGAP000253, AGAP000285, AGAP000295, AGAP000307, AGAP000331, AGAP000365, AGAP000392, AGAP000426, AGAP000440, AGAP000491, AGAP000493, AGAP000494, AGAP000523, AGAP000544, AGAP000553, AGAP000560, AGAP000567, AGAP000599, AGAP000653, AGAP000656, AGAP000700, AGAP000717, AG…
GO:0071944	cell periphery	1.4859e-15	1.7385e-13	1.4859e-15	4.75488e-14	15.0943	40	[AGAP000032, AGAP000130, AGAP000307, AGAP000562, AGAP000768, AGAP001043, AGAP001694, AGAP001703, AGAP002440, AGAP002635, AGAP002645, AGAP003021, AGAP003559, AGAP003716, AGAP003972, AGAP004303, AGAP004707, AGAP005563, AGAP005799, AGAP006648, AGAP006682, AGAP007046, AGAP007203, AGAP007207, AGAP007253, AGAP007686, AGAP007790, AGAP007791, AGAP008830, AGAP009538, AGAP009595, AGAP009726, AGAP009853, AG…
GO:0005886	plasma membrane	7.88567e-19	9.22624e-17	7.88567e-19	2.52342e-17	12.5984	32	[AGAP000032, AGAP000130, AGAP000307, AGAP000562, AGAP001043, AGAP001703, AGAP002440, AGAP002635, AGAP003021, AGAP003559, AGAP003972, AGAP004303, AGAP004707, AGAP005563, AGAP005799, AGAP007046, AGAP007203, AGAP007207, AGAP007253, AGAP007686, AGAP007790, AGAP007791, AGAP008830, AGAP009538, AGAP009595, AGAP009726, AGAP009853, AGAP010589, AGAP010608, AGAP011245, AGAP011349, AGAP012095]
