# Supplementary material for: Proteome data of Anopheles stephensi salivary glands using high-resolution mass spectrometry analysis
Source: Data Brief. 2018 Nov 27;21:2554–61. doi: 10.1016/j.dib.2018.11.070 (PMC6288417; doi:10.1016/j.dib.2018.11.070)
Supplement: Supplementary file 5 — Supplementary Table S4: List of proteins identified in salivary glands of A. stephensi that were experimentally validated in A. gambiae for their association with the development of Plasmodium inside the mosquito vector. [file mmc5.xls]

## Sheet: Table_S4
Supplementary Table 4: S4
List of An. stephensi (Indian strain) proteins and their corresponding orthologs in An. gambiae that have been validated for their role in vector-parasite interactions.
Anopheles gambiae gene stable ID	Anopheles stephensi gene stable ID (Indian)	%id. target Anopheles gambiae gene identical to query gene	Anopheles gambiae gene-order conservation score
AGAP013365	ASTEI00224	79.3814	50
AGAP010815	ASTEI08432	38.4055	75
AGAP009642	ASTEI04705	86.5014	100
AGAP009515	ASTEI03826	24.7295	25
AGAP009461	ASTEI07389	95.942	25
AGAP009212	ASTEI05239	83.501	100
AGAP008908	ASTEI01898	96.7914	50
AGAP007864	ASTEI07737	97.0909	50
AGAP007629	ASTEI01530	93.3006	75
AGAP006782	ASTEI08607	97.6744	100
AGAP006473	ASTEI07221	80.9403	100
AGAP006102	ASTEI02883	34.8525	0
AGAP005811	ASTEI04537	41.1765	100
AGAP005693	ASTEI02267	74.8284	0
AGAP005627	ASTEI02221	72.8216	100
AGAP004203	ASTEI03705	95.7582	100
AGAP003304	ASTEI08889	26.2172	50
AGAP003250	ASTEI08922	42.3977	75
AGAP002523	ASTEI07970	88.0144	100
AGAP002521	ASTEI07966	33.8336	25
AGAP001826	ASTEI09770	89.7227	50
AGAP001751	ASTEI00038	94.1928	100
AGAP001712	ASTEI03111	99.4382	50
AGAP001081	ASTEI01142	47.9452	25
AGAP000888	ASTEI03480	77.3504	0
AGAP000761	ASTEI00999	84.2795	50
AGAP000500	ASTEI04504	81.7378	25
AGAP000235	ASTEI01099	90.8397	75
AGAP000151	ASTEI03572	41.0256	25
AGAP000099	ASTEI06240	97.4185	50
AGAP002440	ASTEI00731	88.7574	50
