# Supplementary material for: Proteome data of Anopheles stephensi salivary glands using high-resolution mass spectrometry analysis
Source: Data Brief. 2018 Nov 27;21:2554–61. doi: 10.1016/j.dib.2018.11.070 (PMC6288417; doi:10.1016/j.dib.2018.11.070)
Supplement: Supplementary file 6 — Supplementary Table S5: List of Gene Ontology terms for proteins identified in salivary glands of A. stephensi that were experimentally validated in A. gambiae for their association with the development of Plasmodium inside the mosquito vector. [file mmc6.xls]

## Sheet: Table_S5
Supplementary Table 5: S5
GO terms associated with proteins identifed in salivary glands and found to have role in parasite development inside the mosquito vector
GOID	GOTerm	Term PValue	Term PValue Corrected with Bonferroni	Group PValue	Group PValue Corrected with Bonferroni	% Associated Genes	# Genes	Associated Genes Found
GO:0010876	lipid localization	4.75043e-05	0.000285026	4.75043e-05	9.50086e-05	13.0435	3	[AGAP001826, AGAP004203, AGAP013365]
GO:0006869	lipid transport	4.75043e-05	0.000285026	4.75043e-05	9.50086e-05	13.0435	3	[AGAP001826, AGAP004203, AGAP013365]
GO:0008092	cytoskeletal protein binding	0.000204256	0.00122554	3.35008e-05	6.70015e-05	4.21053	4	[AGAP000235, AGAP001712, AGAP007864, AGAP008908]
GO:0030029	actin filament-based process	1.11111e-06	6.66669e-06	3.35008e-05	6.70015e-05	15.3846	4	[AGAP001081, AGAP001712, AGAP007864, AGAP008908]
GO:0007010	cytoskeleton organization	6.48053e-07	3.88832e-06	3.35008e-05	6.70015e-05	9.09091	5	[AGAP000235, AGAP001081, AGAP001712, AGAP007864, AGAP008908]
GO:0003779	actin binding	1.90367e-05	0.00011422	3.35008e-05	6.70015e-05	7.69231	4	[AGAP000235, AGAP001712, AGAP007864, AGAP008908]
GO:0030036	actin cytoskeleton organization	1.11111e-06	6.66669e-06	3.35008e-05	6.70015e-05	15.3846	4	[AGAP001081, AGAP001712, AGAP007864, AGAP008908]
GO:0007015	actin filament organization	1.24104e-05	7.44624e-05	3.35008e-05	6.70015e-05	20	3	[AGAP001081, AGAP001712, AGAP008908]
