# Supplementary material for: Proteome data of Anopheles stephensi salivary glands using high-resolution mass spectrometry analysis
Source: Data Brief. 2018 Nov 27;21:2554–61. doi: 10.1016/j.dib.2018.11.070 (PMC6288417; doi:10.1016/j.dib.2018.11.070)
Supplement: Supplementary file 7 — Supplementary Table S6: List of proteins in A. stephensi salivary glands that mapped to the data provided in Immunodb and may have potential immune related functions. [file mmc7.xls]

## Sheet: Table_S6
Supplementary Table 7: S7
An. gambiae orthologs of An. stephensi (Indian strain) proteins that mapped to ImmunoDB.
Anopheles gambiae gene stable ID	Anopheles stephensi gene stable ID (Indian)	%id. target Anopheles gambiae gene identical to query gene	Anopheles gambiae gene-order conservation score
AGAP005246	ASTEI05989	69.958	25
AGAP009212	ASTEI05239	83.501	100
AGAP007693	ASTEI01567	79.5337	0
AGAP003139	ASTEI00234	67.382	25
AGAP001377	ASTEI07530	73.1225	100
AGAP000692	ASTEI01170	86.4407	25
AGAP011294	ASTEI04200	82.2917	100
AGAP007296	ASTEI01271	91.2	100
AGAP005910	ASTEI02794	96.6825	100
AGAP004092	ASTEI04296	84.6939	50
AGAP008497	ASTEI03739	89.9225	50
AGAP010939	ASTEI09018	98.2759	25
AGAP008637	ASTEI09905	76.6214	0
AGAP005102	ASTEI07259	51.9465	75
AGAP002685	ASTEI03214	93.75	100
AGAP001762	ASTEI11012	88.4536	0
AGAP007873	ASTEI07728	95.358	100
AGAP004921	ASTEI09037	66.0959	0
AGAP000830	ASTEI01061	82.9582	100
AGAP004904	ASTEI10644	93.8492	0
AGAP011780	ASTEI09196	49.2611	0
AGAP003251	ASTEI08920	39.575	100
AGAP003250	ASTEI08922	42.3977	75
AGAP004148	ASTEI075886	35.9029	100
AGAP004318	ASTEI00662	80.5195	25
AGAP001433	ASTEI03628	83.2386	0
AGAP002813	ASTEI03231	38.8268	0
AGAP006267	ASTEI10488	57.2034	0
AGAP006430	ASTEI10273	89.3617	50
AGAP010193	ASTEI08271	98.3051	100
AGAP008844	ASTEI05010	83.6782	25
AGAP001197	ASTEI08031	77.2152	0
AGAP004934	ASTEI09046	69.8974	0
AGAP011287	ASTEI04194	79.8165	100
AGAP002651	ASTEI04133	74.3487	100
AGAP006473	ASTEI07221	80.9403	100
AGAP009166	ASTEI05202	74.8308	50
AGAP000099	ASTEI06240	97.4185	50
AGAP007343	ASTEI01308	26.6234	100
AGAP007386	ASTEI01341	39.9329	0
AGAP004247	ASTEI03664	12.5367	0
AGAP009033	ASTEI10249	75.4335	100
AGAP000396	ASTEI07810	87.3913	75
AGAP011054	ASTEI05818	87.7551	0
AGAP007543	ASTEI01450	92.2481	75
AGAP011824	ASTEI09233	98.6425	100
AGAP007020	ASTEI02584	91.0314	0
AGAP006258	ASTEI10499	88.2267	50
AGAP009515	ASTEI03826	24.7295	25
AGAP009143	ASTEI06177	94.3441	100
AGAP001979	ASTEI00321	80.9314	0
AGAP004845	ASTEI05950	88.1579	100
AGAP004846	ASTEI05949	96.8379	0
AGAP010132	ASTEI10836	44.274	50
AGAP005234	ASTEI06006	88.9423	100
AGAP010517	ASTEI07113	98.1735	100
AGAP011717	ASTEI10433	96.9197	75
AGAP011537	ASTEI03863	67.7584	100
AGAP011204	ASTEI06803	69.482	100
AGAP012289	ASTEI02417	71.286	100
AGAP009781	ASTEI06476	73.3333	100
AGAP009887	ASTEI06571	76.4706	0
AGAP005652	ASTEI02244	91.0448	100
AGAP004912	ASTEI10637	89.1496	100
AGAP005351	ASTEI10055	89.0244	25
AGAP012045	ASTEI06121	94.9395	0
AGAP012523	ASTEI06671	78.4635	0
AGAP002829	ASTEI00429	74.5392	0
AGAP010815	ASTEI08432	38.4055	75
AGAP010819	ASTEI08432	30.7781	25
AGAP010818	ASTEI08432	22.6907	50
AGAP008654	ASTEI09920	41.6013	100
AGAP008407	ASTEI06611	91.0242	75
AGAP008364	ASTEI06644	30.891	100
AGAP010812	ASTEI08428	65.1645	25
AGAP010814	ASTEI08432	32.6179	50
AGAP010830	ASTEI08432	30.8164	50
AGAP011186	ASTEI10482	86.379	50
AGAP001004	ASTEI03518	42.1384	75
AGAP012385	ASTEI02325	91.2752	100
AGAP005252	ASTEI05979	77.6087	0
