# Supplementary material for: Proteome data of Anopheles stephensi salivary glands using high-resolution mass spectrometry analysis
Source: Data Brief. 2018 Nov 27;21:2554–61. doi: 10.1016/j.dib.2018.11.070 (PMC6288417; doi:10.1016/j.dib.2018.11.070)
Supplement: Supplementary file 8 — Supplementary Table S7: List of Gene Ontology term for proteins in A. stephensi salivary glands that mapped to the data provided in Immunodb and may have potential immune related functions. [file mmc8.xls]

## Sheet: Table_S7
Supplementary Table 7: S7
Gene Ontology terms associated with proteins identified in An. stephensi (Indian strain) salivary glands and mapping to ImmunoDB.
GOID	GOTerm	Term PValue	Term PValue Corrected with Bonferroni	Group PValue	Group PValue Corrected with Bonferroni	% Associated Genes	# Genes	Associated Genes Found
GO:0004386	helicase activity	0.000363372	0.00545058	0.000363372	0.00363372	6.12245	6	[AGAP002829, AGAP004912, AGAP005351, AGAP005652, AGAP012045, AGAP012289]
GO:0004601	peroxidase activity	0.00136885	0.0205328	0.00136885	0.0136885	13.0435	3	[AGAP004247, AGAP004904, AGAP009033]
GO:0070035	purine NTP-dependent helicase activity	0.000841642	0.0126246	0.000841642	0.00841642	9.09091	4	[AGAP004912, AGAP005351, AGAP005652, AGAP012045]
GO:0004068	FoxO signaling pathway	8.58128e-05	0.00128719	8.58128e-05	0.000858128	10.6383	5	[AGAP002685, AGAP004904, AGAP007296, AGAP009166, AGAP010517]
GO:0004140	Regulation of autophagy	2.88982e-05	0.000433473	2.88982e-05	0.000288982	21.0526	4	[AGAP002685, AGAP007296, AGAP008497, AGAP010939]
GO:0006979	response to oxidative stress	3.46228e-07	5.19342e-06	3.46228e-07	3.46228e-06	20	6	[AGAP004247, AGAP004904, AGAP005234, AGAP009033, AGAP010347, AGAP010517]
GO:0033554	cellular response to stress	0.001865	0.027975	0.001865	0.01865	5.49451	5	[AGAP004904, AGAP005234, AGAP007296, AGAP010347, AGAP010517]
GO:0004866	endopeptidase inhibitor activity	3.11497e-14	4.67246e-13	4.80809e-14	4.80809e-13	37.037	10	[AGAP005246, AGAP008364, AGAP008407, AGAP008654, AGAP010812, AGAP010814, AGAP010815, AGAP010818, AGAP010819, AGAP010830]
GO:0010951	negative regulation of endopeptidase activity	4.80809e-14	7.21214e-13	4.80809e-14	4.80809e-13	35.7143	10	[AGAP005246, AGAP008364, AGAP008407, AGAP008654, AGAP010812, AGAP010814, AGAP010815, AGAP010818, AGAP010819, AGAP010830]
GO:0004784	superoxide dismutase activity	8.89518e-07	1.33428e-05	8.89518e-07	8.89518e-06	100	3	[AGAP005234, AGAP010347, AGAP010517]
GO:0019430	removal of superoxide radicals	8.89518e-07	1.33428e-05	8.89518e-07	8.89518e-06	100	3	[AGAP005234, AGAP010347, AGAP010517]
GO:0004146	Peroxisome	0.00303048	0.0454572	0.00401423	0.0401423	6.45161	4	[AGAP004904, AGAP005234, AGAP010347, AGAP010517]
GO:0010035	response to inorganic substance	2.85207e-07	4.27811e-06	0.00401423	0.0401423	57.1429	4	[AGAP004904, AGAP005234, AGAP010347, AGAP010517]
GO:0072593	reactive oxygen species metabolic process	5.662e-07	8.493e-06	0.00401423	0.0401423	50	4	[AGAP004904, AGAP005234, AGAP010347, AGAP010517]
GO:0034614	cellular response to reactive oxygen species	4.13529e-08	6.20294e-07	0.00401423	0.0401423	80	4	[AGAP004904, AGAP005234, AGAP010347, AGAP010517]
