# Supplementary material for: Proteome data of Anopheles stephensi salivary glands using high-resolution mass spectrometry analysis
Source: Data Brief. 2018 Nov 27;21:2554–61. doi: 10.1016/j.dib.2018.11.070 (PMC6288417; doi:10.1016/j.dib.2018.11.070)
Supplement: Supplementary file 9 — Supplementary Table S8: List of predicted interacting proteins identified in salivary glands of A. stephensi using online STRING tool. [file mmc9.xls]

## Sheet: Table_S8
Supplementary Table 8: S8
List of predicted protein interactions using STRING.
#node1	node2	node1_string_internal_id	node2_string_internal_id	node1_external_id	node1_An. stephensi_id	node2_external_id	node2_An. stephensi_id	phylogenetic_cooccurrence	homology	coexpression	experimentally_determined_interaction	database_annotated	combined_score
RS11_ANOGA	AGAP004422-PA	1198921	1193712	7165.AGAP009998-PA	ASTEI03980	7165.AGAP004422-PA	ASTEI04933	0.324	0	0.942	0.96	0.509	0.999
AGAP009786-PA	AGAP000180-PA	1198711	1189968	7165.AGAP009786-PA	ASTEI06480	7165.AGAP000180-PA	ASTEI10608	0.221	0	0.975	0.966	0.9	0.999
AGAP004991-PA	AGAP004960-PA	1194244	1194213	7165.AGAP004991-PA	ASTEI10795	7165.AGAP004960-PA	ASTEI10933	0.246	0	0.942	0.964	0.509	0.999
AGAP007784-PA	AGAP006821-PA	1196842	1195937	7165.AGAP007784-PA	ASTEI01671	7165.AGAP006821-PA	ASTEI04650	0	0	0.688	0.941	0.96	0.999
AGAP011133-PA	AGAP010139-PA	1199995	1199059	7165.AGAP011133-PA	ASTEI05639	7165.AGAP010139-PA	ASTEI08316	0.295	0	0.975	0.966	0.9	0.999
AGAP007786-PA	AGAP002728-PB	1196844	1192228	7165.AGAP007786-PA	ASTEI01669	7165.AGAP002728-PB	ASTEI03179	0.532	0.905	0.942	0.929	0.897	0.999
AGAP010253-PA	AGAP001973-PB	1199170	1191529	7165.AGAP010253-PA	ASTEI07899	7165.AGAP001973-PB	ASTEI00316	0.233	0.691	0.942	0.966	0.509	0.999
AGAP009786-PA	AGAP000179-PA	1198711	1189967	7165.AGAP009786-PA	ASTEI06480	7165.AGAP000179-PA	ASTEI10609	0.436	0	0.975	0.433	0.9	0.999
AGAP011329-PA	AGAP007784-PA	1200177	1196842	7165.AGAP011329-PA	ASTEI04235	7165.AGAP007784-PA	ASTEI01671	0	0	0.688	0.941	0.96	0.999
eIF3-S9	eIF3-S7	1200939	1191866	7165.AGAP012140-PA	ASTEI06043	7165.AGAP002337-PA	ASTEI04348	0	0	0.942	0.872	0.897	0.999
AGAP008816-PA	AGAP004960-PA	1197786	1194213	7165.AGAP008816-PA	ASTEI05036	7165.AGAP004960-PA	ASTEI10933	0.41	0.816	0.942	0.966	0.509	0.999
AGAP007784-PA	AGAP001318-PA	1196842	1190955	7165.AGAP007784-PA	ASTEI01671	7165.AGAP001318-PA	ASTEI05767	0	0	0.688	0.941	0.96	0.999
AGAP006871-PA	RS3A_ANOGA	1195987	1192940	7165.AGAP006871-PA	ASTEI04628	7165.AGAP003532-PA	ASTEI09336	0.221	0	0.942	0.966	0.509	0.999
AGAP010421-PA	AGAP007975-PA	1199331	1197030	7165.AGAP010421-PA	ASTEI09467	7165.AGAP007975-PA	ASTEI01739	0.423	0	0.838	0.931	0.948	0.999
AGAP011629-PA	AGAP004055-PA	1200454	1193390	7165.AGAP011629-PA	ASTEI10015	7165.AGAP004055-PA	ASTEI07075	0.306	0	0.727	0.931	0.948	0.999
AGAP010429-PA	AGAP007309-PA	1199339	1196407	7165.AGAP010429-PA	ASTEI09457	7165.AGAP007309-PA	ASTEI01282	0.513	0	0.942	0.936	0.897	0.999
AGAP009786-PA	AGAP002378-PA	1198711	1191904	7165.AGAP009786-PA	ASTEI06480	7165.AGAP002378-PA	ASTEI11316	0	0	0.975	0.966	0	0.999
eIF3-S9	eIF3-S8	1200939	1193988	7165.AGAP012140-PA	ASTEI06043	7165.AGAP004725-PA	ASTEI08147	0	0	0.942	0.962	0.897	0.999
AGAP010421-PA	AGAP004773-PA	1199331	1194036	7165.AGAP010421-PA	ASTEI09467	7165.AGAP004773-PA	ASTEI08091	0.522	0	0.806	0.881	0.948	0.999
AGAP010421-PA	AGAP003030-PA	1199331	1192500	7165.AGAP010421-PA	ASTEI09467	7165.AGAP003030-PA	ASTEI03309	0.522	0	0.806	0.881	0.948	0.999
AGAP009786-PA	AGAP001423-PA	1198711	1191055	7165.AGAP009786-PA	ASTEI06480	7165.AGAP001423-PA	ASTEI03619	0.392	0	0.975	0.433	0.9	0.999
AGAP002728-PB	AGAP002192-PB	1192228	1191731	7165.AGAP002728-PB	ASTEI03179	7165.AGAP002192-PB	ASTEI00584	0.533	0.898	0.942	0.929	0.897	0.999
AGAP007966-PA	AGAP005134-PA	1197021	1194376	7165.AGAP007966-PA	ASTEI01730	7165.AGAP005134-PA	ASTEI10101	0.472	0	0.942	0.965	0.509	0.999
AGAP011827-PA	AGAP007784-PA	1200651	1196842	7165.AGAP011827-PA	ASTEI09235	7165.AGAP007784-PA	ASTEI01671	0.285	0	0.688	0.959	0.96	0.999
AGAP009786-PA	AGAP002091-PA	1198711	1191638	7165.AGAP009786-PA	ASTEI06480	7165.AGAP002091-PA	ASTEI00393	0	0	0.975	0.966	0.9	0.999
eIF3-S8	eIF3-S10	1193988	1191869	7165.AGAP004725-PA	ASTEI08147	7165.AGAP002340-PA	ASTEI04345	0	0	0.942	0.964	0.87	0.999
AGAP003517-PA	AGAP002653-PA	1192929	1192166	7165.AGAP003517-PA	ASTEI09345	7165.AGAP002653-PA	ASTEI04135	0	0	0.837	0.966	0.842	0.999
AGAP009204	eIF3-S5	1198154	1192413	7165.AGAP009204-PA	ASTEI05231	7165.AGAP002935-PA	ASTEI11014	0	0	0.749	0.966	0.897	0.999
AGAP007244	BOP1_ANOGA	1196347	1196235	7165.AGAP007244-PA	ASTEI09715	7165.AGAP007128-PA	ASTEI06902	0	0	0.942	0.963	0.739	0.999
AGAP008955-PA	AGAP006936-PA	1197920	1196048	7165.AGAP008955-PA	ASTEI01948	7165.AGAP006936-PA	ASTEI02598	0.32	0	0.942	0.964	0.873	0.999
AGAP011077-PA	AGAP002437-PA	1199939	1191961	7165.AGAP011077-PA	ASTEI05576	7165.AGAP002437-PA	ASTEI00735	0	0	0.942	0.957	0.509	0.998
AGAP012135-PA	AGAP001407-PA	1200934	1191039	7165.AGAP012135-PA	ASTEI06048	7165.AGAP001407-PA	ASTEI07553	0	0	0.942	0.966	0.509	0.998
AGAP008329-PA	AGAP002437-PA	1197361	1191961	7165.AGAP008329-PA	ASTEI02958	7165.AGAP002437-PA	ASTEI00735	0	0	0.942	0.964	0.394	0.998
AGAP011629-PA	AGAP010421-PA	1200454	1199331	7165.AGAP011629-PA	ASTEI10015	7165.AGAP010421-PA	ASTEI09467	0	0	0.819	0.889	0.948	0.998
AGAP004422-PA	AGAP001910-PA	1193712	1191472	7165.AGAP004422-PA	ASTEI04933	7165.AGAP001910-PA	ASTEI08714	0	0	0.942	0.961	0.509	0.998
eIF3-S9	AGAP009204	1200939	1198154	7165.AGAP012140-PA	ASTEI06043	7165.AGAP009204-PA	ASTEI05231	0	0	0.648	0.955	0.897	0.998
AGAP010588-PA	AGAP009505-PA	1199477	1198436	7165.AGAP010588-PA	ASTEI05330	7165.AGAP009505-PA	ASTEI03837	0.342	0.783	0.942	0.933	0.509	0.998
RSSA_ANOGA	AGAP005061-PB	1200601	1194313	7165.AGAP011777-PA	ASTEI09193	7165.AGAP005061-PB	ASTEI08445	0	0	0.942	0.966	0.509	0.998
AGAP009486-PA	AGAP005845-PA	1198417	1195048	7165.AGAP009486-PA	ASTEI03853	7165.AGAP005845-PA	ASTEI08520	0	0	0.754	0.931	0.897	0.998
AGAP004235-PC	AGAP000883-PA	1193556	1190581	7165.AGAP004235-PC	ASTEI03677	7165.AGAP000883-PA	ASTEI03475	0	0	0.835	0.966	0.683	0.998
AGAP011077-PA	RS7_ANOGA	1199939	1199481	7165.AGAP011077-PA	ASTEI05576	7165.AGAP010592-PA	ASTEI05335	0	0	0.942	0.966	0.509	0.998
AGAP011424-PA	AGAP004422-PA	1200267	1193712	7165.AGAP011424-PA	ASTEI06447	7165.AGAP004422-PA	ASTEI04933	0	0	0.942	0.962	0.509	0.998
AGAP010139-PA	AGAP001446-PB	1199059	1191075	7165.AGAP010139-PA	ASTEI08316	7165.AGAP001446-PB	ASTEI03640	0	0	0.975	0.95	0	0.998
AGAP011131-PA	AGAP007966-PA	1199993	1197021	7165.AGAP011131-PA	ASTEI05637	7165.AGAP007966-PA	ASTEI01730	0	0	0.942	0.959	0.509	0.998
AGAP011423-PA	AGAP004960-PA	1200266	1194213	7165.AGAP011423-PA	ASTEI06446	7165.AGAP004960-PA	ASTEI10933	0	0	0.942	0.964	0.509	0.998
AGAP011077-PA	AGAP006871-PA	1199939	1195987	7165.AGAP011077-PA	ASTEI05576	7165.AGAP006871-PA	ASTEI04628	0	0	0.942	0.961	0.509	0.998
AGAP005061-PB	RS3A_ANOGA	1194313	1192940	7165.AGAP005061-PB	ASTEI08445	7165.AGAP003532-PA	ASTEI09336	0	0	0.942	0.966	0.509	0.998
AGAP009505-PA	AGAP008249-PA	1198436	1197283	7165.AGAP009505-PA	ASTEI03837	7165.AGAP008249-PA	ASTEI03023	0.24	0.87	0.942	0.956	0.509	0.998
RSSA_ANOGA	AGAP011077-PA	1200601	1199939	7165.AGAP011777-PA	ASTEI09193	7165.AGAP011077-PA	ASTEI05576	0	0	0.942	0.963	0.509	0.998
AGAP009694-PA	AGAP008249-PA	1198621	1197283	7165.AGAP009694-PA	ASTEI07324	7165.AGAP008249-PA	ASTEI03023	0.391	0.804	0.942	0.954	0.509	0.998
AGAP008816-PA	AGAP001973-PB	1197786	1191529	7165.AGAP008816-PA	ASTEI05036	7165.AGAP001973-PB	ASTEI00316	0.205	0.779	0.942	0.966	0.509	0.998
AGAP002437-PA	AGAP001910-PA	1191961	1191472	7165.AGAP002437-PA	ASTEI00735	7165.AGAP001910-PA	ASTEI08714	0	0	0.942	0.962	0.509	0.998
RS7_ANOGA	AGAP002437-PA	1199481	1191961	7165.AGAP010592-PA	ASTEI05335	7165.AGAP002437-PA	ASTEI00735	0	0	0.942	0.964	0.509	0.998
AGAP005061-PB	AGAP001910-PA	1194313	1191472	7165.AGAP005061-PB	ASTEI08445	7165.AGAP001910-PA	ASTEI08714	0	0	0.942	0.964	0.509	0.998
RS7_ANOGA	AGAP004422-PA	1199481	1193712	7165.AGAP010592-PA	ASTEI05335	7165.AGAP004422-PA	ASTEI04933	0	0	0.942	0.963	0.509	0.998
AGAP006871-PA	AGAP005061-PB	1195987	1194313	7165.AGAP006871-PA	ASTEI04628	7165.AGAP005061-PB	ASTEI08445	0	0	0.942	0.966	0.509	0.998
AGAP002091-PA	AGAP000180-PA	1191638	1189968	7165.AGAP002091-PA	ASTEI00393	7165.AGAP000180-PA	ASTEI10608	0	0	0.975	0.96	0	0.998
RS11_ANOGA	AGAP001910-PA	1198921	1191472	7165.AGAP009998-PA	ASTEI03980	7165.AGAP001910-PA	ASTEI08714	0	0	0.942	0.963	0.509	0.998
AGAP007975-PA	AGAP004773-PA	1197030	1194036	7165.AGAP007975-PA	ASTEI01739	7165.AGAP004773-PA	ASTEI08091	0.421	0	0.754	0.841	0.948	0.998
AGAP010253-PA	AGAP005423-PA	1199170	1194647	7165.AGAP010253-PA	ASTEI07899	7165.AGAP005423-PA	ASTEI02053	0.258	0.836	0.942	0.964	0.509	0.998
AGAP008837-PA	AGAP004960-PA	1197807	1194213	7165.AGAP008837-PA	ASTEI05016	7165.AGAP004960-PA	ASTEI10933	0	0	0.942	0.966	0.509	0.998
AGAP003768-PA	RS3A_ANOGA	1193154	1192940	7165.AGAP003768-PA	ASTEI00899	7165.AGAP003532-PA	ASTEI09336	0	0	0.942	0.964	0.509	0.998
RS7_ANOGA	AGAP005061-PB	1199481	1194313	7165.AGAP010592-PA	ASTEI05335	7165.AGAP005061-PB	ASTEI08445	0	0	0.942	0.966	0.509	0.998
RSSA_ANOGA	RS3A_ANOGA	1200601	1192940	7165.AGAP011777-PA	ASTEI09193	7165.AGAP003532-PA	ASTEI09336	0	0	0.942	0.966	0.509	0.998
AGAP011077-PA	AGAP008329-PA	1199939	1197361	7165.AGAP011077-PA	ASTEI05576	7165.AGAP008329-PA	ASTEI02958	0	0	0.942	0.964	0.394	0.998
RS3A_ANOGA	AGAP001910-PA	1192940	1191472	7165.AGAP003532-PA	ASTEI09336	7165.AGAP001910-PA	ASTEI08714	0	0	0.942	0.963	0.509	0.998
RS11_ANOGA	AGAP008329-PA	1198921	1197361	7165.AGAP009998-PA	ASTEI03980	7165.AGAP008329-PA	ASTEI02958	0	0	0.942	0.964	0.394	0.998
AGAP008837-PA	AGAP005423-PA	1197807	1194647	7165.AGAP008837-PA	ASTEI05016	7165.AGAP005423-PA	ASTEI02053	0	0	0.942	0.964	0.509	0.998
AGAP009694-PA	AGAP003477-PA	1198621	1192893	7165.AGAP009694-PA	ASTEI07324	7165.AGAP003477-PA	ASTEI11087	0.312	0.764	0.942	0.963	0.509	0.998
AGAP010588-PA	AGAP002759-PA	1199477	1192256	7165.AGAP010588-PA	ASTEI05330	7165.AGAP002759-PA	ASTEI03148	0.243	0.752	0.942	0.963	0.509	0.998
AGAP004422-PA	RS3A_ANOGA	1193712	1192940	7165.AGAP004422-PA	ASTEI04933	7165.AGAP003532-PA	ASTEI09336	0	0	0.942	0.959	0.509	0.998
AGAP009623-PA	AGAP008802-PA	1198554	1197773	7165.AGAP009623-PA	ASTEI04722	7165.AGAP008802-PA	ASTEI05047	0	0	0.768	0.928	0.9	0.998
AGAP011174-PA	AGAP002061-PA	1200035	1191608	7165.AGAP011174-PA	ASTEI05674	7165.AGAP002061-PA	ASTEI05539	0	0	0.942	0.959	0.509	0.998
AGAP005061-PB	AGAP002437-PA	1194313	1191961	7165.AGAP005061-PB	ASTEI08445	7165.AGAP002437-PA	ASTEI00735	0	0	0.942	0.957	0.509	0.998
AGAP028012-PA	AGAP009539-PA	1202408	1198470	7165.AGAP028012-PA	ASTEI05904	7165.AGAP009539-PA	ASTEI03803	0	0	0.942	0.959	0.509	0.998
AGAP006366-PA	AGAP004055-PA	1195505	1193390	7165.AGAP006366-PA	ASTEI09419	7165.AGAP004055-PA	ASTEI07075	0.432	0	0.485	0.904	0.948	0.998
AGAP008329-PA	AGAP004422-PA	1197361	1193712	7165.AGAP008329-PA	ASTEI02958	7165.AGAP004422-PA	ASTEI04933	0	0	0.942	0.962	0.394	0.998
AGAP008816-PA	AGAP004991-PA	1197786	1194244	7165.AGAP008816-PA	ASTEI05036	7165.AGAP004991-PA	ASTEI10795	0	0	0.942	0.964	0.509	0.998
Dox-A2	AGAP001745-PA	1198039	1191349	7165.AGAP009082-PA	ASTEI071952	7165.AGAP001745-PA	ASTEI00033	0	0	0.913	0.964	0.509	0.998
AGAP009694-PA	AGAP009505-PA	1198621	1198436	7165.AGAP009694-PA	ASTEI07324	7165.AGAP009505-PA	ASTEI03837	0.224	0.808	0.942	0.965	0.509	0.998
RSSA_ANOGA	AGAP003768-PA	1200601	1193154	7165.AGAP011777-PA	ASTEI09193	7165.AGAP003768-PA	ASTEI00899	0	0	0.942	0.963	0.509	0.998
AGAP010588-PA	AGAP003477-PA	1199477	1192893	7165.AGAP010588-PA	ASTEI05330	7165.AGAP003477-PA	ASTEI11087	0.277	0.731	0.942	0.943	0.509	0.998
RSSA_ANOGA	AGAP011424-PA	1200601	1200267	7165.AGAP011777-PA	ASTEI09193	7165.AGAP011424-PA	ASTEI06447	0	0	0.942	0.966	0.509	0.998
VATA_ANOGA	AGAP002884-PA	1192604	1192366	7165.AGAP003153-PA	ASTEI00222	7165.AGAP002884-PA	ASTEI00470	0.529	0.638	0.694	0.931	0.897	0.998
RS7_ANOGA	RS3A_ANOGA	1199481	1192940	7165.AGAP010592-PA	ASTEI05335	7165.AGAP003532-PA	ASTEI09336	0	0	0.942	0.966	0.509	0.998
RSSA_ANOGA	AGAP008329-PA	1200601	1197361	7165.AGAP011777-PA	ASTEI09193	7165.AGAP008329-PA	ASTEI02958	0	0	0.942	0.964	0.394	0.998
AGAP011077-PA	AGAP000739-PA	1199939	1190456	7165.AGAP011077-PA	ASTEI05576	7165.AGAP000739-PA	ASTEI07007	0	0	0.942	0.952	0.509	0.998
RS11_ANOGA	AGAP005061-PB	1198921	1194313	7165.AGAP009998-PA	ASTEI03980	7165.AGAP005061-PB	ASTEI08445	0	0	0.942	0.966	0.509	0.998
AGAP011424-PA	RS11_ANOGA	1200267	1198921	7165.AGAP011424-PA	ASTEI06447	7165.AGAP009998-PA	ASTEI03980	0	0	0.942	0.966	0.509	0.998
AGAP008329-PA	RS3A_ANOGA	1197361	1192940	7165.AGAP008329-PA	ASTEI02958	7165.AGAP003532-PA	ASTEI09336	0	0	0.942	0.964	0.394	0.998
AGAP007975-PA	AGAP003030-PA	1197030	1192500	7165.AGAP007975-PA	ASTEI01739	7165.AGAP003030-PA	ASTEI03309	0.417	0	0.754	0.841	0.948	0.998
RS11_ANOGA	AGAP003768-PA	1198921	1193154	7165.AGAP009998-PA	ASTEI03980	7165.AGAP003768-PA	ASTEI00899	0	0	0.942	0.963	0.509	0.998
AGAP011424-PA	RS3A_ANOGA	1200267	1192940	7165.AGAP011424-PA	ASTEI06447	7165.AGAP003532-PA	ASTEI09336	0	0	0.942	0.966	0.509	0.998
AGAP008837-PA	AGAP008816-PA	1197807	1197786	7165.AGAP008837-PA	ASTEI05016	7165.AGAP008816-PA	ASTEI05036	0	0	0.942	0.964	0.509	0.998
AGAP010253-PA	AGAP004960-PA	1199170	1194213	7165.AGAP010253-PA	ASTEI07899	7165.AGAP004960-PA	ASTEI10933	0.254	0.802	0.942	0.966	0.509	0.998
AGAP011174-PA	AGAP000616-PA	1200035	1190348	7165.AGAP011174-PA	ASTEI05674	7165.AGAP000616-PA	ASTEI04478	0.395	0.901	0.942	0.964	0.509	0.998
AGAP011424-PA	AGAP008329-PA	1200267	1197361	7165.AGAP011424-PA	ASTEI06447	7165.AGAP008329-PA	ASTEI02958	0	0	0.942	0.964	0.394	0.998
AGAP010612-PA	AGAP000883-PA	1199501	1190581	7165.AGAP010612-PA	ASTEI05355	7165.AGAP000883-PA	ASTEI03475	0	0	0.835	0.966	0.683	0.998
AGAP006871-PA	AGAP004422-PA	1195987	1193712	7165.AGAP006871-PA	ASTEI04628	7165.AGAP004422-PA	ASTEI04933	0	0	0.942	0.958	0.509	0.998
AGAP005134-PA	AGAP003599-PA	1194376	1193004	7165.AGAP005134-PA	ASTEI10101	7165.AGAP003599-PA	ASTEI04353	0	0	0.942	0.963	0.509	0.998
AGAP006871-PA	AGAP001910-PA	1195987	1191472	7165.AGAP006871-PA	ASTEI04628	7165.AGAP001910-PA	ASTEI08714	0	0	0.942	0.963	0.509	0.998
AGAP011077-PA	RS3A_ANOGA	1199939	1192940	7165.AGAP011077-PA	ASTEI05576	7165.AGAP003532-PA	ASTEI09336	0	0	0.942	0.962	0.509	0.998
AGAP010253-PA	AGAP008837-PA	1199170	1197807	7165.AGAP010253-PA	ASTEI07899	7165.AGAP008837-PA	ASTEI05016	0	0	0.942	0.966	0.509	0.998
AGAP001910-PA	AGAP000739-PA	1191472	1190456	7165.AGAP001910-PA	ASTEI08714	7165.AGAP000739-PA	ASTEI07007	0	0	0.942	0.938	0.509	0.998
AGAP011424-PA	AGAP002437-PA	1200267	1191961	7165.AGAP011424-PA	ASTEI06447	7165.AGAP002437-PA	ASTEI00735	0	0	0.942	0.962	0.509	0.998
RS11_ANOGA	RS3A_ANOGA	1198921	1192940	7165.AGAP009998-PA	ASTEI03980	7165.AGAP003532-PA	ASTEI09336	0	0	0.942	0.966	0.509	0.998
AGAP005423-PA	AGAP004960-PA	1194647	1194213	7165.AGAP005423-PA	ASTEI02053	7165.AGAP004960-PA	ASTEI10933	0	0.837	0.942	0.964	0.509	0.998
eIF3-S9	eIF3-S10	1200939	1191869	7165.AGAP012140-PA	ASTEI06043	7165.AGAP002340-PA	ASTEI04345	0	0	0.773	0.964	0.87	0.998
AGAP010298-PA	AGAP005845-PA	1199210	1195048	7165.AGAP010298-PA	ASTEI09873	7165.AGAP005845-PA	ASTEI08520	0	0	0.614	0.963	0.897	0.998
RS7_ANOGA	AGAP008329-PA	1199481	1197361	7165.AGAP010592-PA	ASTEI05335	7165.AGAP008329-PA	ASTEI02958	0	0	0.942	0.964	0.394	0.998
RS7_ANOGA	AGAP006871-PA	1199481	1195987	7165.AGAP010592-PA	ASTEI05335	7165.AGAP006871-PA	ASTEI04628	0	0	0.942	0.966	0.509	0.998
AGAP011077-PA	AGAP003768-PA	1199939	1193154	7165.AGAP011077-PA	ASTEI05576	7165.AGAP003768-PA	ASTEI00899	0	0	0.942	0.957	0.509	0.998
AGAP008249-PA	AGAP002759-PA	1197283	1192256	7165.AGAP008249-PA	ASTEI03023	7165.AGAP002759-PA	ASTEI03148	0.302	0.816	0.942	0.958	0.509	0.998
Dox-A2	AGAP002061-PA	1198039	1191608	7165.AGAP009082-PA	ASTEI071952	7165.AGAP002061-PA	ASTEI05539	0	0	0.942	0.964	0.509	0.998
AGAP002969-PA	AGAP002945-PA	1192441	1192421	7165.AGAP002969-PA	ASTEI00518	7165.AGAP002945-PA	ASTEI00498	0	0	0.975	0.931	0.132	0.998
AGAP004960-PA	AGAP001973-PB	1194213	1191529	7165.AGAP004960-PA	ASTEI10933	7165.AGAP001973-PB	ASTEI00316	0	0.77	0.942	0.966	0.509	0.998
AGAP009694-PA	AGAP002759-PA	1198621	1192256	7165.AGAP009694-PA	ASTEI07324	7165.AGAP002759-PA	ASTEI03148	0.294	0.748	0.942	0.959	0.509	0.998
AGAP008329-PA	AGAP005061-PB	1197361	1194313	7165.AGAP008329-PA	ASTEI02958	7165.AGAP005061-PB	ASTEI08445	0	0	0.942	0.964	0.394	0.998
AGAP005535-PA	AGAP002061-PA	1194751	1191608	7165.AGAP005535-PA	ASTEI02139	7165.AGAP002061-PA	ASTEI05539	0	0	0.942	0.966	0.509	0.998
AGAP004960-PA	AGAP001995-PA	1194213	1191549	7165.AGAP004960-PA	ASTEI10933	7165.AGAP001995-PA	ASTEI00337	0	0.828	0.942	0.966	0.509	0.998
RS11_ANOGA	AGAP002437-PA	1198921	1191961	7165.AGAP009998-PA	ASTEI03980	7165.AGAP002437-PA	ASTEI00735	0	0	0.942	0.964	0.509	0.998
AGAP010253-PA	AGAP008816-PA	1199170	1197786	7165.AGAP010253-PA	ASTEI07899	7165.AGAP008816-PA	ASTEI05036	0.309	0.825	0.942	0.966	0.509	0.998
Dox-A2	AGAP005535-PA	1198039	1194751	7165.AGAP009082-PA	ASTEI071952	7165.AGAP005535-PA	ASTEI02139	0	0	0.911	0.964	0.509	0.998
AGAP004422-PA	AGAP003768-PA	1193712	1193154	7165.AGAP004422-PA	ASTEI04933	7165.AGAP003768-PA	ASTEI00899	0	0	0.942	0.961	0.509	0.998
AGAP011551-PA	AGAP001759-PA	1200390	1191361	7165.AGAP011551-PA	ASTEI03878	7165.AGAP001759-PA	ASTEI00046	0	0	0.767	0.932	0.884	0.998
AGAP004991-PA	AGAP002061-PA	1194244	1191608	7165.AGAP004991-PA	ASTEI10795	7165.AGAP002061-PA	ASTEI05539	0	0	0.942	0.964	0.509	0.998
AGAP002061-PA	AGAP001407-PA	1191608	1191039	7165.AGAP002061-PA	ASTEI05539	7165.AGAP001407-PA	ASTEI07553	0	0	0.942	0.966	0.509	0.998
AGAP003768-PA	AGAP001910-PA	1193154	1191472	7165.AGAP003768-PA	ASTEI00899	7165.AGAP001910-PA	ASTEI08714	0	0	0.942	0.964	0.509	0.998
AGAP003768-PA	AGAP002437-PA	1193154	1191961	7165.AGAP003768-PA	ASTEI00899	7165.AGAP002437-PA	ASTEI00735	0	0	0.942	0.962	0.509	0.998
RSSA_ANOGA	RS7_ANOGA	1200601	1199481	7165.AGAP011777-PA	ASTEI09193	7165.AGAP010592-PA	ASTEI05335	0	0	0.942	0.966	0.509	0.998
AGAP011424-PA	RS7_ANOGA	1200267	1199481	7165.AGAP011424-PA	ASTEI06447	7165.AGAP010592-PA	ASTEI05335	0	0	0.942	0.966	0.509	0.998
AGAP011424-PA	AGAP003768-PA	1200267	1193154	7165.AGAP011424-PA	ASTEI06447	7165.AGAP003768-PA	ASTEI00899	0	0	0.942	0.964	0.509	0.998
AGAP011424-PA	AGAP011077-PA	1200267	1199939	7165.AGAP011424-PA	ASTEI06447	7165.AGAP011077-PA	ASTEI05576	0	0	0.942	0.966	0.509	0.998
RS7_ANOGA	AGAP001910-PA	1199481	1191472	7165.AGAP010592-PA	ASTEI05335	7165.AGAP001910-PA	ASTEI08714	0	0	0.942	0.964	0.509	0.998
AGAP010298-PA	AGAP002884-PA	1199210	1192366	7165.AGAP010298-PA	ASTEI09873	7165.AGAP002884-PA	ASTEI00470	0.453	0	0.295	0.963	0.897	0.998
AGAP003477-PA	AGAP002759-PA	1192893	1192256	7165.AGAP003477-PA	ASTEI11087	7165.AGAP002759-PA	ASTEI03148	0.21	0.774	0.942	0.938	0.509	0.998
Dox-A2	AGAP002481-PA	1198039	1192002	7165.AGAP009082-PA	ASTEI071952	7165.AGAP002481-PA	ASTEI079290	0	0	0.942	0.964	0.509	0.998
AGAP011424-PA	AGAP001910-PA	1200267	1191472	7165.AGAP011424-PA	ASTEI06447	7165.AGAP001910-PA	ASTEI08714	0	0	0.942	0.964	0.509	0.998
AGAP011174-PA	AGAP001407-PA	1200035	1191039	7165.AGAP011174-PA	ASTEI05674	7165.AGAP001407-PA	ASTEI07553	0.511	0.935	0.942	0.964	0.509	0.998
AGAP006871-PA	AGAP002437-PA	1195987	1191961	7165.AGAP006871-PA	ASTEI04628	7165.AGAP002437-PA	ASTEI00735	0	0	0.942	0.964	0.509	0.998
AGAP010588-PA	AGAP009694-PA	1199477	1198621	7165.AGAP010588-PA	ASTEI05330	7165.AGAP009694-PA	ASTEI07324	0.216	0.708	0.942	0.943	0.509	0.998
AGAP004991-PA	AGAP001995-PA	1194244	1191549	7165.AGAP004991-PA	ASTEI10795	7165.AGAP001995-PA	ASTEI00337	0	0	0.942	0.966	0.509	0.998
AGAP011174-PA	AGAP003008-PA	1200035	1192479	7165.AGAP011174-PA	ASTEI05674	7165.AGAP003008-PA	ASTEI03288	0.403	0.903	0.942	0.964	0.509	0.998
AGAP005423-PA	AGAP004991-PA	1194647	1194244	7165.AGAP005423-PA	ASTEI02053	7165.AGAP004991-PA	ASTEI10795	0	0	0.942	0.964	0.509	0.998
AGAP009505-PA	AGAP002759-PA	1198436	1192256	7165.AGAP009505-PA	ASTEI03837	7165.AGAP002759-PA	ASTEI03148	0.297	0.814	0.942	0.958	0.509	0.998
AGAP008329-PA	AGAP006871-PA	1197361	1195987	7165.AGAP008329-PA	ASTEI02958	7165.AGAP006871-PA	ASTEI04628	0	0	0.942	0.964	0.394	0.998
AGAP009788-PA	AGAP007361-PA	1198713	1196452	7165.AGAP009788-PA	ASTEI06482	7165.AGAP007361-PA	ASTEI01318	0	0	0.513	0.966	0.933	0.998
AGAP011077-PA	AGAP005061-PB	1199939	1194313	7165.AGAP011077-PA	ASTEI05576	7165.AGAP005061-PB	ASTEI08445	0	0	0.942	0.966	0.509	0.998
AGAP008329-PA	AGAP003768-PA	1197361	1193154	7165.AGAP008329-PA	ASTEI02958	7165.AGAP003768-PA	ASTEI00899	0	0	0.942	0.964	0.394	0.998
AGAP011424-PA	AGAP006871-PA	1200267	1195987	7165.AGAP011424-PA	ASTEI06447	7165.AGAP006871-PA	ASTEI04628	0	0	0.942	0.966	0.509	0.998
AGAP003008-PA	AGAP001407-PA	1192479	1191039	7165.AGAP003008-PA	ASTEI03288	7165.AGAP001407-PA	ASTEI07553	0.409	0.921	0.942	0.966	0.509	0.998
RS7_ANOGA	RS11_ANOGA	1199481	1198921	7165.AGAP010592-PA	ASTEI05335	7165.AGAP009998-PA	ASTEI03980	0	0	0.942	0.966	0.509	0.998
AGAP011131-PA	AGAP003599-PA	1199993	1193004	7165.AGAP011131-PA	ASTEI05637	7165.AGAP003599-PA	ASTEI04353	0	0	0.942	0.953	0.509	0.998
AGAP002945-PA	AGAP002101-PA	1192421	1191647	7165.AGAP002945-PA	ASTEI00498	7165.AGAP002101-PA	ASTEI00405	0	0	0.906	0.966	0.604	0.998
RSSA_ANOGA	AGAP002437-PA	1200601	1191961	7165.AGAP011777-PA	ASTEI09193	7165.AGAP002437-PA	ASTEI00735	0	0	0.942	0.962	0.509	0.998
AGAP007966-PA	AGAP003599-PA	1197021	1193004	7165.AGAP007966-PA	ASTEI01730	7165.AGAP003599-PA	ASTEI04353	0	0	0.942	0.963	0.509	0.998
AGAP012281	AGAP006130	1201074	1195322	7165.AGAP012281-PA	ASTEI02424	7165.AGAP006130-PA	ASTEI02760	0	0	0.833	0.966	0.764	0.998
RS11_ANOGA	AGAP006871-PA	1198921	1195987	7165.AGAP009998-PA	ASTEI03980	7165.AGAP006871-PA	ASTEI04628	0	0	0.942	0.964	0.509	0.998
AGAP001407-PA	AGAP000616-PA	1191039	1190348	7165.AGAP001407-PA	ASTEI07553	7165.AGAP000616-PA	ASTEI04478	0.426	0.912	0.942	0.966	0.509	0.998
AGAP009505-PA	AGAP003477-PA	1198436	1192893	7165.AGAP009505-PA	ASTEI03837	7165.AGAP003477-PA	ASTEI11087	0.342	0.762	0.942	0.961	0.509	0.998
AGAP008329-PA	AGAP001910-PA	1197361	1191472	7165.AGAP008329-PA	ASTEI02958	7165.AGAP001910-PA	ASTEI08714	0	0	0.942	0.964	0.394	0.998
RSSA_ANOGA	AGAP001910-PA	1200601	1191472	7165.AGAP011777-PA	ASTEI09193	7165.AGAP001910-PA	ASTEI08714	0	0	0.942	0.963	0.509	0.998
AGAP012281	AGAP009204	1201074	1198154	7165.AGAP012281-PA	ASTEI02424	7165.AGAP009204-PA	ASTEI05231	0	0	0.886	0.966	0.672	0.998
AGAP011077-PA	RS11_ANOGA	1199939	1198921	7165.AGAP011077-PA	ASTEI05576	7165.AGAP009998-PA	ASTEI03980	0	0	0.942	0.966	0.509	0.998
AGAP008816-PA	AGAP001995-PA	1197786	1191549	7165.AGAP008816-PA	ASTEI05036	7165.AGAP001995-PA	ASTEI00337	0.277	0.848	0.942	0.966	0.509	0.998
AGAP010253-PA	AGAP004991-PA	1199170	1194244	7165.AGAP010253-PA	ASTEI07899	7165.AGAP004991-PA	ASTEI10795	0	0	0.942	0.966	0.509	0.998
AGAP005061-PB	AGAP003768-PA	1194313	1193154	7165.AGAP005061-PB	ASTEI08445	7165.AGAP003768-PA	ASTEI00899	0	0	0.942	0.964	0.509	0.998
AGAP011629-PA	AGAP007975-PA	1200454	1197030	7165.AGAP011629-PA	ASTEI10015	7165.AGAP007975-PA	ASTEI01739	0.206	0	0.445	0.96	0.948	0.998
AGAP006871-PA	AGAP003768-PA	1195987	1193154	7165.AGAP006871-PA	ASTEI04628	7165.AGAP003768-PA	ASTEI00899	0	0	0.942	0.963	0.509	0.998
AGAP008837-PA	AGAP001995-PA	1197807	1191549	7165.AGAP008837-PA	ASTEI05016	7165.AGAP001995-PA	ASTEI00337	0	0	0.942	0.966	0.509	0.998
RSSA_ANOGA	AGAP006871-PA	1200601	1195987	7165.AGAP011777-PA	ASTEI09193	7165.AGAP006871-PA	ASTEI04628	0	0	0.942	0.965	0.509	0.998
AGAP011077-PA	AGAP001910-PA	1199939	1191472	7165.AGAP011077-PA	ASTEI05576	7165.AGAP001910-PA	ASTEI08714	0	0	0.942	0.957	0.509	0.998
AGAP005061-PB	AGAP004422-PA	1194313	1193712	7165.AGAP005061-PB	ASTEI08445	7165.AGAP004422-PA	ASTEI04933	0	0	0.942	0.963	0.509	0.998
AGAP011424-PA	AGAP005061-PB	1200267	1194313	7165.AGAP011424-PA	ASTEI06447	7165.AGAP005061-PB	ASTEI08445	0	0	0.942	0.966	0.509	0.998
RS3A_ANOGA	AGAP002437-PA	1192940	1191961	7165.AGAP003532-PA	ASTEI09336	7165.AGAP002437-PA	ASTEI00735	0	0	0.942	0.963	0.509	0.998
AGAP008837-PA	AGAP004991-PA	1197807	1194244	7165.AGAP008837-PA	ASTEI05016	7165.AGAP004991-PA	ASTEI10795	0	0	0.942	0.965	0.509	0.998
RSSA_ANOGA	RS11_ANOGA	1200601	1198921	7165.AGAP011777-PA	ASTEI09193	7165.AGAP009998-PA	ASTEI03980	0	0	0.942	0.966	0.509	0.998
RS7_ANOGA	AGAP003768-PA	1199481	1193154	7165.AGAP010592-PA	ASTEI05335	7165.AGAP003768-PA	ASTEI00899	0	0	0.942	0.966	0.509	0.998
AGAP011424-PA	AGAP000739-PA	1200267	1190456	7165.AGAP011424-PA	ASTEI06447	7165.AGAP000739-PA	ASTEI07007	0	0	0.942	0.932	0.509	0.997
AGAP009786-PA	AGAP002830-PA	1198711	1192320	7165.AGAP009786-PA	ASTEI06480	7165.AGAP002830-PA	ASTEI00430	0	0	0.975	0	0.9	0.997
AGAP003215-PA	AGAP001407-PA	1192662	1191039	7165.AGAP003215-PA	ASTEI00005	7165.AGAP001407-PA	ASTEI07553	0.488	0.922	0.942	0.932	0.509	0.997
AGAP007810-PA	AGAP003648-PA	1196868	1193048	7165.AGAP007810-PA	ASTEI01645	7165.AGAP003648-PA	ASTEI07407	0	0	0.942	0.929	0.509	0.997
AGAP012135-PA	AGAP002061-PA	1200934	1191608	7165.AGAP012135-PA	ASTEI06048	7165.AGAP002061-PA	ASTEI05539	0	0	0.877	0.966	0.509	0.997
AGAP009486-PA	VATA_ANOGA	1198417	1192604	7165.AGAP009486-PA	ASTEI03853	7165.AGAP003153-PA	ASTEI00222	0	0	0.639	0.948	0.897	0.997
AGAP011298-PA	AGAP008329-PA	1200148	1197361	7165.AGAP011298-PA	ASTEI04204	7165.AGAP008329-PA	ASTEI02958	0	0	0.942	0.932	0.394	0.997
AGAP009486-PA	AGAP002401-PA	1198417	1191926	7165.AGAP009486-PA	ASTEI03853	7165.AGAP002401-PA	ASTEI08956	0	0	0.498	0.963	0.897	0.997
AGAP004422-PA	AGAP002306-PA	1193712	1191837	7165.AGAP004422-PA	ASTEI04933	7165.AGAP002306-PA	ASTEI00185	0	0	0.942	0.928	0.509	0.997
Dox-A2	AGAP003008-PA	1198039	1192479	7165.AGAP009082-PA	ASTEI071952	7165.AGAP003008-PA	ASTEI03288	0	0	0.854	0.964	0.509	0.997
Dox-A2	AGAP003215-PA	1198039	1192662	7165.AGAP009082-PA	ASTEI071952	7165.AGAP003215-PA	ASTEI00005	0	0	0.942	0.929	0.509	0.997
AGAP011444-PA	AGAP008837-PA	1200286	1197807	7165.AGAP011444-PA	ASTEI06463	7165.AGAP008837-PA	ASTEI05016	0	0	0.942	0.93	0.509	0.997
Dox-A2	AGAP001407-PA	1198039	1191039	7165.AGAP009082-PA	ASTEI071952	7165.AGAP001407-PA	ASTEI07553	0	0	0.859	0.964	0.509	0.997
eIF3-S9	AGAP006607	1200939	1195738	7165.AGAP012140-PA	ASTEI06043	7165.AGAP006607-PA	ASTEI02686	0	0	0.469	0.961	0.897	0.997
AGAP010588-PA	AGAP008249-PA	1199477	1197283	7165.AGAP010588-PA	ASTEI05330	7165.AGAP008249-PA	ASTEI03023	0.212	0.772	0.942	0.932	0.509	0.997
RS3A_ANOGA	AGAP000739-PA	1192940	1190456	7165.AGAP003532-PA	ASTEI09336	7165.AGAP000739-PA	ASTEI07007	0	0	0.942	0.932	0.509	0.997
AGAP006360-PA	AGAP004362-PA	1195499	1193665	7165.AGAP006360-PA	ASTEI10917	7165.AGAP004362-PA	ASTEI08688	0	0	0.348	0.966	0.9	0.997
AGAP005845-PA	AGAP002401-PA	1195048	1191926	7165.AGAP005845-PA	ASTEI08520	7165.AGAP002401-PA	ASTEI08956	0	0	0.457	0.963	0.897	0.997
AGAP009694-PA	AGAP004238-PA	1198621	1193559	7165.AGAP009694-PA	ASTEI07324	7165.AGAP004238-PA	ASTEI03673	0.286	0.831	0.942	0.926	0.509	0.997
AGAP009786-PA	AGAP001065-PA	1198711	1190738	7165.AGAP009786-PA	ASTEI06480	7165.AGAP001065-PA	ASTEI07756	0	0	0.975	0	0.9	0.997
AGAP008837-PA	AGAP001973-PB	1197807	1191529	7165.AGAP008837-PA	ASTEI05016	7165.AGAP001973-PB	ASTEI00316	0.235	0	0.826	0.966	0.509	0.997
AGAP004991-PA	AGAP001973-PB	1194244	1191529	7165.AGAP004991-PA	ASTEI10795	7165.AGAP001973-PB	ASTEI00316	0	0	0.848	0.964	0.509	0.997
gammaCop	AGAP001399-PA	1198238	1191031	7165.AGAP009291-PA	ASTEI10282	7165.AGAP001399-PA	ASTEI07545	0	0	0.942	0.932	0.509	0.997
AGAP004960-PA	AGAP001407-PA	1194213	1191039	7165.AGAP004960-PA	ASTEI10933	7165.AGAP001407-PA	ASTEI07553	0	0	0.854	0.966	0.509	0.997
AGAP003215-PA	AGAP000616-PA	1192662	1190348	7165.AGAP003215-PA	ASTEI00005	7165.AGAP000616-PA	ASTEI04478	0.427	0.928	0.942	0.932	0.509	0.997
AGAP009204	eIF3-S8	1198154	1193988	7165.AGAP009204-PA	ASTEI05231	7165.AGAP004725-PA	ASTEI08147	0	0	0.405	0.962	0.897	0.997
AGAP010174-PA	AGAP007638-PA	1199092	1196701	7165.AGAP010174-PA	ASTEI11136	7165.AGAP007638-PA	ASTEI01621	0	0	0.748	0.931	0.842	0.997
AGAP010257-PA	AGAP005061-PB	1199174	1194313	7165.AGAP010257-PA	ASTEI09829	7165.AGAP005061-PB	ASTEI08445	0.298	0	0.942	0.882	0.509	0.997
AGAP004960-PA	AGAP002061-PA	1194213	1191608	7165.AGAP004960-PA	ASTEI10933	7165.AGAP002061-PA	ASTEI05539	0	0	0.846	0.965	0.509	0.997
AGAP005845-PA	AGAP002884-PA	1195048	1192366	7165.AGAP005845-PA	ASTEI08520	7165.AGAP002884-PA	ASTEI00470	0	0	0.339	0.963	0.897	0.997
AGAP010298-PA	AGAP009486-PA	1199210	1198417	7165.AGAP010298-PA	ASTEI09873	7165.AGAP009486-PA	ASTEI03853	0	0	0.341	0.964	0.897	0.997
AGAP010298-PA	AGAP002401-PA	1199210	1191926	7165.AGAP010298-PA	ASTEI09873	7165.AGAP002401-PA	ASTEI08956	0	0	0.442	0.963	0.897	0.997
AGAP010173-PA	AGAP008329-PA	1199091	1197361	7165.AGAP010173-PA	ASTEI11137	7165.AGAP008329-PA	ASTEI02958	0	0	0.942	0.962	0	0.997
AGAP003215-PA	AGAP003008-PA	1192662	1192479	7165.AGAP003215-PA	ASTEI00005	7165.AGAP003008-PA	ASTEI03288	0.437	0.948	0.942	0.931	0.509	0.997
AGAP002752-PA	AGAP001827-PA	1192249	1191423	7165.AGAP002752-PA	ASTEI03154	7165.AGAP001827-PA	ASTEI08764	0	0	0.975	0.885	0.193	0.997
eIF3-S8	eIF3-S7	1193988	1191866	7165.AGAP004725-PA	ASTEI08147	7165.AGAP002337-PA	ASTEI04348	0	0	0.849	0.871	0.897	0.997
AGAP011423-PA	AGAP008816-PA	1200266	1197786	7165.AGAP011423-PA	ASTEI06446	7165.AGAP008816-PA	ASTEI05036	0.228	0	0.849	0.964	0.509	0.997
AGAP003008-PA	AGAP000616-PA	1192479	1190348	7165.AGAP003008-PA	ASTEI03288	7165.AGAP000616-PA	ASTEI04478	0.463	0.918	0.836	0.966	0.509	0.997
AGAP011444-PA	AGAP008816-PA	1200286	1197786	7165.AGAP011444-PA	ASTEI06463	7165.AGAP008816-PA	ASTEI05036	0	0	0.942	0.93	0.509	0.997
AGAP008249-PA	AGAP003477-PA	1197283	1192893	7165.AGAP008249-PA	ASTEI03023	7165.AGAP003477-PA	ASTEI11087	0.241	0.781	0.942	0.931	0.509	0.997
AGAP001995-PA	AGAP001973-PB	1191549	1191529	7165.AGAP001995-PA	ASTEI00337	7165.AGAP001973-PB	ASTEI00316	0	0.786	0.854	0.966	0.509	0.997
AGAP004991-PA	AGAP001407-PA	1194244	1191039	7165.AGAP004991-PA	ASTEI10795	7165.AGAP001407-PA	ASTEI07553	0	0	0.837	0.966	0.509	0.997
AGAP009694-PA	AGAP002762-PA	1198621	1192259	7165.AGAP009694-PA	ASTEI07324	7165.AGAP002762-PA	ASTEI03145	0.264	0.824	0.942	0.926	0.509	0.997
AGAP009486-PA	AGAP002884-PA	1198417	1192366	7165.AGAP009486-PA	ASTEI03853	7165.AGAP002884-PA	ASTEI00470	0	0	0.468	0.963	0.897	0.997
AGAP005845-PA	VATA_ANOGA	1195048	1192604	7165.AGAP005845-PA	ASTEI08520	7165.AGAP003153-PA	ASTEI00222	0	0	0.404	0.96	0.897	0.997
AGAP011244-PA	AGAP002063-PA	1200104	1191610	7165.AGAP011244-PA	ASTEI06775	7165.AGAP002063-PA	ASTEI055272	0.254	0	0.942	0.877	0.509	0.997
RS3A_ANOGA	AGAP002306-PA	1192940	1191837	7165.AGAP003532-PA	ASTEI09336	7165.AGAP002306-PA	ASTEI00185	0.222	0	0.942	0.883	0.509	0.997
AGAP010251-PA	gammaCop	1199168	1198238	7165.AGAP010251-PA	ASTEI07897	7165.AGAP009291-PA	ASTEI10282	0	0	0.942	0.931	0.509	0.997
AGAP011423-PA	AGAP004991-PA	1200266	1194244	7165.AGAP011423-PA	ASTEI06446	7165.AGAP004991-PA	ASTEI10795	0	0	0.844	0.964	0.509	0.997
AGAP010298-PA	VATA_ANOGA	1199210	1192604	7165.AGAP010298-PA	ASTEI09873	7165.AGAP003153-PA	ASTEI00222	0.411	0	0.196	0.954	0.897	0.997
AGAP008816-PA	AGAP005423-PA	1197786	1194647	7165.AGAP008816-PA	ASTEI05036	7165.AGAP005423-PA	ASTEI02053	0.239	0.869	0.846	0.966	0.509	0.997
AGAP008837-PA	AGAP001407-PA	1197807	1191039	7165.AGAP008837-PA	ASTEI05016	7165.AGAP001407-PA	ASTEI07553	0	0	0.847	0.966	0.509	0.997
AGAP005061-PB	AGAP000739-PA	1194313	1190456	7165.AGAP005061-PB	ASTEI08445	7165.AGAP000739-PA	ASTEI07007	0	0	0.942	0.932	0.509	0.997
AGAP003215-PA	AGAP002061-PA	1192662	1191608	7165.AGAP003215-PA	ASTEI00005	7165.AGAP002061-PA	ASTEI05539	0	0	0.942	0.93	0.509	0.997
AGAP006936-PA	AGAP000935-PA	1196048	1190627	7165.AGAP006936-PA	ASTEI02598	7165.AGAP000935-PA	ASTEI03504	0	0	0.942	0.928	0.459	0.997
AGAP005423-PA	AGAP001995-PA	1194647	1191549	7165.AGAP005423-PA	ASTEI02053	7165.AGAP001995-PA	ASTEI00337	0.216	0.858	0.844	0.966	0.509	0.997
AGAP010156-PA	AGAP004352-PA	1199074	1193656	7165.AGAP010156-PA	ASTEI08305	7165.AGAP004352-PA	ASTEI08683	0	0	0.975	0.887	0.193	0.997
RS7_ANOGA	AGAP000739-PA	1199481	1190456	7165.AGAP010592-PA	ASTEI05335	7165.AGAP000739-PA	ASTEI07007	0	0	0.942	0.932	0.509	0.997
AGAP006130	eIF3-S8	1195322	1193988	7165.AGAP006130-PA	ASTEI02760	7165.AGAP004725-PA	ASTEI08147	0	0	0.744	0.962	0.764	0.997
AGAP005535-PA	AGAP003008-PA	1194751	1192479	7165.AGAP005535-PA	ASTEI02139	7165.AGAP003008-PA	ASTEI03288	0	0	0.845	0.966	0.509	0.997
AGAP011444-PA	AGAP001995-PA	1200286	1191549	7165.AGAP011444-PA	ASTEI06463	7165.AGAP001995-PA	ASTEI00337	0	0	0.942	0.931	0.509	0.997
AGAP007966-PA	AGAP001138-PA	1197021	1190799	7165.AGAP007966-PA	ASTEI01730	7165.AGAP001138-PA	ASTEI09954	0	0	0.942	0.931	0.509	0.997
AGAP002037-PA	AGAP000300-PA	1191586	1190075	7165.AGAP002037-PA	ASTEI05566	7165.AGAP000300-PA	ASTEI07834	0	0	0.975	0	0.9	0.997
AGAP010156-PA	AGAP004744-PA	1199074	1194007	7165.AGAP010156-PA	ASTEI08305	7165.AGAP004744-PA	ASTEI08119	0	0	0.975	0.887	0.193	0.997
AGAP002884-PA	AGAP002401-PA	1192366	1191926	7165.AGAP002884-PA	ASTEI00470	7165.AGAP002401-PA	ASTEI08956	0	0	0.405	0.963	0.897	0.997
RS11_ANOGA	AGAP000739-PA	1198921	1190456	7165.AGAP009998-PA	ASTEI03980	7165.AGAP000739-PA	ASTEI07007	0	0	0.942	0.932	0.509	0.997
AGAP011298-PA	AGAP011173-PA	1200148	1200034	7165.AGAP011298-PA	ASTEI04204	7165.AGAP011173-PA	ASTEI05673	0	0	0.942	0.928	0.509	0.997
AGAP003008-PA	AGAP002061-PA	1192479	1191608	7165.AGAP003008-PA	ASTEI03288	7165.AGAP002061-PA	ASTEI05539	0	0	0.846	0.964	0.509	0.997
AGAP009204	AGAP006130	1198154	1195322	7165.AGAP009204-PA	ASTEI05231	7165.AGAP006130-PA	ASTEI02760	0	0	0.758	0.966	0.672	0.997
AGAP008329-PA	AGAP000739-PA	1197361	1190456	7165.AGAP008329-PA	ASTEI02958	7165.AGAP000739-PA	ASTEI07007	0	0	0.942	0.937	0.394	0.997
AGAP011444-PA	AGAP004991-PA	1200286	1194244	7165.AGAP011444-PA	ASTEI06463	7165.AGAP004991-PA	ASTEI10795	0	0	0.942	0.93	0.509	0.997
AGAP005535-PA	AGAP001407-PA	1194751	1191039	7165.AGAP005535-PA	ASTEI02139	7165.AGAP001407-PA	ASTEI07553	0	0	0.839	0.966	0.509	0.997
AGAP012281	eIF3-S5	1201074	1192413	7165.AGAP012281-PA	ASTEI02424	7165.AGAP002935-PA	ASTEI11014	0	0	0.729	0.966	0.764	0.997
AGAP008816-PA	AGAP001407-PA	1197786	1191039	7165.AGAP008816-PA	ASTEI05036	7165.AGAP001407-PA	ASTEI07553	0	0	0.838	0.966	0.509	0.997
AGAP010039-PA	AGAP001653-PA	1198962	1191264	7165.AGAP010039-PA	ASTEI03941	7165.AGAP001653-PA	ASTEI05686	0.374	0	0.942	0.879	0.509	0.997
AGAP011174-PA	AGAP003215-PA	1200035	1192662	7165.AGAP011174-PA	ASTEI05674	7165.AGAP003215-PA	ASTEI00005	0.493	0.908	0.942	0.929	0.509	0.997
AGAP002481-PA	AGAP001745-PA	1192002	1191349	7165.AGAP002481-PA	ASTEI079290	7165.AGAP001745-PA	ASTEI00033	0	0.615	0.852	0.964	0.509	0.997
AGAP011174-PA	AGAP004960-PA	1200035	1194213	7165.AGAP011174-PA	ASTEI05674	7165.AGAP004960-PA	ASTEI10933	0	0	0.857	0.961	0.509	0.997
RL5_ANOGA	AGAP003556-PA	1197990	1192964	7165.AGAP009031-PA	ASTEI10247	7165.AGAP003556-PA	ASTEI04387	0.284	0	0.942	0.879	0.509	0.997
AGAP010253-PA	AGAP001995-PA	1199170	1191549	7165.AGAP010253-PA	ASTEI07899	7165.AGAP001995-PA	ASTEI00337	0.231	0.8	0.882	0.966	0.509	0.997
AGAP005423-PA	AGAP001407-PA	1194647	1191039	7165.AGAP005423-PA	ASTEI02053	7165.AGAP001407-PA	ASTEI07553	0	0	0.84	0.966	0.509	0.997
AGAP004991-PA	AGAP003008-PA	1194244	1192479	7165.AGAP004991-PA	ASTEI10795	7165.AGAP003008-PA	ASTEI03288	0	0	0.84	0.964	0.509	0.996
AGAP008916-PA	RL8_ANOGA	1197882	1195007	7165.AGAP008916-PA	ASTEI01907	7165.AGAP005802-PA	ASTEI08489	0	0	0.942	0.883	0.509	0.996
AGAP011424-PA	AGAP005991-PA	1200267	1195185	7165.AGAP011424-PA	ASTEI06447	7165.AGAP005991-PA	ASTEI06323	0	0	0.942	0.883	0.509	0.996
RL8_ANOGA	AGAP002306-PA	1195007	1191837	7165.AGAP005802-PA	ASTEI08489	7165.AGAP002306-PA	ASTEI00185	0	0	0.942	0.883	0.509	0.996
AGAP006871-PA	AGAP005991-PA	1195987	1195185	7165.AGAP006871-PA	ASTEI04628	7165.AGAP005991-PA	ASTEI06323	0	0	0.942	0.872	0.509	0.996
AGAP012284-PA	AGAP011173-PA	1201077	1200034	7165.AGAP012284-PA	ASTEI02421	7165.AGAP011173-PA	ASTEI05673	0	0	0.942	0.883	0.509	0.996
AGAP002061-PA	AGAP001440-PA	1191608	1191069	7165.AGAP002061-PA	ASTEI05539	7165.AGAP001440-PA	ASTEI03633	0	0	0.831	0.966	0.509	0.996
AGAP010257-PA	AGAP001910-PA	1199174	1191472	7165.AGAP010257-PA	ASTEI09829	7165.AGAP001910-PA	ASTEI08714	0	0	0.942	0.892	0.509	0.996
Dox-A2	AGAP001440-PA	1198039	1191069	7165.AGAP009082-PA	ASTEI071952	7165.AGAP001440-PA	ASTEI03633	0	0	0.833	0.964	0.509	0.996
AGAP011244-PA	AGAP002171-PA	1200104	1191713	7165.AGAP011244-PA	ASTEI06775	7165.AGAP002171-PA	ASTEI00563	0	0	0.942	0.877	0.509	0.996
AGAP004991-PA	AGAP000616-PA	1194244	1190348	7165.AGAP004991-PA	ASTEI10795	7165.AGAP000616-PA	ASTEI04478	0	0	0.811	0.964	0.509	0.996
AGAP012284-PA	AGAP008916-PA	1201077	1197882	7165.AGAP012284-PA	ASTEI02421	7165.AGAP008916-PA	ASTEI01907	0	0	0.942	0.883	0.509	0.996
AGAP011298-PA	AGAP010257-PA	1200148	1199174	7165.AGAP011298-PA	ASTEI04204	7165.AGAP010257-PA	ASTEI09829	0	0	0.942	0.883	0.509	0.996
RL7A_ANOGA	AGAP004422-PA	1195155	1193712	7165.AGAP005960-PA	ASTEI06346	7165.AGAP004422-PA	ASTEI04933	0	0	0.942	0.883	0.509	0.996
RL8_ANOGA	AGAP003556-PA	1195007	1192964	7165.AGAP005802-PA	ASTEI08489	7165.AGAP003556-PA	ASTEI04387	0	0	0.942	0.871	0.509	0.996
AGAP010257-PA	AGAP006871-PA	1199174	1195987	7165.AGAP010257-PA	ASTEI09829	7165.AGAP006871-PA	ASTEI04628	0	0	0.942	0.873	0.509	0.996
AGAP011298-PA	AGAP006871-PA	1200148	1195987	7165.AGAP011298-PA	ASTEI04204	7165.AGAP006871-PA	ASTEI04628	0	0	0.942	0.872	0.509	0.996
AGAP011173-PA	RS7_ANOGA	1200034	1199481	7165.AGAP011173-PA	ASTEI05673	7165.AGAP010592-PA	ASTEI05335	0	0	0.942	0.883	0.509	0.996
AGAP006871-PA	RL7A_ANOGA	1195987	1195155	7165.AGAP006871-PA	ASTEI04628	7165.AGAP005960-PA	ASTEI06346	0	0	0.942	0.872	0.509	0.996
AGAP012284-PA	AGAP001911-PA	1201077	1191473	7165.AGAP012284-PA	ASTEI02421	7165.AGAP001911-PA	ASTEI08713	0	0	0.942	0.883	0.509	0.996
AGAP011424-PA	AGAP011298-PA	1200267	1200148	7165.AGAP011424-PA	ASTEI06447	7165.AGAP011298-PA	ASTEI04204	0	0	0.942	0.883	0.509	0.996
RL7A_ANOGA	AGAP003556-PA	1195155	1192964	7165.AGAP005960-PA	ASTEI06346	7165.AGAP003556-PA	ASTEI04387	0	0	0.942	0.871	0.509	0.996
AGAP011298-PA	RL8_ANOGA	1200148	1195007	7165.AGAP011298-PA	ASTEI04204	7165.AGAP005802-PA	ASTEI08489	0	0	0.942	0.883	0.509	0.996
AGAP012284-PA	AGAP003556-PA	1201077	1192964	7165.AGAP012284-PA	ASTEI02421	7165.AGAP003556-PA	ASTEI04387	0	0	0.942	0.871	0.509	0.996
AGAP010257-PA	AGAP003556-PA	1199174	1192964	7165.AGAP010257-PA	ASTEI09829	7165.AGAP003556-PA	ASTEI04387	0	0	0.942	0.871	0.509	0.996
AGAP008916-PA	RS3A_ANOGA	1197882	1192940	7165.AGAP008916-PA	ASTEI01907	7165.AGAP003532-PA	ASTEI09336	0	0	0.942	0.883	0.509	0.996
RS7_ANOGA	RL7A_ANOGA	1199481	1195155	7165.AGAP010592-PA	ASTEI05335	7165.AGAP005960-PA	ASTEI06346	0	0	0.942	0.881	0.509	0.996
AGAP010257-PA	AGAP002437-PA	1199174	1191961	7165.AGAP010257-PA	ASTEI09829	7165.AGAP002437-PA	ASTEI00735	0	0	0.942	0.873	0.509	0.996
AGAP004991-PA	AGAP003215-PA	1194244	1192662	7165.AGAP004991-PA	ASTEI10795	7165.AGAP003215-PA	ASTEI00005	0	0	0.911	0.929	0.509	0.996
AGAP010257-PA	AGAP008916-PA	1199174	1197882	7165.AGAP010257-PA	ASTEI09829	7165.AGAP008916-PA	ASTEI01907	0	0	0.942	0.885	0.509	0.996
RS7_ANOGA	AGAP002306-PA	1199481	1191837	7165.AGAP010592-PA	ASTEI05335	7165.AGAP002306-PA	ASTEI00185	0	0	0.942	0.872	0.509	0.996
AGAP010253-PA	AGAP001407-PA	1199170	1191039	7165.AGAP010253-PA	ASTEI07899	7165.AGAP001407-PA	ASTEI07553	0	0	0.836	0.962	0.509	0.996
AGAP012284-PA	AGAP005061-PB	1201077	1194313	7165.AGAP012284-PA	ASTEI02421	7165.AGAP005061-PB	ASTEI08445	0	0	0.942	0.883	0.509	0.996
AGAP011173-PA	RS11_ANOGA	1200034	1198921	7165.AGAP011173-PA	ASTEI05673	7165.AGAP009998-PA	ASTEI03980	0	0	0.942	0.876	0.509	0.996
AGAP008916-PA	RL7A_ANOGA	1197882	1195155	7165.AGAP008916-PA	ASTEI01907	7165.AGAP005960-PA	ASTEI06346	0	0	0.942	0.883	0.509	0.996
RS7_ANOGA	AGAP003556-PA	1199481	1192964	7165.AGAP010592-PA	ASTEI05335	7165.AGAP003556-PA	ASTEI04387	0	0	0.942	0.871	0.509	0.996
RL5_ANOGA	RL8_ANOGA	1197990	1195007	7165.AGAP009031-PA	ASTEI10247	7165.AGAP005802-PA	ASTEI08489	0	0	0.942	0.874	0.509	0.996
RL7A_ANOGA	AGAP001910-PA	1195155	1191472	7165.AGAP005960-PA	ASTEI06346	7165.AGAP001910-PA	ASTEI08714	0	0	0.942	0.892	0.509	0.996
AGAP001911-PA	AGAP001910-PA	1191473	1191472	7165.AGAP001911-PA	ASTEI08713	7165.AGAP001910-PA	ASTEI08714	0	0	0.942	0.892	0.509	0.996
AGAP010174-PA	AGAP006383-PA	1199092	1195522	7165.AGAP010174-PA	ASTEI11136	7165.AGAP006383-PA	ASTEI09438	0	0	0.831	0.877	0.842	0.996
AGAP005991-PA	RL7A_ANOGA	1195185	1195155	7165.AGAP005991-PA	ASTEI06323	7165.AGAP005960-PA	ASTEI06346	0	0	0.942	0.883	0.509	0.996
AGAP011173-PA	RL8_ANOGA	1200034	1195007	7165.AGAP011173-PA	ASTEI05673	7165.AGAP005802-PA	ASTEI08489	0	0	0.942	0.883	0.509	0.996
AGAP006871-PA	AGAP002306-PA	1195987	1191837	7165.AGAP006871-PA	ASTEI04628	7165.AGAP002306-PA	ASTEI00185	0	0	0.942	0.872	0.509	0.996
RS11_ANOGA	RL8_ANOGA	1198921	1195007	7165.AGAP009998-PA	ASTEI03980	7165.AGAP005802-PA	ASTEI08489	0	0	0.942	0.882	0.509	0.996
AGAP012135-PA	AGAP004960-PA	1200934	1194213	7165.AGAP012135-PA	ASTEI06048	7165.AGAP004960-PA	ASTEI10933	0	0	0.822	0.966	0.509	0.996
AGAP012284-PA	AGAP002437-PA	1201077	1191961	7165.AGAP012284-PA	ASTEI02421	7165.AGAP002437-PA	ASTEI00735	0	0	0.942	0.876	0.509	0.996
AGAP011173-PA	AGAP001910-PA	1200034	1191472	7165.AGAP011173-PA	ASTEI05673	7165.AGAP001910-PA	ASTEI08714	0	0	0.942	0.892	0.509	0.996
AGAP011423-PA	AGAP001973-PB	1200266	1191529	7165.AGAP011423-PA	ASTEI06446	7165.AGAP001973-PB	ASTEI00316	0	0	0.82	0.964	0.509	0.996
AGAP012284-PA	AGAP011298-PA	1201077	1200148	7165.AGAP012284-PA	ASTEI02421	7165.AGAP011298-PA	ASTEI04204	0	0	0.942	0.883	0.509	0.996
RL7A_ANOGA	AGAP005061-PB	1195155	1194313	7165.AGAP005960-PA	ASTEI06346	7165.AGAP005061-PB	ASTEI08445	0	0	0.942	0.873	0.509	0.996
AGAP010257-PA	AGAP005991-PA	1199174	1195185	7165.AGAP010257-PA	ASTEI09829	7165.AGAP005991-PA	ASTEI06323	0	0	0.942	0.883	0.509	0.996
AGAP008090-PA	AGAP003459-PA	1197134	1192875	7165.AGAP008090-PA	ASTEI01840	7165.AGAP003459-PA	ASTEI09537	0	0	0.2	0.961	0.897	0.996
AGAP008916-PA	AGAP001805-PA	1197882	1191402	7165.AGAP008916-PA	ASTEI01907	7165.AGAP001805-PA	ASTEI00128	0	0	0.942	0.883	0.509	0.996
RL8_ANOGA	AGAP001910-PA	1195007	1191472	7165.AGAP005802-PA	ASTEI08489	7165.AGAP001910-PA	ASTEI08714	0	0	0.942	0.892	0.509	0.996
RL5_ANOGA	AGAP008916-PA	1197990	1197882	7165.AGAP009031-PA	ASTEI10247	7165.AGAP008916-PA	ASTEI01907	0	0	0.942	0.881	0.509	0.996
RL8_ANOGA	AGAP003768-PA	1195007	1193154	7165.AGAP005802-PA	ASTEI08489	7165.AGAP003768-PA	ASTEI00899	0	0	0.942	0.892	0.509	0.996
AGAP011173-PA	AGAP001805-PA	1200034	1191402	7165.AGAP011173-PA	ASTEI05673	7165.AGAP001805-PA	ASTEI00128	0	0	0.942	0.883	0.509	0.996
AGAP012284-PA	AGAP010257-PA	1201077	1199174	7165.AGAP012284-PA	ASTEI02421	7165.AGAP010257-PA	ASTEI09829	0	0	0.942	0.883	0.509	0.996
RL8_ANOGA	AGAP001911-PA	1195007	1191473	7165.AGAP005802-PA	ASTEI08489	7165.AGAP001911-PA	ASTEI08713	0	0	0.942	0.883	0.509	0.996
AGAP004422-PA	AGAP001805-PA	1193712	1191402	7165.AGAP004422-PA	ASTEI04933	7165.AGAP001805-PA	ASTEI00128	0	0	0.942	0.883	0.509	0.996
AGAP012135-PA	Dox-A2	1200934	1198039	7165.AGAP012135-PA	ASTEI06048	7165.AGAP009082-PA	ASTEI071952	0	0	0.83	0.964	0.509	0.996
RL5_ANOGA	AGAP002306-PA	1197990	1191837	7165.AGAP009031-PA	ASTEI10247	7165.AGAP002306-PA	ASTEI00185	0	0	0.942	0.874	0.509	0.996
RS11_ANOGA	AGAP001805-PA	1198921	1191402	7165.AGAP009998-PA	ASTEI03980	7165.AGAP001805-PA	ASTEI00128	0	0	0.942	0.873	0.509	0.996
AGAP005991-PA	AGAP004422-PA	1195185	1193712	7165.AGAP005991-PA	ASTEI06323	7165.AGAP004422-PA	ASTEI04933	0	0	0.942	0.883	0.509	0.996
AGAP008916-PA	AGAP003556-PA	1197882	1192964	7165.AGAP008916-PA	ASTEI01907	7165.AGAP003556-PA	ASTEI04387	0	0	0.942	0.871	0.509	0.996
RL7A_ANOGA	AGAP002437-PA	1195155	1191961	7165.AGAP005960-PA	ASTEI06346	7165.AGAP002437-PA	ASTEI00735	0	0	0.942	0.873	0.509	0.996
AGAP002306-PA	AGAP001805-PA	1191837	1191402	7165.AGAP002306-PA	ASTEI00185	7165.AGAP001805-PA	ASTEI00128	0	0	0.942	0.883	0.509	0.996
RS7_ANOGA	AGAP001805-PA	1199481	1191402	7165.AGAP010592-PA	ASTEI05335	7165.AGAP001805-PA	ASTEI00128	0	0	0.942	0.883	0.509	0.996
AGAP012284-PA	AGAP001910-PA	1201077	1191472	7165.AGAP012284-PA	ASTEI02421	7165.AGAP001910-PA	ASTEI08714	0	0	0.942	0.892	0.509	0.996
AGAP012284-PA	AGAP003768-PA	1201077	1193154	7165.AGAP012284-PA	ASTEI02421	7165.AGAP003768-PA	ASTEI00899	0	0	0.942	0.892	0.509	0.996
AGAP001973-PB	AGAP001407-PA	1191529	1191039	7165.AGAP001973-PB	ASTEI00316	7165.AGAP001407-PA	ASTEI07553	0	0	0.836	0.965	0.509	0.996
AGAP005991-PA	AGAP003556-PA	1195185	1192964	7165.AGAP005991-PA	ASTEI06323	7165.AGAP003556-PA	ASTEI04387	0	0	0.942	0.871	0.509	0.996
AGAP011424-PA	RL8_ANOGA	1200267	1195007	7165.AGAP011424-PA	ASTEI06447	7165.AGAP005802-PA	ASTEI08489	0	0	0.942	0.883	0.509	0.996
RL5_ANOGA	AGAP004422-PA	1197990	1193712	7165.AGAP009031-PA	ASTEI10247	7165.AGAP004422-PA	ASTEI04933	0	0	0.942	0.887	0.509	0.996
AGAP003556-PA	AGAP001911-PA	1192964	1191473	7165.AGAP003556-PA	ASTEI04387	7165.AGAP001911-PA	ASTEI08713	0	0	0.942	0.871	0.509	0.996
AGAP005061-PB	AGAP002306-PA	1194313	1191837	7165.AGAP005061-PB	ASTEI08445	7165.AGAP002306-PA	ASTEI00185	0	0	0.942	0.876	0.509	0.996
AGAP009182-PA	AGAP007361-PA	1198133	1196452	7165.AGAP009182-PA	ASTEI05218	7165.AGAP007361-PA	ASTEI01318	0	0	0.679	0.966	0.683	0.996
AGAP012135-PA	AGAP005535-PA	1200934	1194751	7165.AGAP012135-PA	ASTEI06048	7165.AGAP005535-PA	ASTEI02139	0	0	0.833	0.966	0.509	0.996
AGAP005991-PA	AGAP001805-PA	1195185	1191402	7165.AGAP005991-PA	ASTEI06323	7165.AGAP001805-PA	ASTEI00128	0	0	0.942	0.883	0.509	0.996
AGAP007638-PA	AGAP006383-PA	1196701	1195522	7165.AGAP007638-PA	ASTEI01621	7165.AGAP006383-PA	ASTEI09438	0	0	0.848	0.878	0.842	0.996
RL7A_ANOGA	RL8_ANOGA	1195155	1195007	7165.AGAP005960-PA	ASTEI06346	7165.AGAP005802-PA	ASTEI08489	0	0	0.942	0.883	0.509	0.996
AGAP010257-PA	AGAP001911-PA	1199174	1191473	7165.AGAP010257-PA	ASTEI09829	7165.AGAP001911-PA	ASTEI08713	0	0	0.942	0.883	0.509	0.996
RS11_ANOGA	AGAP005991-PA	1198921	1195185	7165.AGAP009998-PA	ASTEI03980	7165.AGAP005991-PA	ASTEI06323	0	0	0.942	0.883	0.509	0.996
AGAP011173-PA	AGAP003556-PA	1200034	1192964	7165.AGAP011173-PA	ASTEI05673	7165.AGAP003556-PA	ASTEI04387	0	0	0.942	0.874	0.509	0.996
AGAP005937-PA	AGAP000082-PA	1195133	1189879	7165.AGAP005937-PA	ASTEI06367	7165.AGAP000082-PA	ASTEI06226	0	0	0.255	0.959	0.897	0.996
AGAP005991-PA	AGAP002437-PA	1195185	1191961	7165.AGAP005991-PA	ASTEI06323	7165.AGAP002437-PA	ASTEI00735	0	0	0.942	0.873	0.509	0.996
AGAP001911-PA	AGAP001805-PA	1191473	1191402	7165.AGAP001911-PA	ASTEI08713	7165.AGAP001805-PA	ASTEI00128	0	0	0.942	0.883	0.509	0.996
AGAP010173-PA	AGAP005061-PB	1199091	1194313	7165.AGAP010173-PA	ASTEI11137	7165.AGAP005061-PB	ASTEI08445	0	0	0.942	0.943	0	0.996
AGAP011424-PA	AGAP011173-PA	1200267	1200034	7165.AGAP011424-PA	ASTEI06447	7165.AGAP011173-PA	ASTEI05673	0	0	0.942	0.883	0.509	0.996
AGAP002437-PA	AGAP001911-PA	1191961	1191473	7165.AGAP002437-PA	ASTEI00735	7165.AGAP001911-PA	ASTEI08713	0	0	0.942	0.873	0.509	0.996
AGAP012284-PA	AGAP005991-PA	1201077	1195185	7165.AGAP012284-PA	ASTEI02421	7165.AGAP005991-PA	ASTEI06323	0	0	0.942	0.883	0.509	0.996
RL5_ANOGA	AGAP005061-PB	1197990	1194313	7165.AGAP009031-PA	ASTEI10247	7165.AGAP005061-PB	ASTEI08445	0	0	0.942	0.879	0.509	0.996
AGAP003556-PA	AGAP002437-PA	1192964	1191961	7165.AGAP003556-PA	ASTEI04387	7165.AGAP002437-PA	ASTEI00735	0	0	0.942	0.871	0.509	0.996
AGAP006871-PA	AGAP000739-PA	1195987	1190456	7165.AGAP006871-PA	ASTEI04628	7165.AGAP000739-PA	ASTEI07007	0	0	0.942	0.889	0.509	0.996
RS7_ANOGA	AGAP010257-PA	1199481	1199174	7165.AGAP010592-PA	ASTEI05335	7165.AGAP010257-PA	ASTEI09829	0	0	0.942	0.883	0.509	0.996
AGAP011173-PA	RL7A_ANOGA	1200034	1195155	7165.AGAP011173-PA	ASTEI05673	7165.AGAP005960-PA	ASTEI06346	0	0	0.942	0.883	0.509	0.996
AGAP005991-PA	AGAP001911-PA	1195185	1191473	7165.AGAP005991-PA	ASTEI06323	7165.AGAP001911-PA	ASTEI08713	0	0	0.942	0.883	0.509	0.996
RS7_ANOGA	RL8_ANOGA	1199481	1195007	7165.AGAP010592-PA	ASTEI05335	7165.AGAP005802-PA	ASTEI08489	0	0	0.942	0.883	0.509	0.996
AGAP001910-PA	AGAP001805-PA	1191472	1191402	7165.AGAP001910-PA	ASTEI08714	7165.AGAP001805-PA	ASTEI00128	0	0	0.942	0.892	0.509	0.996
AGAP011174-PA	AGAP001745-PA	1200035	1191349	7165.AGAP011174-PA	ASTEI05674	7165.AGAP001745-PA	ASTEI00033	0	0	0.835	0.961	0.509	0.996
RSSA_ANOGA	AGAP000739-PA	1200601	1190456	7165.AGAP011777-PA	ASTEI09193	7165.AGAP000739-PA	ASTEI07007	0	0	0.942	0.889	0.509	0.996
AGAP010257-PA	AGAP001805-PA	1199174	1191402	7165.AGAP010257-PA	ASTEI09829	7165.AGAP001805-PA	ASTEI00128	0	0	0.942	0.883	0.509	0.996
AGAP010139-PA	AGAP009624-PA	1199059	1198555	7165.AGAP010139-PA	ASTEI08316	7165.AGAP009624-PA	ASTEI04721	0	0	0.975	0.871	0	0.996
AGAP011173-PA	RL5_ANOGA	1200034	1197990	7165.AGAP011173-PA	ASTEI05673	7165.AGAP009031-PA	ASTEI10247	0	0	0.942	0.892	0.509	0.996
AGAP012284-PA	AGAP001805-PA	1201077	1191402	7165.AGAP012284-PA	ASTEI02421	7165.AGAP001805-PA	ASTEI00128	0	0	0.942	0.883	0.509	0.996
AGAP002437-PA	AGAP000739-PA	1191961	1190456	7165.AGAP002437-PA	ASTEI00735	7165.AGAP000739-PA	ASTEI07007	0	0	0.942	0.89	0.509	0.996
AGAP011423-PA	AGAP001995-PA	1200266	1191549	7165.AGAP011423-PA	ASTEI06446	7165.AGAP001995-PA	ASTEI00337	0	0	0.833	0.964	0.509	0.996
AGAP010257-PA	RS3A_ANOGA	1199174	1192940	7165.AGAP010257-PA	ASTEI09829	7165.AGAP003532-PA	ASTEI09336	0	0	0.942	0.883	0.509	0.996
RL8_ANOGA	AGAP001805-PA	1195007	1191402	7165.AGAP005802-PA	ASTEI08489	7165.AGAP001805-PA	ASTEI00128	0	0	0.942	0.883	0.509	0.996
AGAP011424-PA	RL7A_ANOGA	1200267	1195155	7165.AGAP011424-PA	ASTEI06447	7165.AGAP005960-PA	ASTEI06346	0	0	0.942	0.883	0.509	0.996
AGAP011174-PA	AGAP005423-PA	1200035	1194647	7165.AGAP011174-PA	ASTEI05674	7165.AGAP005423-PA	ASTEI02053	0	0	0.831	0.964	0.509	0.996
AGAP010257-PA	RL5_ANOGA	1199174	1197990	7165.AGAP010257-PA	ASTEI09829	7165.AGAP009031-PA	ASTEI10247	0	0	0.942	0.879	0.509	0.996
AGAP003556-PA	AGAP002306-PA	1192964	1191837	7165.AGAP003556-PA	ASTEI04387	7165.AGAP002306-PA	ASTEI00185	0	0	0.942	0.871	0.509	0.996
AGAP011423-PA	AGAP010253-PA	1200266	1199170	7165.AGAP011423-PA	ASTEI06446	7165.AGAP010253-PA	ASTEI07899	0	0	0.837	0.964	0.509	0.996
RL7A_ANOGA	AGAP002306-PA	1195155	1191837	7165.AGAP005960-PA	ASTEI06346	7165.AGAP002306-PA	ASTEI00185	0	0	0.942	0.883	0.509	0.996
AGAP011174-PA	AGAP008837-PA	1200035	1197807	7165.AGAP011174-PA	ASTEI05674	7165.AGAP008837-PA	ASTEI05016	0	0	0.831	0.961	0.509	0.996
AGAP011298-PA	RL7A_ANOGA	1200148	1195155	7165.AGAP011298-PA	ASTEI04204	7165.AGAP005960-PA	ASTEI06346	0	0	0.942	0.883	0.509	0.996
RS7_ANOGA	AGAP005991-PA	1199481	1195185	7165.AGAP010592-PA	ASTEI05335	7165.AGAP005991-PA	ASTEI06323	0	0	0.942	0.88	0.509	0.996
AGAP002762-PA	AGAP002759-PA	1192259	1192256	7165.AGAP002762-PA	ASTEI03145	7165.AGAP002759-PA	ASTEI03148	0.243	0.825	0.942	0.892	0.509	0.996
RS11_ANOGA	AGAP002306-PA	1198921	1191837	7165.AGAP009998-PA	ASTEI03980	7165.AGAP002306-PA	ASTEI00185	0	0	0.942	0.883	0.509	0.996
AGAP006871-PA	AGAP001805-PA	1195987	1191402	7165.AGAP006871-PA	ASTEI04628	7165.AGAP001805-PA	ASTEI00128	0	0	0.942	0.872	0.509	0.996
AGAP012284-PA	RL5_ANOGA	1201077	1197990	7165.AGAP012284-PA	ASTEI02421	7165.AGAP009031-PA	ASTEI10247	0	0	0.942	0.879	0.509	0.996
AGAP003556-PA	AGAP001805-PA	1192964	1191402	7165.AGAP003556-PA	ASTEI04387	7165.AGAP001805-PA	ASTEI00128	0	0	0.942	0.871	0.509	0.996
AGAP010257-PA	RL8_ANOGA	1199174	1195007	7165.AGAP010257-PA	ASTEI09829	7165.AGAP005802-PA	ASTEI08489	0	0	0.942	0.883	0.509	0.996
AGAP006871-PA	RL8_ANOGA	1195987	1195007	7165.AGAP006871-PA	ASTEI04628	7165.AGAP005802-PA	ASTEI08489	0	0	0.942	0.872	0.509	0.996
AGAP008916-PA	AGAP001910-PA	1197882	1191472	7165.AGAP008916-PA	ASTEI01907	7165.AGAP001910-PA	ASTEI08714	0	0	0.942	0.892	0.509	0.996
AGAP003768-PA	AGAP000739-PA	1193154	1190456	7165.AGAP003768-PA	ASTEI00899	7165.AGAP000739-PA	ASTEI07007	0	0	0.942	0.89	0.509	0.996
AGAP012284-PA	RL7A_ANOGA	1201077	1195155	7165.AGAP012284-PA	ASTEI02421	7165.AGAP005960-PA	ASTEI06346	0	0	0.942	0.883	0.509	0.996
AGAP005991-PA	AGAP003768-PA	1195185	1193154	7165.AGAP005991-PA	ASTEI06323	7165.AGAP003768-PA	ASTEI00899	0	0	0.942	0.892	0.509	0.996
AGAP011298-PA	AGAP008916-PA	1200148	1197882	7165.AGAP011298-PA	ASTEI04204	7165.AGAP008916-PA	ASTEI01907	0	0	0.942	0.883	0.509	0.996
AGAP012135-PA	AGAP000616-PA	1200934	1190348	7165.AGAP012135-PA	ASTEI06048	7165.AGAP000616-PA	ASTEI04478	0	0	0.811	0.964	0.509	0.996
RS3A_ANOGA	AGAP001911-PA	1192940	1191473	7165.AGAP003532-PA	ASTEI09336	7165.AGAP001911-PA	ASTEI08713	0	0	0.942	0.883	0.509	0.996
AGAP011424-PA	RL5_ANOGA	1200267	1197990	7165.AGAP011424-PA	ASTEI06447	7165.AGAP009031-PA	ASTEI10247	0	0	0.942	0.879	0.509	0.996
AGAP011298-PA	AGAP003556-PA	1200148	1192964	7165.AGAP011298-PA	ASTEI04204	7165.AGAP003556-PA	ASTEI04387	0	0	0.942	0.871	0.509	0.996
AGAP006607	eIF3-S7	1195738	1191866	7165.AGAP006607-PA	ASTEI02686	7165.AGAP002337-PA	ASTEI04348	0	0	0.762	0.872	0.897	0.996
AGAP011173-PA	AGAP002306-PA	1200034	1191837	7165.AGAP011173-PA	ASTEI05673	7165.AGAP002306-PA	ASTEI00185	0	0	0.942	0.883	0.509	0.996
AGAP008916-PA	AGAP002306-PA	1197882	1191837	7165.AGAP008916-PA	ASTEI01907	7165.AGAP002306-PA	ASTEI00185	0	0	0.942	0.883	0.509	0.996
AGAP011424-PA	AGAP010257-PA	1200267	1199174	7165.AGAP011424-PA	ASTEI06447	7165.AGAP010257-PA	ASTEI09829	0	0	0.942	0.883	0.509	0.996
AGAP004422-PA	AGAP003556-PA	1193712	1192964	7165.AGAP004422-PA	ASTEI04933	7165.AGAP003556-PA	ASTEI04387	0	0	0.942	0.871	0.509	0.996
AGAP006871-PA	AGAP001911-PA	1195987	1191473	7165.AGAP006871-PA	ASTEI04628	7165.AGAP001911-PA	ASTEI08713	0	0	0.942	0.872	0.509	0.996
AGAP011424-PA	AGAP002306-PA	1200267	1191837	7165.AGAP011424-PA	ASTEI06447	7165.AGAP002306-PA	ASTEI00185	0	0	0.942	0.883	0.509	0.996
AGAP011423-PA	AGAP011174-PA	1200266	1200035	7165.AGAP011423-PA	ASTEI06446	7165.AGAP011174-PA	ASTEI05674	0	0	0.834	0.959	0.509	0.996
AGAP012053-PA	AGAP008227-PA	1200852	1197263	7165.AGAP012053-PA	ASTEI06114	7165.AGAP008227-PA	ASTEI03043	0	0	0.755	0.887	0.9	0.996
AGAP011352-PA	AGAP000300-PA	1200199	1190075	7165.AGAP011352-PA	ASTEI04256	7165.AGAP000300-PA	ASTEI07834	0	0	0.071	0.966	0.9	0.996
AGAP011298-PA	AGAP002306-PA	1200148	1191837	7165.AGAP011298-PA	ASTEI04204	7165.AGAP002306-PA	ASTEI00185	0	0	0.942	0.883	0.509	0.996
AGAP003768-PA	AGAP001911-PA	1193154	1191473	7165.AGAP003768-PA	ASTEI00899	7165.AGAP001911-PA	ASTEI08713	0	0	0.942	0.892	0.509	0.996
AGAP011174-PA	Dox-A2	1200035	1198039	7165.AGAP011174-PA	ASTEI05674	7165.AGAP009082-PA	ASTEI071952	0	0	0.849	0.962	0.509	0.996
AGAP003321-PA	AGAP001124-PA	1192762	1190788	7165.AGAP003321-PA	ASTEI00923	7165.AGAP001124-PA	ASTEI09943	0.497	0	0.942	0	0.9	0.996
AGAP010267-PA	AGAP002945-PA	1199183	1192421	7165.AGAP010267-PA	ASTEI11163	7165.AGAP002945-PA	ASTEI00498	0.406	0.692	0.704	0.966	0.604	0.996
AGAP005423-PA	AGAP001973-PB	1194647	1191529	7165.AGAP005423-PA	ASTEI02053	7165.AGAP001973-PB	ASTEI00316	0.244	0.79	0.828	0.964	0.509	0.996
AGAP012135-PA	AGAP008816-PA	1200934	1197786	7165.AGAP012135-PA	ASTEI06048	7165.AGAP008816-PA	ASTEI05036	0	0	0.794	0.966	0.509	0.996
AGAP011174-PA	AGAP004991-PA	1200035	1194244	7165.AGAP011174-PA	ASTEI05674	7165.AGAP004991-PA	ASTEI10795	0	0	0.837	0.961	0.509	0.996
AGAP005991-PA	AGAP001910-PA	1195185	1191472	7165.AGAP005991-PA	ASTEI06323	7165.AGAP001910-PA	ASTEI08714	0	0	0.942	0.892	0.509	0.996
RL5_ANOGA	AGAP002437-PA	1197990	1191961	7165.AGAP009031-PA	ASTEI10247	7165.AGAP002437-PA	ASTEI00735	0	0	0.942	0.879	0.509	0.996
AGAP011298-PA	AGAP002437-PA	1200148	1191961	7165.AGAP011298-PA	ASTEI04204	7165.AGAP002437-PA	ASTEI00735	0	0	0.942	0.873	0.509	0.996
AGAP004960-PA	AGAP003008-PA	1194213	1192479	7165.AGAP004960-PA	ASTEI10933	7165.AGAP003008-PA	ASTEI03288	0	0	0.817	0.966	0.509	0.996
AGAP004238-PA	AGAP003477-PA	1193559	1192893	7165.AGAP004238-PA	ASTEI03673	7165.AGAP003477-PA	ASTEI11087	0.298	0.792	0.942	0.876	0.509	0.996
AGAP002306-PA	AGAP001911-PA	1191837	1191473	7165.AGAP002306-PA	ASTEI00185	7165.AGAP001911-PA	ASTEI08713	0	0	0.942	0.883	0.509	0.996
AGAP006456-PA	AGAP002170-PA	1195592	1191712	7165.AGAP006456-PA	ASTEI10140	7165.AGAP002170-PA	ASTEI00562	0	0	0.942	0.879	0.509	0.996
AGAP005061-PB	AGAP003556-PA	1194313	1192964	7165.AGAP005061-PB	ASTEI08445	7165.AGAP003556-PA	ASTEI04387	0	0	0.942	0.871	0.509	0.996
AGAP011298-PA	AGAP001805-PA	1200148	1191402	7165.AGAP011298-PA	ASTEI04204	7165.AGAP001805-PA	ASTEI00128	0	0	0.942	0.883	0.509	0.996
AGAP012284-PA	RS3A_ANOGA	1201077	1192940	7165.AGAP012284-PA	ASTEI02421	7165.AGAP003532-PA	ASTEI09336	0	0	0.942	0.883	0.509	0.996
AGAP012284-PA	RS7_ANOGA	1201077	1199481	7165.AGAP012284-PA	ASTEI02421	7165.AGAP010592-PA	ASTEI05335	0	0	0.942	0.883	0.509	0.996
RS7_ANOGA	AGAP001911-PA	1199481	1191473	7165.AGAP010592-PA	ASTEI05335	7165.AGAP001911-PA	ASTEI08713	0	0	0.942	0.883	0.509	0.996
AGAP011173-PA	AGAP004422-PA	1200034	1193712	7165.AGAP011173-PA	ASTEI05673	7165.AGAP004422-PA	ASTEI04933	0	0	0.942	0.891	0.509	0.996
AGAP011174-PA	AGAP010253-PA	1200035	1199170	7165.AGAP011174-PA	ASTEI05674	7165.AGAP010253-PA	ASTEI07899	0	0	0.833	0.96	0.509	0.996
AGAP004238-PA	AGAP002759-PA	1193559	1192256	7165.AGAP004238-PA	ASTEI03673	7165.AGAP002759-PA	ASTEI03148	0.342	0.812	0.942	0.892	0.509	0.996
AGAP011424-PA	AGAP003556-PA	1200267	1192964	7165.AGAP011424-PA	ASTEI06447	7165.AGAP003556-PA	ASTEI04387	0	0	0.942	0.871	0.509	0.996
AGAP003556-PA	RS3A_ANOGA	1192964	1192940	7165.AGAP003556-PA	ASTEI04387	7165.AGAP003532-PA	ASTEI09336	0	0	0.942	0.871	0.509	0.996
RS11_ANOGA	AGAP001911-PA	1198921	1191473	7165.AGAP009998-PA	ASTEI03980	7165.AGAP001911-PA	ASTEI08713	0	0	0.942	0.877	0.509	0.996
RL5_ANOGA	RL7A_ANOGA	1197990	1195155	7165.AGAP009031-PA	ASTEI10247	7165.AGAP005960-PA	ASTEI06346	0	0	0.942	0.891	0.509	0.996
AGAP001653-PA	AGAP000794-PA	1191264	1190505	7165.AGAP001653-PA	ASTEI05686	7165.AGAP000794-PA	ASTEI01125	0	0	0.942	0.875	0.509	0.996
AGAP004422-PA	AGAP001911-PA	1193712	1191473	7165.AGAP004422-PA	ASTEI04933	7165.AGAP001911-PA	ASTEI08713	0	0	0.942	0.883	0.509	0.996
AGAP012284-PA	AGAP011424-PA	1201077	1200267	7165.AGAP012284-PA	ASTEI02421	7165.AGAP011424-PA	ASTEI06447	0	0	0.942	0.883	0.509	0.996
AGAP005991-PA	RL8_ANOGA	1195185	1195007	7165.AGAP005991-PA	ASTEI06323	7165.AGAP005802-PA	ASTEI08489	0	0	0.942	0.883	0.509	0.996
AGAP011173-PA	RS3A_ANOGA	1200034	1192940	7165.AGAP011173-PA	ASTEI05673	7165.AGAP003532-PA	ASTEI09336	0	0	0.942	0.883	0.509	0.996
AGAP011298-PA	AGAP005061-PB	1200148	1194313	7165.AGAP011298-PA	ASTEI04204	7165.AGAP005061-PB	ASTEI08445	0	0	0.942	0.874	0.509	0.996
RL7A_ANOGA	AGAP001911-PA	1195155	1191473	7165.AGAP005960-PA	ASTEI06346	7165.AGAP001911-PA	ASTEI08713	0	0	0.942	0.883	0.509	0.996
AGAP011298-PA	AGAP001910-PA	1200148	1191472	7165.AGAP011298-PA	ASTEI04204	7165.AGAP001910-PA	ASTEI08714	0	0	0.942	0.892	0.509	0.996
AGAP011298-PA	RS3A_ANOGA	1200148	1192940	7165.AGAP011298-PA	ASTEI04204	7165.AGAP003532-PA	ASTEI09336	0	0	0.942	0.883	0.509	0.996
AGAP003768-PA	AGAP003556-PA	1193154	1192964	7165.AGAP003768-PA	ASTEI00899	7165.AGAP003556-PA	ASTEI04387	0	0	0.942	0.879	0.509	0.996
AGAP011173-PA	AGAP008916-PA	1200034	1197882	7165.AGAP011173-PA	ASTEI05673	7165.AGAP008916-PA	ASTEI01907	0	0	0.942	0.883	0.509	0.996
AGAP010257-PA	RS11_ANOGA	1199174	1198921	7165.AGAP010257-PA	ASTEI09829	7165.AGAP009998-PA	ASTEI03980	0	0	0.942	0.883	0.509	0.996
AGAP011173-PA	AGAP005061-PB	1200034	1194313	7165.AGAP011173-PA	ASTEI05673	7165.AGAP005061-PB	ASTEI08445	0	0	0.942	0.873	0.509	0.996
AGAP008916-PA	AGAP001911-PA	1197882	1191473	7165.AGAP008916-PA	ASTEI01907	7165.AGAP001911-PA	ASTEI08713	0	0	0.942	0.883	0.509	0.996
AGAP011174-PA	AGAP005535-PA	1200035	1194751	7165.AGAP011174-PA	ASTEI05674	7165.AGAP005535-PA	ASTEI02139	0	0	0.846	0.963	0.509	0.996
AGAP001995-PA	AGAP001407-PA	1191549	1191039	7165.AGAP001995-PA	ASTEI00337	7165.AGAP001407-PA	ASTEI07553	0	0	0.824	0.966	0.509	0.996
AGAP008916-PA	AGAP006871-PA	1197882	1195987	7165.AGAP008916-PA	ASTEI01907	7165.AGAP006871-PA	ASTEI04628	0	0	0.942	0.872	0.509	0.996
AGAP011424-PA	AGAP001911-PA	1200267	1191473	7165.AGAP011424-PA	ASTEI06447	7165.AGAP001911-PA	ASTEI08713	0	0	0.942	0.883	0.509	0.996
AGAP010257-PA	AGAP004422-PA	1199174	1193712	7165.AGAP010257-PA	ASTEI09829	7165.AGAP004422-PA	ASTEI04933	0	0	0.942	0.883	0.509	0.996
AGAP011424-PA	AGAP001805-PA	1200267	1191402	7165.AGAP011424-PA	ASTEI06447	7165.AGAP001805-PA	ASTEI00128	0	0	0.942	0.883	0.509	0.996
AGAP012284-PA	RL8_ANOGA	1201077	1195007	7165.AGAP012284-PA	ASTEI02421	7165.AGAP005802-PA	ASTEI08489	0	0	0.942	0.883	0.509	0.996
RL7A_ANOGA	RS3A_ANOGA	1195155	1192940	7165.AGAP005960-PA	ASTEI06346	7165.AGAP003532-PA	ASTEI09336	0	0	0.942	0.883	0.509	0.996
AGAP012284-PA	AGAP006871-PA	1201077	1195987	7165.AGAP012284-PA	ASTEI02421	7165.AGAP006871-PA	ASTEI04628	0	0	0.942	0.872	0.509	0.996
AGAP002437-PA	AGAP002306-PA	1191961	1191837	7165.AGAP002437-PA	ASTEI00735	7165.AGAP002306-PA	ASTEI00185	0	0	0.942	0.873	0.509	0.996
RL7A_ANOGA	AGAP001805-PA	1195155	1191402	7165.AGAP005960-PA	ASTEI06346	7165.AGAP001805-PA	ASTEI00128	0	0	0.942	0.883	0.509	0.996
RL8_ANOGA	AGAP002437-PA	1195007	1191961	7165.AGAP005802-PA	ASTEI08489	7165.AGAP002437-PA	ASTEI00735	0	0	0.942	0.873	0.509	0.996
AGAP011173-PA	AGAP003768-PA	1200034	1193154	7165.AGAP011173-PA	ASTEI05673	7165.AGAP003768-PA	ASTEI00899	0	0	0.942	0.892	0.509	0.996
RS11_ANOGA	RL7A_ANOGA	1198921	1195155	7165.AGAP009998-PA	ASTEI03980	7165.AGAP005960-PA	ASTEI06346	0	0	0.942	0.883	0.509	0.996
RS11_ANOGA	AGAP003556-PA	1198921	1192964	7165.AGAP009998-PA	ASTEI03980	7165.AGAP003556-PA	ASTEI04387	0	0	0.942	0.871	0.509	0.996
AGAP011173-PA	AGAP002437-PA	1200034	1191961	7165.AGAP011173-PA	ASTEI05673	7165.AGAP002437-PA	ASTEI00735	0	0	0.942	0.873	0.509	0.996
AGAP011298-PA	RS7_ANOGA	1200148	1199481	7165.AGAP011298-PA	ASTEI04204	7165.AGAP010592-PA	ASTEI05335	0	0	0.942	0.873	0.509	0.996
AGAP005991-PA	AGAP002306-PA	1195185	1191837	7165.AGAP005991-PA	ASTEI06323	7165.AGAP002306-PA	ASTEI00185	0	0	0.942	0.883	0.509	0.996
AGAP003556-PA	AGAP001910-PA	1192964	1191472	7165.AGAP003556-PA	ASTEI04387	7165.AGAP001910-PA	ASTEI08714	0	0	0.942	0.879	0.509	0.996
Dox-A2	AGAP000616-PA	1198039	1190348	7165.AGAP009082-PA	ASTEI071952	7165.AGAP000616-PA	ASTEI04478	0	0	0.836	0.963	0.509	0.996
AGAP012284-PA	AGAP002306-PA	1201077	1191837	7165.AGAP012284-PA	ASTEI02421	7165.AGAP002306-PA	ASTEI00185	0	0	0.942	0.883	0.509	0.996
RS3A_ANOGA	AGAP001805-PA	1192940	1191402	7165.AGAP003532-PA	ASTEI09336	7165.AGAP001805-PA	ASTEI00128	0	0	0.942	0.883	0.509	0.996
RS11_ANOGA	AGAP008916-PA	1198921	1197882	7165.AGAP009998-PA	ASTEI03980	7165.AGAP008916-PA	ASTEI01907	0	0	0.942	0.873	0.509	0.996
AGAP005061-PB	AGAP001911-PA	1194313	1191473	7165.AGAP005061-PB	ASTEI08445	7165.AGAP001911-PA	ASTEI08713	0	0	0.942	0.873	0.509	0.996
AGAP010257-PA	AGAP002306-PA	1199174	1191837	7165.AGAP010257-PA	ASTEI09829	7165.AGAP002306-PA	ASTEI00185	0	0	0.942	0.883	0.509	0.996
AGAP003477-PA	AGAP002762-PA	1192893	1192259	7165.AGAP003477-PA	ASTEI11087	7165.AGAP002762-PA	ASTEI03145	0.331	0.758	0.942	0.876	0.509	0.996
AGAP002437-PA	AGAP001805-PA	1191961	1191402	7165.AGAP002437-PA	ASTEI00735	7165.AGAP001805-PA	ASTEI00128	0	0	0.942	0.873	0.509	0.996
AGAP011173-PA	AGAP005991-PA	1200034	1195185	7165.AGAP011173-PA	ASTEI05673	7165.AGAP005991-PA	ASTEI06323	0	0	0.942	0.883	0.509	0.996
AGAP011298-PA	RL5_ANOGA	1200148	1197990	7165.AGAP011298-PA	ASTEI04204	7165.AGAP009031-PA	ASTEI10247	0	0	0.942	0.879	0.509	0.996
AGAP011298-PA	RS11_ANOGA	1200148	1198921	7165.AGAP011298-PA	ASTEI04204	7165.AGAP009998-PA	ASTEI03980	0	0	0.942	0.877	0.509	0.996
AGAP011173-PA	AGAP010257-PA	1200034	1199174	7165.AGAP011173-PA	ASTEI05673	7165.AGAP010257-PA	ASTEI09829	0	0	0.942	0.883	0.509	0.996
AGAP002306-PA	AGAP001910-PA	1191837	1191472	7165.AGAP002306-PA	ASTEI00185	7165.AGAP001910-PA	ASTEI08714	0	0	0.942	0.892	0.509	0.996
AGAP010257-PA	RL7A_ANOGA	1199174	1195155	7165.AGAP010257-PA	ASTEI09829	7165.AGAP005960-PA	ASTEI06346	0	0	0.942	0.883	0.509	0.996
AGAP008916-PA	AGAP002437-PA	1197882	1191961	7165.AGAP008916-PA	ASTEI01907	7165.AGAP002437-PA	ASTEI00735	0	0	0.942	0.873	0.509	0.996
AGAP005991-PA	RS3A_ANOGA	1195185	1192940	7165.AGAP005991-PA	ASTEI06323	7165.AGAP003532-PA	ASTEI09336	0	0	0.942	0.883	0.509	0.996
RL8_ANOGA	AGAP004422-PA	1195007	1193712	7165.AGAP005802-PA	ASTEI08489	7165.AGAP004422-PA	ASTEI04933	0	0	0.942	0.883	0.509	0.996
AGAP011298-PA	AGAP005991-PA	1200148	1195185	7165.AGAP011298-PA	ASTEI04204	7165.AGAP005991-PA	ASTEI06323	0	0	0.942	0.883	0.509	0.996
RL8_ANOGA	RS3A_ANOGA	1195007	1192940	7165.AGAP005802-PA	ASTEI08489	7165.AGAP003532-PA	ASTEI09336	0	0	0.942	0.883	0.509	0.996
AGAP008837-PA	AGAP002061-PA	1197807	1191608	7165.AGAP008837-PA	ASTEI05016	7165.AGAP002061-PA	ASTEI05539	0	0	0.835	0.965	0.509	0.996
RS11_ANOGA	RL5_ANOGA	1198921	1197990	7165.AGAP009998-PA	ASTEI03980	7165.AGAP009031-PA	ASTEI10247	0	0	0.942	0.879	0.509	0.996
AGAP011424-PA	AGAP008916-PA	1200267	1197882	7165.AGAP011424-PA	ASTEI06447	7165.AGAP008916-PA	ASTEI01907	0	0	0.942	0.883	0.509	0.996
AGAP003003-PA	AGAP002945-PA	1192474	1192421	7165.AGAP003003-PA	ASTEI03284	7165.AGAP002945-PA	ASTEI00498	0	0	0.834	0.966	0.407	0.996
AGAP011173-PA	AGAP001911-PA	1200034	1191473	7165.AGAP011173-PA	ASTEI05673	7165.AGAP001911-PA	ASTEI08713	0	0	0.942	0.883	0.509	0.996
AGAP011173-PA	AGAP006871-PA	1200034	1195987	7165.AGAP011173-PA	ASTEI05673	7165.AGAP006871-PA	ASTEI04628	0	0	0.942	0.872	0.509	0.996
AGAP008916-PA	AGAP005991-PA	1197882	1195185	7165.AGAP008916-PA	ASTEI01907	7165.AGAP005991-PA	ASTEI06323	0	0	0.942	0.883	0.509	0.996
AGAP012284-PA	AGAP004422-PA	1201077	1193712	7165.AGAP012284-PA	ASTEI02421	7165.AGAP004422-PA	ASTEI04933	0	0	0.942	0.883	0.509	0.996
AGAP012284-PA	RS11_ANOGA	1201077	1198921	7165.AGAP012284-PA	ASTEI02421	7165.AGAP009998-PA	ASTEI03980	0	0	0.942	0.883	0.509	0.996
AGAP008916-PA	AGAP008329-PA	1197882	1197361	7165.AGAP008916-PA	ASTEI01907	7165.AGAP008329-PA	ASTEI02958	0	0	0.942	0.886	0.394	0.995
AGAP009505-PA	AGAP004238-PA	1198436	1193559	7165.AGAP009505-PA	ASTEI03837	7165.AGAP004238-PA	ASTEI03673	0.278	0.821	0.916	0.893	0.509	0.995
AGAP010257-PA	AGAP008329-PA	1199174	1197361	7165.AGAP010257-PA	ASTEI09829	7165.AGAP008329-PA	ASTEI02958	0	0	0.942	0.888	0.394	0.995
AGAP005535-PA	AGAP000616-PA	1194751	1190348	7165.AGAP005535-PA	ASTEI02139	7165.AGAP000616-PA	ASTEI04478	0	0	0.754	0.966	0.509	0.995
AGAP006936-PA	AGAP005558-PA	1196048	1194773	7165.AGAP006936-PA	ASTEI02598	7165.AGAP005558-PA	ASTEI02163	0	0	0.942	0.881	0.341	0.995
AGAP008329-PA	AGAP001911-PA	1197361	1191473	7165.AGAP008329-PA	ASTEI02958	7165.AGAP001911-PA	ASTEI08713	0	0	0.942	0.892	0.394	0.995
RSSA_ANOGA	AGAP010173-PA	1200601	1199091	7165.AGAP011777-PA	ASTEI09193	7165.AGAP010173-PA	ASTEI11137	0	0	0.942	0.93	0	0.995
AGAP009505-PA	AGAP002762-PA	1198436	1192259	7165.AGAP009505-PA	ASTEI03837	7165.AGAP002762-PA	ASTEI03145	0.258	0.834	0.916	0.893	0.509	0.995
AGAP005535-PA	AGAP004960-PA	1194751	1194213	7165.AGAP005535-PA	ASTEI02139	7165.AGAP004960-PA	ASTEI10933	0	0	0.75	0.966	0.509	0.995
AGAP008329-PA	AGAP001805-PA	1197361	1191402	7165.AGAP008329-PA	ASTEI02958	7165.AGAP001805-PA	ASTEI00128	0	0	0.942	0.889	0.394	0.995
RL5_ANOGA	AGAP001910-PA	1197990	1191472	7165.AGAP009031-PA	ASTEI10247	7165.AGAP001910-PA	ASTEI08714	0	0	0.942	0.839	0.509	0.995
AGAP009486-PA	AGAP000721-PA	1198417	1190441	7165.AGAP009486-PA	ASTEI03853	7165.AGAP000721-PA	ASTEI04435	0	0	0.318	0.938	0.897	0.995
AGAP003008-PA	AGAP001995-PA	1192479	1191549	7165.AGAP003008-PA	ASTEI03288	7165.AGAP001995-PA	ASTEI00337	0	0	0.755	0.966	0.509	0.995
AGAP011174-PA	AGAP008816-PA	1200035	1197786	7165.AGAP011174-PA	ASTEI05674	7165.AGAP008816-PA	ASTEI05036	0	0	0.773	0.963	0.509	0.995
AGAP011423-PA	AGAP002061-PA	1200266	1191608	7165.AGAP011423-PA	ASTEI06446	7165.AGAP002061-PA	ASTEI05539	0	0	0.755	0.964	0.509	0.995
AGAP008329-PA	AGAP005991-PA	1197361	1195185	7165.AGAP008329-PA	ASTEI02958	7165.AGAP005991-PA	ASTEI06323	0	0	0.942	0.892	0.394	0.995
AGAP010251-PA	AGAP004798-PA	1199168	1194059	7165.AGAP010251-PA	ASTEI07897	7165.AGAP004798-PA	ASTEI08082	0	0.7	0.758	0.966	0.509	0.995
AGAP012284-PA	AGAP008329-PA	1201077	1197361	7165.AGAP012284-PA	ASTEI02421	7165.AGAP008329-PA	ASTEI02958	0	0	0.942	0.892	0.394	0.995
AGAP002061-PA	AGAP000616-PA	1191608	1190348	7165.AGAP002061-PA	ASTEI05539	7165.AGAP000616-PA	ASTEI04478	0	0	0.773	0.965	0.509	0.995
AGAP008816-PA	AGAP003008-PA	1197786	1192479	7165.AGAP008816-PA	ASTEI05036	7165.AGAP003008-PA	ASTEI03288	0	0	0.758	0.966	0.509	0.995
AGAP011423-PA	AGAP005423-PA	1200266	1194647	7165.AGAP011423-PA	ASTEI06446	7165.AGAP005423-PA	ASTEI02053	0	0	0.759	0.964	0.509	0.995
AGAP012135-PA	AGAP003008-PA	1200934	1192479	7165.AGAP012135-PA	ASTEI06048	7165.AGAP003008-PA	ASTEI03288	0	0	0.753	0.966	0.509	0.995
AGAP009204	eIF3-S10	1198154	1191869	7165.AGAP009204-PA	ASTEI05231	7165.AGAP002340-PA	ASTEI04345	0	0	0.342	0.95	0.87	0.995
AGAP010173-PA	RS3A_ANOGA	1199091	1192940	7165.AGAP010173-PA	ASTEI11137	7165.AGAP003532-PA	ASTEI09336	0	0	0.942	0.928	0	0.995
AGAP011423-PA	AGAP001407-PA	1200266	1191039	7165.AGAP011423-PA	ASTEI06446	7165.AGAP001407-PA	ASTEI07553	0	0	0.754	0.962	0.509	0.995
AGAP008816-PA	AGAP000616-PA	1197786	1190348	7165.AGAP008816-PA	ASTEI05036	7165.AGAP000616-PA	ASTEI04478	0	0	0.755	0.966	0.509	0.995
AGAP002061-PA	AGAP001995-PA	1191608	1191549	7165.AGAP002061-PA	ASTEI05539	7165.AGAP001995-PA	ASTEI00337	0	0	0.755	0.965	0.509	0.995
AGAP010173-PA	AGAP003768-PA	1199091	1193154	7165.AGAP010173-PA	ASTEI11137	7165.AGAP003768-PA	ASTEI00899	0	0	0.942	0.929	0	0.995
AGAP005423-PA	AGAP002061-PA	1194647	1191608	7165.AGAP005423-PA	ASTEI02053	7165.AGAP002061-PA	ASTEI05539	0	0	0.762	0.964	0.509	0.995
Arc-p34	AGAP008908-PA	1198107	1197874	7165.AGAP009154-PA	ASTEI06168	7165.AGAP008908-PA	ASTEI01898	0	0	0.112	0.954	0.897	0.995
AGAP011173-PA	AGAP008329-PA	1200034	1197361	7165.AGAP011173-PA	ASTEI05673	7165.AGAP008329-PA	ASTEI02958	0	0	0.942	0.892	0.38	0.995
AGAP004609-PA	AGAP000862-PA	1193881	1190562	7165.AGAP004609-PA	ASTEI06980	7165.AGAP000862-PA	ASTEI01198	0	0	0.119	0.956	0.897	0.995
AGAP005263-PA	AGAP001759-PA	1194496	1191361	7165.AGAP005263-PA	ASTEI05967	7165.AGAP001759-PA	ASTEI00046	0	0.617	0.486	0.926	0.897	0.995
AGAP012135-PA	AGAP005423-PA	1200934	1194647	7165.AGAP012135-PA	ASTEI06048	7165.AGAP005423-PA	ASTEI02053	0	0	0.754	0.964	0.509	0.995
AGAP004960-PA	AGAP000616-PA	1194213	1190348	7165.AGAP004960-PA	ASTEI10933	7165.AGAP000616-PA	ASTEI04478	0	0	0.757	0.966	0.509	0.995
AGAP010536-PA	AGAP005221-PA	1199429	1194456	7165.AGAP010536-PA	ASTEI07105	7165.AGAP005221-PA	ASTEI06017	0	0	0.942	0.931	0	0.995
BOP1_ANOGA	AGAP005221-PA	1196235	1194456	7165.AGAP007128-PA	ASTEI06902	7165.AGAP005221-PA	ASTEI06017	0	0	0.942	0.931	0	0.995
AGAP003008-PA	AGAP001440-PA	1192479	1191069	7165.AGAP003008-PA	ASTEI03288	7165.AGAP001440-PA	ASTEI03633	0	0	0.765	0.966	0.509	0.995
AGAP008837-PA	AGAP003008-PA	1197807	1192479	7165.AGAP008837-PA	ASTEI05016	7165.AGAP003008-PA	ASTEI03288	0	0	0.75	0.966	0.509	0.995
AGAP002170-PA	AGAP001653-PA	1191712	1191264	7165.AGAP002170-PA	ASTEI00562	7165.AGAP001653-PA	ASTEI05686	0.391	0	0.822	0.931	0.509	0.995
AGAP008329-PA	AGAP002306-PA	1197361	1191837	7165.AGAP008329-PA	ASTEI02958	7165.AGAP002306-PA	ASTEI00185	0	0	0.942	0.892	0.394	0.995
AGAP010173-PA	AGAP006871-PA	1199091	1195987	7165.AGAP010173-PA	ASTEI11137	7165.AGAP006871-PA	ASTEI04628	0	0	0.942	0.93	0	0.995
AGAP008329-PA	RL7A_ANOGA	1197361	1195155	7165.AGAP008329-PA	ASTEI02958	7165.AGAP005960-PA	ASTEI06346	0	0	0.942	0.892	0.394	0.995
AGAP010173-PA	AGAP002437-PA	1199091	1191961	7165.AGAP010173-PA	ASTEI11137	7165.AGAP002437-PA	ASTEI00735	0	0	0.942	0.931	0	0.995
AGAP012135-PA	AGAP001440-PA	1200934	1191069	7165.AGAP012135-PA	ASTEI06048	7165.AGAP001440-PA	ASTEI03633	0	0	0.758	0.966	0.509	0.995
AGAP011423-PA	AGAP008837-PA	1200266	1197807	7165.AGAP011423-PA	ASTEI06446	7165.AGAP008837-PA	ASTEI05016	0	0	0.759	0.964	0.509	0.995
RL5_ANOGA	AGAP008329-PA	1197990	1197361	7165.AGAP009031-PA	ASTEI10247	7165.AGAP008329-PA	ASTEI02958	0	0	0.942	0.879	0.394	0.995
AGAP011424-PA	AGAP010173-PA	1200267	1199091	7165.AGAP011424-PA	ASTEI06447	7165.AGAP010173-PA	ASTEI11137	0	0	0.942	0.927	0	0.995
AGAP011444-PA	AGAP004960-PA	1200286	1194213	7165.AGAP011444-PA	ASTEI06463	7165.AGAP004960-PA	ASTEI10933	0	0	0.841	0.931	0.509	0.994
AGAP002686-PA	AGAP001446-PB	1192195	1191075	7165.AGAP002686-PA	ASTEI03213	7165.AGAP001446-PB	ASTEI03640	0	0	0.056	0.944	0.897	0.994
AGAP011423-PA	AGAP000616-PA	1200266	1190348	7165.AGAP011423-PA	ASTEI06446	7165.AGAP000616-PA	ASTEI04478	0	0	0.753	0.96	0.509	0.994
AGAP010173-PA	RS11_ANOGA	1199091	1198921	7165.AGAP010173-PA	ASTEI11137	7165.AGAP009998-PA	ASTEI03980	0	0	0.942	0.903	0	0.994
AGAP010253-PA	AGAP002061-PA	1199170	1191608	7165.AGAP010253-PA	ASTEI07899	7165.AGAP002061-PA	ASTEI05539	0	0	0.734	0.964	0.509	0.994
AGAP002091-PA	AGAP000179-PA	1191638	1189967	7165.AGAP002091-PA	ASTEI00393	7165.AGAP000179-PA	ASTEI10609	0	0	0.975	0.797	0	0.994
AGAP011444-PA	AGAP005423-PA	1200286	1194647	7165.AGAP011444-PA	ASTEI06463	7165.AGAP005423-PA	ASTEI02053	0	0	0.847	0.929	0.509	0.994
AGAP007827-PB	AGAP004596-PA	1196884	1193869	7165.AGAP007827-PB	ASTEI01631	7165.AGAP004596-PA	ASTEI07469	0	0	0.942	0.101	0.9	0.994
AGAP008816-PA	AGAP002061-PA	1197786	1191608	7165.AGAP008816-PA	ASTEI05036	7165.AGAP002061-PA	ASTEI05539	0	0	0.724	0.964	0.509	0.994
AGAP005535-PA	AGAP003215-PA	1194751	1192662	7165.AGAP005535-PA	ASTEI02139	7165.AGAP003215-PA	ASTEI00005	0	0	0.841	0.931	0.509	0.994
AGAP006607	eIF3-S8	1195738	1193988	7165.AGAP006607-PA	ASTEI02686	7165.AGAP004725-PA	ASTEI08147	0	0	0.347	0.926	0.897	0.994
AGAP006130	eIF3-S5	1195322	1192413	7165.AGAP006130-PA	ASTEI02760	7165.AGAP002935-PA	ASTEI11014	0	0	0.545	0.957	0.764	0.994
AGAP008249-PA	AGAP002762-PA	1197283	1192259	7165.AGAP008249-PA	ASTEI03023	7165.AGAP002762-PA	ASTEI03145	0.265	0.791	0.87	0.91	0.509	0.994
AGAP011174-PA	AGAP001973-PB	1200035	1191529	7165.AGAP011174-PA	ASTEI05674	7165.AGAP001973-PB	ASTEI00316	0	0	0.754	0.961	0.509	0.994
RSSA_ANOGA	AGAP004422-PA	1200601	1193712	7165.AGAP011777-PA	ASTEI09193	7165.AGAP004422-PA	ASTEI04933	0	0	0.942	0.825	0.509	0.994
VATA_ANOGA	AGAP002401-PA	1192604	1191926	7165.AGAP003153-PA	ASTEI00222	7165.AGAP002401-PA	ASTEI08956	0	0	0.255	0.932	0.897	0.994
AGAP012135-PA	AGAP011423-PA	1200934	1200266	7165.AGAP012135-PA	ASTEI06048	7165.AGAP011423-PA	ASTEI06446	0	0	0.72	0.964	0.509	0.994
AGAP012135-PA	AGAP001973-PB	1200934	1191529	7165.AGAP012135-PA	ASTEI06048	7165.AGAP001973-PB	ASTEI00316	0	0	0.716	0.966	0.509	0.994
AGAP002481-PA	AGAP000616-PA	1192002	1190348	7165.AGAP002481-PA	ASTEI079290	7165.AGAP000616-PA	ASTEI04478	0	0	0.734	0.962	0.509	0.994
AGAP012135-PA	AGAP011174-PA	1200934	1200035	7165.AGAP012135-PA	ASTEI06048	7165.AGAP011174-PA	ASTEI05674	0	0	0.767	0.959	0.509	0.994
AGAP004653-PA	AGAP004031-PA	1193922	1193376	7165.AGAP004653-PA	ASTEI06933	7165.AGAP004031-PA	ASTEI07395	0.512	0	0.829	0.892	0.509	0.994
AGAP010251-PA	AGAP001399-PA	1199168	1191031	7165.AGAP010251-PA	ASTEI07897	7165.AGAP001399-PA	ASTEI07545	0	0	0.834	0.933	0.509	0.994
Dox-A2	AGAP004960-PA	1198039	1194213	7165.AGAP009082-PA	ASTEI071952	7165.AGAP004960-PA	ASTEI10933	0	0	0.736	0.964	0.509	0.994
eIF3-S9	AGAP006130	1200939	1195322	7165.AGAP012140-PA	ASTEI06043	7165.AGAP006130-PA	ASTEI02760	0	0	0.696	0.93	0.764	0.994
AGAP012135-PA	AGAP001995-PA	1200934	1191549	7165.AGAP012135-PA	ASTEI06048	7165.AGAP001995-PA	ASTEI00337	0	0	0.686	0.966	0.509	0.994
AGAP010039-PA	AGAP002170-PA	1198962	1191712	7165.AGAP010039-PA	ASTEI03941	7165.AGAP002170-PA	ASTEI00562	0.53	0	0.84	0.88	0.509	0.994
eIF3-S5	eIF3-S10	1192413	1191869	7165.AGAP002935-PA	ASTEI11014	7165.AGAP002340-PA	ASTEI04345	0	0	0.417	0.931	0.87	0.994
AGAP011423-PA	Dox-A2	1200266	1198039	7165.AGAP011423-PA	ASTEI06446	7165.AGAP009082-PA	ASTEI071952	0	0	0.723	0.963	0.509	0.994
AGAP005535-PA	AGAP001440-PA	1194751	1191069	7165.AGAP005535-PA	ASTEI02139	7165.AGAP001440-PA	ASTEI03633	0	0	0.679	0.966	0.509	0.994
AGAP002481-PA	AGAP001407-PA	1192002	1191039	7165.AGAP002481-PA	ASTEI079290	7165.AGAP001407-PA	ASTEI07553	0	0	0.727	0.963	0.509	0.994
AGAP005535-PA	AGAP001745-PA	1194751	1191349	7165.AGAP005535-PA	ASTEI02139	7165.AGAP001745-PA	ASTEI00033	0	0	0.675	0.966	0.509	0.994
AGAP008849-PA	AGAP004598-PA	1197818	1193871	7165.AGAP008849-PA	ASTEI05005	7165.AGAP004598-PA	ASTEI07467	0	0	0.942	0.101	0.9	0.994
AGAP011444-PA	AGAP010253-PA	1200286	1199170	7165.AGAP011444-PA	ASTEI06463	7165.AGAP010253-PA	ASTEI07899	0	0	0.837	0.932	0.509	0.994
AGAP010228-PA	AGAP002761-PA	1199145	1192258	7165.AGAP010228-PA	ASTEI07873	7165.AGAP002761-PA	ASTEI03146	0	0	0.753	0.811	0.897	0.994
AGAP006871-PA	AGAP003556-PA	1195987	1192964	7165.AGAP006871-PA	ASTEI04628	7165.AGAP003556-PA	ASTEI04387	0	0	0.942	0.815	0.509	0.994
AGAP005576-PA	AGAP002945-PA	1194791	1192421	7165.AGAP005576-PA	ASTEI02180	7165.AGAP002945-PA	ASTEI00498	0	0	0.623	0.966	0.604	0.994
eIF3-S9	eIF3-S5	1200939	1192413	7165.AGAP012140-PA	ASTEI06043	7165.AGAP002935-PA	ASTEI11014	0	0	0.476	0.895	0.897	0.993
AGAP012281	AGAP006607	1201074	1195738	7165.AGAP012281-PA	ASTEI02424	7165.AGAP006607-PA	ASTEI02686	0	0	0.851	0.872	0.672	0.993
eIF3-S8	eIF3-S5	1193988	1192413	7165.AGAP004725-PA	ASTEI08147	7165.AGAP002935-PA	ASTEI11014	0	0	0.358	0.911	0.897	0.993
AGAP011423-PA	AGAP003215-PA	1200266	1192662	7165.AGAP011423-PA	ASTEI06446	7165.AGAP003215-PA	ASTEI00005	0	0	0.822	0.929	0.509	0.993
RSSA_ANOGA	AGAP011298-PA	1200601	1200148	7165.AGAP011777-PA	ASTEI09193	7165.AGAP011298-PA	ASTEI04204	0	0	0.942	0.799	0.509	0.993
AGAP010039-PA	AGAP000794-PA	1198962	1190505	7165.AGAP010039-PA	ASTEI03941	7165.AGAP000794-PA	ASTEI01125	0	0	0.942	0.815	0.463	0.993
AGAP004960-PA	AGAP003215-PA	1194213	1192662	7165.AGAP004960-PA	ASTEI10933	7165.AGAP003215-PA	ASTEI00005	0	0	0.829	0.932	0.509	0.993
AGAP011131-PA	AGAP001138-PA	1199993	1190799	7165.AGAP011131-PA	ASTEI05637	7165.AGAP001138-PA	ASTEI09954	0	0	0.757	0.948	0.509	0.993
AGAP011298-PA	AGAP001911-PA	1200148	1191473	7165.AGAP011298-PA	ASTEI04204	7165.AGAP001911-PA	ASTEI08713	0	0	0.898	0.883	0.509	0.993
AGAP004715-PA	AGAP003321-PA	1193978	1192762	7165.AGAP004715-PA	ASTEI08157	7165.AGAP003321-PA	ASTEI00923	0	0	0.942	0	0.9	0.993
AGAP002170-PA	AGAP000794-PA	1191712	1190505	7165.AGAP002170-PA	ASTEI00562	7165.AGAP000794-PA	ASTEI01125	0	0	0.942	0.815	0.463	0.993
RL5_ANOGA	AGAP006871-PA	1197990	1195987	7165.AGAP009031-PA	ASTEI10247	7165.AGAP006871-PA	ASTEI04628	0	0	0.942	0.782	0.509	0.993
AGAP010174-PA	AGAP002396-PA	1199092	1191921	7165.AGAP010174-PA	ASTEI11136	7165.AGAP002396-PA	ASTEI08965	0	0	0.714	0.877	0.818	0.993
AGAP011374-PA	AGAP001267-PA	1200221	1190910	7165.AGAP011374-PA	ASTEI09512	7165.AGAP001267-PA	ASTEI10546	0	0	0.189	0.929	0.897	0.993
AGAP011174-PA	AGAP002481-PA	1200035	1192002	7165.AGAP011174-PA	ASTEI05674	7165.AGAP002481-PA	ASTEI079290	0	0	0.69	0.961	0.509	0.993
AGAP009642-PA	AGAP009323-PA	1198573	1198264	7165.AGAP009642-PA	ASTEI04705	7165.AGAP009323-PA	ASTEI09998	0.447	0.943	0.848	0.955	0	0.993
AGAP001745-PA	AGAP000616-PA	1191349	1190348	7165.AGAP001745-PA	ASTEI00033	7165.AGAP000616-PA	ASTEI04478	0	0	0.679	0.963	0.509	0.993
AGAP011077-PA	AGAP004422-PA	1199939	1193712	7165.AGAP011077-PA	ASTEI05576	7165.AGAP004422-PA	ASTEI04933	0	0	0.942	0.801	0.509	0.993
AGAP011444-PA	AGAP001973-PB	1200286	1191529	7165.AGAP011444-PA	ASTEI06463	7165.AGAP001973-PB	ASTEI00316	0	0	0.814	0.931	0.509	0.993
AGAP008329-PA	AGAP003556-PA	1197361	1192964	7165.AGAP008329-PA	ASTEI02958	7165.AGAP003556-PA	ASTEI04387	0	0	0.942	0.821	0.394	0.993
AGAP011423-PA	AGAP003008-PA	1200266	1192479	7165.AGAP011423-PA	ASTEI06446	7165.AGAP003008-PA	ASTEI03288	0	0	0.686	0.964	0.509	0.993
AGAP008916-PA	AGAP004422-PA	1197882	1193712	7165.AGAP008916-PA	ASTEI01907	7165.AGAP004422-PA	ASTEI04933	0	0	0.942	0.801	0.509	0.993
AGAP012281	AGAP011580	1201074	1200418	7165.AGAP012281-PA	ASTEI02424	7165.AGAP011580-PA	ASTEI03903	0	0	0.485	0.966	0.672	0.993
AGAP011580	AGAP006130	1200418	1195322	7165.AGAP011580-PA	ASTEI03903	7165.AGAP006130-PA	ASTEI02760	0	0	0.427	0.966	0.672	0.993
AGAP004798-PA	AGAP001399-PA	1194059	1191031	7165.AGAP004798-PA	ASTEI08082	7165.AGAP001399-PA	ASTEI07545	0	0	0.809	0.933	0.509	0.993
AGAP001440-PA	AGAP001407-PA	1191069	1191039	7165.AGAP001440-PA	ASTEI03633	7165.AGAP001407-PA	ASTEI07553	0	0	0.635	0.966	0.509	0.993
RS7_ANOGA	RL5_ANOGA	1199481	1197990	7165.AGAP010592-PA	ASTEI05335	7165.AGAP009031-PA	ASTEI10247	0	0	0.942	0.806	0.509	0.993
AGAP012281	eIF3-S8	1201074	1193988	7165.AGAP012281-PA	ASTEI02424	7165.AGAP004725-PA	ASTEI08147	0	0	0.41	0.957	0.764	0.993
AGAP006607	eIF3-S10	1195738	1191869	7165.AGAP006607-PA	ASTEI02686	7165.AGAP002340-PA	ASTEI04345	0	0	0.253	0.934	0.87	0.993
AGAP008249-PA	AGAP004238-PA	1197283	1193559	7165.AGAP008249-PA	ASTEI03023	7165.AGAP004238-PA	ASTEI03673	0.202	0.801	0.87	0.91	0.509	0.993
AgGp	AGAP001200-PA	1196994	1190852	7165.AGAP007939-PA	ASTEI07670	7165.AGAP001200-PA	ASTEI08036	0	0	0.942	0	0.9	0.993
AGAP003136-PA	AGAP000549-PA	1192589	1190291	7165.AGAP003136-PA	ASTEI00238	7165.AGAP000549-PA	ASTEI10573	0.358	0	0.478	0.659	0.948	0.993
AGAP010173-PA	AGAP001910-PA	1199091	1191472	7165.AGAP010173-PA	ASTEI11137	7165.AGAP001910-PA	ASTEI08714	0	0	0.942	0.897	0	0.993
AGAP011629-PA	AGAP006366-PA	1200454	1195505	7165.AGAP011629-PA	ASTEI10015	7165.AGAP006366-PA	ASTEI09419	0	0	0.132	0.875	0.948	0.993
AGAP007123-PA	AGAP003321-PA	1196230	1192762	7165.AGAP007123-PA	ASTEI06897	7165.AGAP003321-PA	ASTEI00923	0	0	0.942	0	0.9	0.993
AGAP007244	AGAP005221-PA	1196347	1194456	7165.AGAP007244-PA	ASTEI09715	7165.AGAP005221-PA	ASTEI06017	0	0	0.942	0.89	0	0.993
AGAP011629-PA	AGAP000549-PA	1200454	1190291	7165.AGAP011629-PA	ASTEI10015	7165.AGAP000549-PA	ASTEI10573	0.243	0	0.321	0.774	0.948	0.993
AGAP010174-PA	AGAP000434-PA	1199092	1190196	7165.AGAP010174-PA	ASTEI11136	7165.AGAP000434-PA	ASTEI01035	0	0	0.714	0.877	0.818	0.993
AGAP011077-PA	RL5_ANOGA	1199939	1197990	7165.AGAP011077-PA	ASTEI05576	7165.AGAP009031-PA	ASTEI10247	0	0	0.942	0.786	0.509	0.993
RL5_ANOGA	AGAP001911-PA	1197990	1191473	7165.AGAP009031-PA	ASTEI10247	7165.AGAP001911-PA	ASTEI08713	0	0	0.942	0.802	0.509	0.993
AGAP011173-PA	AGAP011077-PA	1200034	1199939	7165.AGAP011173-PA	ASTEI05673	7165.AGAP011077-PA	ASTEI05576	0	0	0.942	0.751	0.509	0.992
AGAP001745-PA	AGAP001407-PA	1191349	1191039	7165.AGAP001745-PA	ASTEI00033	7165.AGAP001407-PA	ASTEI07553	0	0	0.61	0.966	0.509	0.992
AGAP007406-PA	AGAP000883-PA	1196496	1190581	7165.AGAP007406-PA	ASTEI01359	7165.AGAP000883-PA	ASTEI03475	0	0	0.759	0.904	0.683	0.992
AGAP002183-PA	AGAP001939-PA	1191723	1191496	7165.AGAP002183-PA	ASTEI00574	7165.AGAP001939-PA	ASTEI10759	0	0	0.604	0.964	0.509	0.992
AGAP012281	eIF3-S9	1201074	1200939	7165.AGAP012281-PA	ASTEI02424	7165.AGAP012140-PA	ASTEI06043	0	0	0.542	0.935	0.764	0.992
AGAP008802-PA	AGAP007827-PB	1197773	1196884	7165.AGAP008802-PA	ASTEI05047	7165.AGAP007827-PB	ASTEI01631	0	0	0.942	0.875	0	0.992
AGAP010253-PA	AGAP003008-PA	1199170	1192479	7165.AGAP010253-PA	ASTEI07899	7165.AGAP003008-PA	ASTEI03288	0	0	0.564	0.966	0.509	0.992
AGAP008837-PA	AGAP000616-PA	1197807	1190348	7165.AGAP008837-PA	ASTEI05016	7165.AGAP000616-PA	ASTEI04478	0	0	0.612	0.966	0.509	0.992
AGAP012135-PA	AGAP004991-PA	1200934	1194244	7165.AGAP012135-PA	ASTEI06048	7165.AGAP004991-PA	ASTEI10795	0	0	0.594	0.964	0.509	0.992
AGAP005423-PA	AGAP003008-PA	1194647	1192479	7165.AGAP005423-PA	ASTEI02053	7165.AGAP003008-PA	ASTEI03288	0	0	0.593	0.964	0.509	0.992
AGAP010428-PA	AGAP002586-PA	1199338	1192101	7165.AGAP010428-PA	ASTEI09458	7165.AGAP002586-PA	ASTEI04059	0.214	0	0.833	0	0.948	0.992
AGAP008329-PA	RL8_ANOGA	1197361	1195007	7165.AGAP008329-PA	ASTEI02958	7165.AGAP005802-PA	ASTEI08489	0	0	0.942	0.804	0.394	0.992
AGAP011444-PA	AGAP002061-PA	1200286	1191608	7165.AGAP011444-PA	ASTEI06463	7165.AGAP002061-PA	ASTEI05539	0	0	0.807	0.929	0.509	0.992
AGAP006130	eIF3-S7	1195322	1191866	7165.AGAP006130-PA	ASTEI02760	7165.AGAP002337-PA	ASTEI04348	0	0	0.761	0.879	0.764	0.992
RS7_ANOGA	AGAP010173-PA	1199481	1199091	7165.AGAP010592-PA	ASTEI05335	7165.AGAP010173-PA	ASTEI11137	0	0	0.942	0.87	0	0.992
AGAP002378-PA	AGAP000180-PA	1191904	1189968	7165.AGAP002378-PA	ASTEI11316	7165.AGAP000180-PA	ASTEI10608	0	0	0.818	0.617	0.9	0.992
AGAP006885-PA	AGAP005549-PA	1196001	1194765	7165.AGAP006885-PA	ASTEI04616	7165.AGAP005549-PA	ASTEI02155	0	0	0.73	0.942	0.509	0.991
AGAP008816-PA	AGAP005535-PA	1197786	1194751	7165.AGAP008816-PA	ASTEI05036	7165.AGAP005535-PA	ASTEI02139	0	0	0.554	0.966	0.509	0.991
AGAP005423-PA	AGAP000616-PA	1194647	1190348	7165.AGAP005423-PA	ASTEI02053	7165.AGAP000616-PA	ASTEI04478	0	0	0.565	0.963	0.509	0.991
AGAP003008-PA	AGAP001973-PB	1192479	1191529	7165.AGAP003008-PA	ASTEI03288	7165.AGAP001973-PB	ASTEI00316	0	0	0.535	0.966	0.509	0.991
AGAP004708-PA	AGAP002945-PA	1193971	1192421	7165.AGAP004708-PA	ASTEI08159	7165.AGAP002945-PA	ASTEI00498	0	0	0.754	0.948	0.407	0.991
Dox-A2	AGAP005423-PA	1198039	1194647	7165.AGAP009082-PA	ASTEI071952	7165.AGAP005423-PA	ASTEI02053	0	0	0.578	0.963	0.509	0.991
BOP1_ANOGA	AGAP002171-PA	1196235	1191713	7165.AGAP007128-PA	ASTEI06902	7165.AGAP002171-PA	ASTEI00563	0	0	0.942	0.837	0.129	0.991
AGAP010156-PA	AGAP007309-PA	1199074	1196407	7165.AGAP010156-PA	ASTEI08305	7165.AGAP007309-PA	ASTEI01282	0	0	0.975	0.663	0	0.991
BOP1_ANOGA	AGAP002063-PA	1196235	1191610	7165.AGAP007128-PA	ASTEI06902	7165.AGAP002063-PA	ASTEI055272	0	0	0.942	0.837	0.129	0.991
AGAP001423-PA	AGAP000180-PA	1191055	1189968	7165.AGAP001423-PA	ASTEI03619	7165.AGAP000180-PA	ASTEI10608	0	0	0.975	0.689	0	0.991
AGAP010588-PA	AGAP002762-PA	1199477	1192259	7165.AGAP010588-PA	ASTEI05330	7165.AGAP002762-PA	ASTEI03145	0.236	0.775	0.837	0.901	0.509	0.991
AGAP004960-PA	AGAP001440-PA	1194213	1191069	7165.AGAP004960-PA	ASTEI10933	7165.AGAP001440-PA	ASTEI03633	0	0	0.555	0.966	0.509	0.991
AGAP005535-PA	AGAP004991-PA	1194751	1194244	7165.AGAP005535-PA	ASTEI02139	7165.AGAP004991-PA	ASTEI10795	0	0	0.582	0.964	0.509	0.991
AGAP011174-PA	AGAP001995-PA	1200035	1191549	7165.AGAP011174-PA	ASTEI05674	7165.AGAP001995-PA	ASTEI00337	0	0	0.757	0.931	0.509	0.991
AGAP011580	AGAP009204	1200418	1198154	7165.AGAP011580-PA	ASTEI03903	7165.AGAP009204-PA	ASTEI05231	0	0	0.323	0.966	0.672	0.991
RS7_ANOGA	AGAP008916-PA	1199481	1197882	7165.AGAP010592-PA	ASTEI05335	7165.AGAP008916-PA	ASTEI01907	0	0	0.942	0.724	0.509	0.991
AGAP002481-PA	AGAP002061-PA	1192002	1191608	7165.AGAP002481-PA	ASTEI079290	7165.AGAP002061-PA	ASTEI05539	0	0	0.56	0.964	0.509	0.991
AGAP011133-PA	AGAP009624-PA	1199995	1198555	7165.AGAP011133-PA	ASTEI05639	7165.AGAP009624-PA	ASTEI04721	0	0	0.975	0.66	0	0.991
AGAP012135-PA	AGAP008837-PA	1200934	1197807	7165.AGAP012135-PA	ASTEI06048	7165.AGAP008837-PA	ASTEI05016	0	0	0.554	0.966	0.509	0.991
AGAP010588-PA	AGAP004238-PA	1199477	1193559	7165.AGAP010588-PA	ASTEI05330	7165.AGAP004238-PA	ASTEI03673	0	0.751	0.837	0.901	0.509	0.991
AGAP012135-PA	AGAP003215-PA	1200934	1192662	7165.AGAP012135-PA	ASTEI06048	7165.AGAP003215-PA	ASTEI00005	0	0	0.772	0.931	0.509	0.991
AGAP002481-PA	AGAP001440-PA	1192002	1191069	7165.AGAP002481-PA	ASTEI079290	7165.AGAP001440-PA	ASTEI03633	0	0	0.482	0.964	0.509	0.99
AGAP010156-PA	AGAP007975-PA	1199074	1197030	7165.AGAP010156-PA	ASTEI08305	7165.AGAP007975-PA	ASTEI01739	0	0	0.842	0.42	0.9	0.99
AGAP001995-PA	AGAP000616-PA	1191549	1190348	7165.AGAP001995-PA	ASTEI00337	7165.AGAP000616-PA	ASTEI04478	0	0	0.464	0.966	0.509	0.99
AGAP010310-PA	AGAP009310-PA	1199222	1198251	7165.AGAP010310-PA	ASTEI06663	7165.AGAP009310-PA	ASTEI10006	0	0	0.48	0.964	0.509	0.99
AGAP012135-PA	AGAP002481-PA	1200934	1192002	7165.AGAP012135-PA	ASTEI06048	7165.AGAP002481-PA	ASTEI079290	0	0	0.485	0.966	0.509	0.99
AGAP010156-PA	AGAP000551-PA	1199074	1190293	7165.AGAP010156-PA	ASTEI08305	7165.AGAP000551-PA	ASTEI04429	0	0	0.975	0.641	0	0.99
AGAP007638-PA	AGAP002396-PA	1196701	1191921	7165.AGAP007638-PA	ASTEI01621	7165.AGAP002396-PA	ASTEI08965	0	0	0.59	0.877	0.818	0.99
RSSA_ANOGA	RL7A_ANOGA	1200601	1195155	7165.AGAP011777-PA	ASTEI09193	7165.AGAP005960-PA	ASTEI06346	0	0	0.942	0.701	0.509	0.99
AGAP009441-PA	RL5_ANOGA	1198376	1197990	7165.AGAP009441-PA	ASTEI07373	7165.AGAP009031-PA	ASTEI10247	0	0	0.942	0.801	0.245	0.99
AGAP011444-PA	AGAP011423-PA	1200286	1200266	7165.AGAP011444-PA	ASTEI06463	7165.AGAP011423-PA	ASTEI06446	0	0	0.758	0.929	0.509	0.99
AGAP003599-PA	AGAP001138-PA	1193004	1190799	7165.AGAP003599-PA	ASTEI04353	7165.AGAP001138-PA	ASTEI09954	0	0	0.838	0.887	0.509	0.99
eIF3-S9	AGAP011203-PA	1200939	1200064	7165.AGAP012140-PA	ASTEI06043	7165.AGAP011203-PA	ASTEI06804	0	0	0.271	0.878	0.897	0.99
AGAP003215-PA	AGAP002481-PA	1192662	1192002	7165.AGAP003215-PA	ASTEI00005	7165.AGAP002481-PA	ASTEI079290	0	0	0.754	0.931	0.509	0.99
AGAP008837-PA	AGAP003215-PA	1197807	1192662	7165.AGAP008837-PA	ASTEI05016	7165.AGAP003215-PA	ASTEI00005	0	0	0.753	0.931	0.509	0.99
AGAP011444-PA	AGAP001407-PA	1200286	1191039	7165.AGAP011444-PA	ASTEI06463	7165.AGAP001407-PA	ASTEI07553	0	0	0.754	0.93	0.509	0.99
AGAP003715-PA	AGAP003021-PA	1193104	1192491	7165.AGAP003715-PA	ASTEI08652	7165.AGAP003021-PA	ASTEI03300	0	0	0.192	0.966	0.683	0.99
AGAP011580	eIF3-S5	1200418	1192413	7165.AGAP011580-PA	ASTEI03903	7165.AGAP002935-PA	ASTEI11014	0	0	0.48	0.947	0.672	0.99
AGAP011077-PA	AGAP010173-PA	1199939	1199091	7165.AGAP011077-PA	ASTEI05576	7165.AGAP010173-PA	ASTEI11137	0	0	0.942	0.846	0	0.99
AGAP011723-PA	AGAP001299-PA	1200547	1190938	7165.AGAP011723-PA	ASTEI09189	7165.AGAP001299-PA	ASTEI05783	0.479	0.821	0.077	0.946	0.8	0.99
AGAP011423-PA	AGAP005535-PA	1200266	1194751	7165.AGAP011423-PA	ASTEI06446	7165.AGAP005535-PA	ASTEI02139	0	0	0.532	0.963	0.509	0.99
AGAP002061-PA	AGAP001973-PB	1191608	1191529	7165.AGAP002061-PA	ASTEI05539	7165.AGAP001973-PB	ASTEI00316	0	0	0.483	0.966	0.509	0.99
AGAP011298-PA	AGAP003768-PA	1200148	1193154	7165.AGAP011298-PA	ASTEI04204	7165.AGAP003768-PA	ASTEI00899	0	0	0.942	0.698	0.509	0.99
AGAP010253-PA	Dox-A2	1199170	1198039	7165.AGAP010253-PA	ASTEI07899	7165.AGAP009082-PA	ASTEI071952	0	0	0.504	0.964	0.509	0.99
AGAP012135-PA	AGAP010253-PA	1200934	1199170	7165.AGAP012135-PA	ASTEI06048	7165.AGAP010253-PA	ASTEI07899	0	0	0.486	0.966	0.509	0.99
AGAP010156-PA	AGAP006366-PA	1199074	1195505	7165.AGAP010156-PA	ASTEI08305	7165.AGAP006366-PA	ASTEI09419	0	0	0.975	0.641	0	0.99
AGAP007638-PA	AGAP000434-PA	1196701	1190196	7165.AGAP007638-PA	ASTEI01621	7165.AGAP000434-PA	ASTEI01035	0	0	0.59	0.877	0.818	0.99
RL7A_ANOGA	AGAP000739-PA	1195155	1190456	7165.AGAP005960-PA	ASTEI06346	7165.AGAP000739-PA	ASTEI07007	0	0	0.942	0.685	0.509	0.99
AGAP003215-PA	AGAP001745-PA	1192662	1191349	7165.AGAP003215-PA	ASTEI00005	7165.AGAP001745-PA	ASTEI00033	0	0	0.719	0.931	0.509	0.989
AGAP010257-PA	AGAP003768-PA	1199174	1193154	7165.AGAP010257-PA	ASTEI09829	7165.AGAP003768-PA	ASTEI00899	0	0	0.942	0.657	0.509	0.989
AGAP001745-PA	AGAP001440-PA	1191349	1191069	7165.AGAP001745-PA	ASTEI00033	7165.AGAP001440-PA	ASTEI03633	0	0	0.415	0.966	0.509	0.989
AGAP012135-PA	AGAP001745-PA	1200934	1191349	7165.AGAP012135-PA	ASTEI06048	7165.AGAP001745-PA	ASTEI00033	0	0	0.413	0.966	0.509	0.989
AGAP003008-PA	AGAP002481-PA	1192479	1192002	7165.AGAP003008-PA	ASTEI03288	7165.AGAP002481-PA	ASTEI079290	0	0	0.483	0.963	0.509	0.989
Dox-A2	AGAP001973-PB	1198039	1191529	7165.AGAP009082-PA	ASTEI071952	7165.AGAP001973-PB	ASTEI00316	0	0	0.44	0.964	0.509	0.989
RL7A_ANOGA	AGAP003768-PA	1195155	1193154	7165.AGAP005960-PA	ASTEI06346	7165.AGAP003768-PA	ASTEI00899	0	0	0.942	0.663	0.509	0.989
AGAP008916-PA	AGAP003768-PA	1197882	1193154	7165.AGAP008916-PA	ASTEI01907	7165.AGAP003768-PA	ASTEI00899	0	0	0.942	0.664	0.509	0.989
AGAP002061-PA	AGAP001745-PA	1191608	1191349	7165.AGAP002061-PA	ASTEI05539	7165.AGAP001745-PA	ASTEI00033	0	0	0.435	0.965	0.509	0.989
AGAP003711-PD	AGAP000721-PA	1193100	1190441	7165.AGAP003711-PD	ASTEI06994	7165.AGAP000721-PA	ASTEI04435	0	0	0.205	0.882	0.897	0.989
Dox-A2	AGAP008837-PA	1198039	1197807	7165.AGAP009082-PA	ASTEI071952	7165.AGAP008837-PA	ASTEI05016	0	0	0.459	0.964	0.509	0.989
AGAP010253-PA	AGAP000616-PA	1199170	1190348	7165.AGAP010253-PA	ASTEI07899	7165.AGAP000616-PA	ASTEI04478	0	0	0.441	0.964	0.509	0.989
AGAP002961-PA	AGAP002171-PA	1192436	1191713	7165.AGAP002961-PA	ASTEI00511	7165.AGAP002171-PA	ASTEI00563	0	0	0.92	0.874	0	0.989
RSSA_ANOGA	AGAP008916-PA	1200601	1197882	7165.AGAP011777-PA	ASTEI09193	7165.AGAP008916-PA	ASTEI01907	0	0	0.942	0.661	0.509	0.989
AGAP011677-PA	RL5_ANOGA	1200501	1197990	7165.AGAP011677-PA	ASTEI085593	7165.AGAP009031-PA	ASTEI10247	0	0	0.942	0.801	0.128	0.989
AGAP010172-PA	AGAP009105-PA	1199090	1198060	7165.AGAP010172-PA	ASTEI08291	7165.AGAP009105-PA	ASTEI07182	0	0	0.258	0.872	0.897	0.989
AGAP003215-PA	AGAP001973-PB	1192662	1191529	7165.AGAP003215-PA	ASTEI00005	7165.AGAP001973-PB	ASTEI00316	0	0	0.708	0.93	0.509	0.989
AGAP011077-PA	AGAP003556-PA	1199939	1192964	7165.AGAP011077-PA	ASTEI05576	7165.AGAP003556-PA	ASTEI04387	0	0	0.942	0.661	0.509	0.989
AGAP008916-PA	AGAP005061-PB	1197882	1194313	7165.AGAP008916-PA	ASTEI01907	7165.AGAP005061-PB	ASTEI08445	0	0	0.942	0.66	0.509	0.989
AGAP005535-PA	AGAP001995-PA	1194751	1191549	7165.AGAP005535-PA	ASTEI02139	7165.AGAP001995-PA	ASTEI00337	0	0	0.421	0.966	0.509	0.989
AGAP002961-PA	AGAP002063-PA	1192436	1191610	7165.AGAP002961-PA	ASTEI00511	7165.AGAP002063-PA	ASTEI055272	0	0	0.92	0.874	0	0.989
AGAP005535-PA	AGAP002481-PA	1194751	1192002	7165.AGAP005535-PA	ASTEI02139	7165.AGAP002481-PA	ASTEI079290	0	0	0.405	0.966	0.509	0.989
AGAP011077-PA	RL8_ANOGA	1199939	1195007	7165.AGAP011077-PA	ASTEI05576	7165.AGAP005802-PA	ASTEI08489	0	0	0.942	0.662	0.509	0.989
AGAP011551-PA	AGAP005263-PA	1200390	1194496	7165.AGAP011551-PA	ASTEI03878	7165.AGAP005263-PA	ASTEI05967	0	0	0.753	0.603	0.897	0.989
AGAP006607	AGAP005061-PB	1195738	1194313	7165.AGAP006607-PA	ASTEI02686	7165.AGAP005061-PB	ASTEI08445	0	0	0.647	0.942	0.509	0.989
AGAP008955-PA	AGAP000935-PA	1197920	1190627	7165.AGAP008955-PA	ASTEI01948	7165.AGAP000935-PA	ASTEI03504	0	0	0.846	0.887	0.436	0.989
AGAP001587-PA	AGAP000721-PA	1191202	1190441	7165.AGAP001587-PA	ASTEI05512	7165.AGAP000721-PA	ASTEI04435	0	0	0.205	0.882	0.897	0.989
AGAP005535-PA	AGAP001973-PB	1194751	1191529	7165.AGAP005535-PA	ASTEI02139	7165.AGAP001973-PB	ASTEI00316	0	0	0.439	0.966	0.509	0.989
AGAP011077-PA	AGAP010257-PA	1199939	1199174	7165.AGAP011077-PA	ASTEI05576	7165.AGAP010257-PA	ASTEI09829	0	0	0.942	0.66	0.509	0.989
AGAP008837-PA	AGAP005535-PA	1197807	1194751	7165.AGAP008837-PA	ASTEI05016	7165.AGAP005535-PA	ASTEI02139	0	0	0.447	0.964	0.509	0.989
AGAP011077-PA	AGAP002306-PA	1199939	1191837	7165.AGAP011077-PA	ASTEI05576	7165.AGAP002306-PA	ASTEI00185	0	0	0.942	0.66	0.509	0.989
AGAP002945-PA	AGAP000325-PB	1192421	1190098	7165.AGAP002945-PA	ASTEI00498	7165.AGAP000325-PB	ASTEI08818	0	0	0.788	0.888	0.604	0.989
AGAP010253-PA	AGAP001440-PA	1199170	1191069	7165.AGAP010253-PA	ASTEI07899	7165.AGAP001440-PA	ASTEI03633	0	0	0.355	0.966	0.509	0.988
AGAP001440-PA	AGAP000616-PA	1191069	1190348	7165.AGAP001440-PA	ASTEI03633	7165.AGAP000616-PA	ASTEI04478	0	0	0.422	0.964	0.509	0.988
AGAP012167-PA	AGAP001630-PA	1200961	1191243	7165.AGAP012167-PA	ASTEI10623	7165.AGAP001630-PA	ASTEI05709	0	0	0.942	0.126	0.8	0.988
AGAP009623-PA	AGAP001630-PA	1198554	1191243	7165.AGAP009623-PA	ASTEI04722	7165.AGAP001630-PA	ASTEI05709	0	0	0.83	0.391	0.9	0.988
AGAP005630-PA	AGAP001986-PA	1194841	1191541	7165.AGAP005630-PA	ASTEI02223	7165.AGAP001986-PA	ASTEI00330	0	0	0.11	0.885	0.897	0.988
Dox-A2	AGAP001995-PA	1198039	1191549	7165.AGAP009082-PA	ASTEI071952	7165.AGAP001995-PA	ASTEI00337	0	0	0.424	0.962	0.509	0.988
AGAP004192-PA	AGAP003715-PA	1193515	1193104	7165.AGAP004192-PA	ASTEI07645	7165.AGAP003715-PA	ASTEI08652	0	0	0	0.964	0.683	0.988
AGAP004944-PA	AGAP003715-PA	1194197	1193104	7165.AGAP004944-PA	ASTEI09055	7165.AGAP003715-PA	ASTEI08652	0	0	0	0.964	0.683	0.988
Dox-A2	AGAP004991-PA	1198039	1194244	7165.AGAP009082-PA	ASTEI071952	7165.AGAP004991-PA	ASTEI10795	0	0	0.414	0.963	0.509	0.988
Dox-A2	AGAP008816-PA	1198039	1197786	7165.AGAP009082-PA	ASTEI071952	7165.AGAP008816-PA	ASTEI05036	0	0	0.415	0.964	0.509	0.988
AGAP004991-PA	AGAP001440-PA	1194244	1191069	7165.AGAP004991-PA	ASTEI10795	7165.AGAP001440-PA	ASTEI03633	0	0	0.408	0.964	0.509	0.988
Dox-A2	AGAP005540-PA	1198039	1194756	7165.AGAP009082-PA	ASTEI071952	7165.AGAP005540-PA	ASTEI02145	0	0	0.405	0.964	0.509	0.988
AGAP001973-PB	AGAP001440-PA	1191529	1191069	7165.AGAP001973-PB	ASTEI00316	7165.AGAP001440-PA	ASTEI03633	0	0	0.353	0.966	0.509	0.988
AGAP006130	eIF3-S10	1195322	1191869	7165.AGAP006130-PA	ASTEI02760	7165.AGAP002340-PA	ASTEI04345	0	0	0.753	0.893	0.586	0.988
AGAP008837-PA	AGAP001440-PA	1197807	1191069	7165.AGAP008837-PA	ASTEI05016	7165.AGAP001440-PA	ASTEI03633	0	0	0.342	0.966	0.509	0.988
AGAP010586-PA	AGAP002945-PA	1199475	1192421	7165.AGAP010586-PA	ASTEI05328	7165.AGAP002945-PA	ASTEI00498	0	0	0.456	0.966	0.407	0.988
AGAP004960-PA	AGAP001745-PA	1194213	1191349	7165.AGAP004960-PA	ASTEI10933	7165.AGAP001745-PA	ASTEI00033	0	0	0.366	0.966	0.509	0.988
AGAP005540-PA	AGAP001407-PA	1194756	1191039	7165.AGAP005540-PA	ASTEI02145	7165.AGAP001407-PA	ASTEI07553	0	0	0.419	0.964	0.509	0.988
AGAP009834-PA	AGAP002880-PA	1198759	1192363	7165.AGAP009834-PA	ASTEI06526	7165.AGAP002880-PA	ASTEI00465	0	0	0.405	0.963	0.509	0.988
AGAP003008-PA	AGAP001745-PA	1192479	1191349	7165.AGAP003008-PA	ASTEI03288	7165.AGAP001745-PA	ASTEI00033	0	0	0.369	0.966	0.509	0.988
AGAP011174-PA	AGAP001440-PA	1200035	1191069	7165.AGAP011174-PA	ASTEI05674	7165.AGAP001440-PA	ASTEI03633	0	0	0.424	0.961	0.509	0.988
AGAP002945-PA	AGAP000883-PA	1192421	1190581	7165.AGAP002945-PA	ASTEI00498	7165.AGAP000883-PA	ASTEI03475	0	0	0.679	0.95	0.282	0.987
AGAP011131-PA	AGAP005134-PA	1199993	1194376	7165.AGAP011131-PA	ASTEI05637	7165.AGAP005134-PA	ASTEI10101	0	0	0.405	0.962	0.509	0.987
AGAP005535-PA	AGAP005423-PA	1194751	1194647	7165.AGAP005535-PA	ASTEI02139	7165.AGAP005423-PA	ASTEI02053	0	0	0.349	0.963	0.509	0.987
AGAP010147-PA	AGAP001799-PA	1199067	1191396	7165.AGAP010147-PA	ASTEI08310	7165.AGAP001799-PA	ASTEI00121	0	0	0.942	0.661	0.427	0.987
AGAP010188-PA	AGAP001424-PA	1199105	1191056	7165.AGAP010188-PA	ASTEI08277	7165.AGAP001424-PA	ASTEI03620	0	0	0.85	0.891	0.284	0.987
AGAP011203-PA	AGAP006607	1200064	1195738	7165.AGAP011203-PA	ASTEI06804	7165.AGAP006607-PA	ASTEI02686	0	0	0.12	0.872	0.897	0.987
AGAP006885-PA	AGAP001234-PA	1196001	1190882	7165.AGAP006885-PA	ASTEI04616	7165.AGAP001234-PA	ASTEI08070	0	0	0.679	0.929	0.509	0.987
AGAP011580	eIF3-S8	1200418	1193988	7165.AGAP011580-PA	ASTEI03903	7165.AGAP004725-PA	ASTEI08147	0	0	0.112	0.962	0.672	0.987
AGAP011444-PA	AGAP003008-PA	1200286	1192479	7165.AGAP011444-PA	ASTEI06463	7165.AGAP003008-PA	ASTEI03288	0	0	0.677	0.93	0.509	0.987
AGAP003768-PA	AGAP002306-PA	1193154	1191837	7165.AGAP003768-PA	ASTEI00899	7165.AGAP002306-PA	ASTEI00185	0.289	0	0.942	0.459	0.509	0.987
AGAP010253-PA	AGAP005535-PA	1199170	1194751	7165.AGAP010253-PA	ASTEI07899	7165.AGAP005535-PA	ASTEI02139	0	0	0.337	0.964	0.509	0.987
AGAP006885-PA	AGAP001519-PA	1196001	1191140	7165.AGAP006885-PA	ASTEI04616	7165.AGAP001519-PA	ASTEI05465	0	0	0.679	0.929	0.509	0.987
AGAP010156-PA	AGAP009510-PA	1199074	1198441	7165.AGAP010156-PA	ASTEI08305	7165.AGAP009510-PA	ASTEI03832	0	0	0.835	0.324	0.9	0.987
AGAP005540-PA	AGAP002061-PA	1194756	1191608	7165.AGAP005540-PA	ASTEI02145	7165.AGAP002061-PA	ASTEI05539	0	0	0.359	0.964	0.509	0.987
AGAP007699-PA	AGAP002982-PA	1196759	1192454	7165.AGAP007699-PA	ASTEI01564	7165.AGAP002982-PA	ASTEI03258	0	0	0.432	0.963	0.448	0.987
AGAP010876-PA	AGAP004002-PA	1199752	1193352	7165.AGAP010876-PA	ASTEI09007	7165.AGAP004002-PA	ASTEI08224	0.233	0	0.942	0.661	0.245	0.987
eIF3-S10	eIF3-S7	1191869	1191866	7165.AGAP002340-PA	ASTEI04345	7165.AGAP002337-PA	ASTEI04348	0	0	0.719	0.655	0.87	0.986
AGAP010253-PA	AGAP003215-PA	1199170	1192662	7165.AGAP010253-PA	ASTEI07899	7165.AGAP003215-PA	ASTEI00005	0	0	0.64	0.931	0.509	0.986
AGAP011173-PA	AGAP009441-PA	1200034	1198376	7165.AGAP011173-PA	ASTEI05673	7165.AGAP009441-PA	ASTEI07373	0	0	0.942	0.717	0.245	0.986
AGAP001973-PB	AGAP000616-PA	1191529	1190348	7165.AGAP001973-PB	ASTEI00316	7165.AGAP000616-PA	ASTEI04478	0	0	0.32	0.964	0.509	0.986
AGAP010039-PA	AGAP006456-PA	1198962	1195592	7165.AGAP010039-PA	ASTEI03941	7165.AGAP006456-PA	ASTEI10140	0	0	0.817	0.879	0.452	0.986
AGAP010253-PA	AGAP001745-PA	1199170	1191349	7165.AGAP010253-PA	ASTEI07899	7165.AGAP001745-PA	ASTEI00033	0	0	0.262	0.966	0.509	0.986
AGAP008816-PA	AGAP001440-PA	1197786	1191069	7165.AGAP008816-PA	ASTEI05036	7165.AGAP001440-PA	ASTEI03633	0	0	0.264	0.966	0.509	0.986
AGAP006383-PA	AGAP000434-PA	1195522	1190196	7165.AGAP006383-PA	ASTEI09438	7165.AGAP000434-PA	ASTEI01035	0	0	0.461	0.877	0.818	0.986
AGAP011423-PA	AGAP001745-PA	1200266	1191349	7165.AGAP011423-PA	ASTEI06446	7165.AGAP001745-PA	ASTEI00033	0	0	0.313	0.964	0.509	0.986
AGAP004443-PA	ARM_ANOGA	1193732	1190723	7165.AGAP004443-PA	ASTEI04913	7165.AGAP001043-PA	ASTEI03603	0	0	0	0.872	0.897	0.986
AGAP012281	eIF3-S10	1201074	1191869	7165.AGAP012281-PA	ASTEI02424	7165.AGAP002340-PA	ASTEI04345	0	0	0.421	0.949	0.586	0.986
AGAP005418-PA	AGAP002945-PA	1194642	1192421	7165.AGAP005418-PA	ASTEI02048	7165.AGAP002945-PA	ASTEI00498	0	0	0.07	0.966	0.604	0.986
AGAP005134-PA	AGAP001138-PA	1194376	1190799	7165.AGAP005134-PA	ASTEI10101	7165.AGAP001138-PA	ASTEI09954	0	0	0.631	0.931	0.509	0.986
AGAP006456-PA	AGAP000794-PA	1195592	1190505	7165.AGAP006456-PA	ASTEI10140	7165.AGAP000794-PA	ASTEI01125	0.439	0	0.669	0.874	0.509	0.986
AGAP011423-PA	AGAP001440-PA	1200266	1191069	7165.AGAP011423-PA	ASTEI06446	7165.AGAP001440-PA	ASTEI03633	0	0	0.284	0.964	0.509	0.986
AGAP001973-PB	AGAP001745-PA	1191529	1191349	7165.AGAP001973-PB	ASTEI00316	7165.AGAP001745-PA	ASTEI00033	0	0	0.265	0.966	0.509	0.986
AGAP001995-PA	AGAP001440-PA	1191549	1191069	7165.AGAP001995-PA	ASTEI00337	7165.AGAP001440-PA	ASTEI03633	0	0	0.271	0.966	0.509	0.986
AGAP008837-PA	AGAP001745-PA	1197807	1191349	7165.AGAP008837-PA	ASTEI05016	7165.AGAP001745-PA	ASTEI00033	0	0	0.266	0.966	0.509	0.986
AGAP008816-PA	AGAP001745-PA	1197786	1191349	7165.AGAP008816-PA	ASTEI05036	7165.AGAP001745-PA	ASTEI00033	0	0	0.256	0.966	0.509	0.986
AGAP006383-PA	AGAP002396-PA	1195522	1191921	7165.AGAP006383-PA	ASTEI09438	7165.AGAP002396-PA	ASTEI08965	0	0	0.461	0.877	0.818	0.986
AGAP010428-PA	AgGp	1199338	1196994	7165.AGAP010428-PA	ASTEI09458	7165.AGAP007939-PA	ASTEI07670	0	0	0.867	0.095	0.9	0.986
AGAP005423-PA	AGAP001440-PA	1194647	1191069	7165.AGAP005423-PA	ASTEI02053	7165.AGAP001440-PA	ASTEI03633	0	0	0.302	0.964	0.509	0.986
AGAP008955-PA	AGAP005558-PA	1197920	1194773	7165.AGAP008955-PA	ASTEI01948	7165.AGAP005558-PA	ASTEI02163	0	0	0.846	0.881	0.286	0.985
AGAP011077-PA	AGAP001805-PA	1199939	1191402	7165.AGAP011077-PA	ASTEI05576	7165.AGAP001805-PA	ASTEI00128	0	0	0.942	0.518	0.509	0.985
Arc-p34	AGAP005110-PA	1198107	1194353	7165.AGAP009154-PA	ASTEI06168	7165.AGAP005110-PA	ASTEI07252	0	0	0.258	0.963	0.509	0.985
AGAP005540-PA	AGAP004960-PA	1194756	1194213	7165.AGAP005540-PA	ASTEI02145	7165.AGAP004960-PA	ASTEI10933	0	0	0.221	0.964	0.509	0.985
AGAP010310-PA	AGAP005061-PB	1199222	1194313	7165.AGAP010310-PA	ASTEI06663	7165.AGAP005061-PB	ASTEI08445	0	0	0.174	0.966	0.509	0.985
AGAP005540-PA	AGAP005535-PA	1194756	1194751	7165.AGAP005540-PA	ASTEI02145	7165.AGAP005535-PA	ASTEI02139	0	0	0.261	0.964	0.509	0.985
eIF3-S5	eIF3-S7	1192413	1191866	7165.AGAP002935-PA	ASTEI11014	7165.AGAP002337-PA	ASTEI04348	0	0	0.756	0.459	0.897	0.985
AGAP001995-PA	AGAP001745-PA	1191549	1191349	7165.AGAP001995-PA	ASTEI00337	7165.AGAP001745-PA	ASTEI00033	0	0	0.186	0.966	0.509	0.985
AGAP005423-PA	AGAP001745-PA	1194647	1191349	7165.AGAP005423-PA	ASTEI02053	7165.AGAP001745-PA	ASTEI00033	0	0	0.265	0.963	0.509	0.985
AGAP006456-PA	AGAP001653-PA	1195592	1191264	7165.AGAP006456-PA	ASTEI10140	7165.AGAP001653-PA	ASTEI05686	0	0	0.754	0.889	0.509	0.985
RL5_ANOGA	AGAP005991-PA	1197990	1195185	7165.AGAP009031-PA	ASTEI10247	7165.AGAP005991-PA	ASTEI06323	0	0	0.942	0.526	0.509	0.985
AGAP007131-PA	AGAP001267-PA	1196238	1190910	7165.AGAP007131-PA	ASTEI06906	7165.AGAP001267-PA	ASTEI10546	0	0	0.189	0.966	0.509	0.985
AGAP011444-PA	AGAP011174-PA	1200286	1200035	7165.AGAP011444-PA	ASTEI06463	7165.AGAP011174-PA	ASTEI05674	0	0	0.754	0.892	0.509	0.985
RSSA_ANOGA	AGAP010257-PA	1200601	1199174	7165.AGAP011777-PA	ASTEI09193	7165.AGAP010257-PA	ASTEI09829	0	0	0.942	0.54	0.509	0.985
AGAP003215-PA	AGAP001995-PA	1192662	1191549	7165.AGAP003215-PA	ASTEI00005	7165.AGAP001995-PA	ASTEI00337	0	0	0.613	0.932	0.509	0.985
AGAP008802-PA	AGAP001420-PA	1197773	1191052	7165.AGAP008802-PA	ASTEI05047	7165.AGAP001420-PA	ASTEI03617	0	0	0.837	0.204	0.9	0.985
AGAP007217-PA	AGAP005549-PA	1196321	1194765	7165.AGAP007217-PA	ASTEI09703	7165.AGAP005549-PA	ASTEI02155	0	0	0.268	0.964	0.509	0.985
AGAP007217-PA	AGAP003085-PA	1196321	1192549	7165.AGAP007217-PA	ASTEI09703	7165.AGAP003085-PA	ASTEI00283	0	0	0.229	0.964	0.509	0.985
AGAP009204	AGAP006607	1198154	1195738	7165.AGAP009204-PA	ASTEI05231	7165.AGAP006607-PA	ASTEI02686	0	0	0.754	0.459	0.897	0.985
AGAP008908-PA	AGAP005110-PA	1197874	1194353	7165.AGAP008908-PA	ASTEI01898	7165.AGAP005110-PA	ASTEI07252	0	0	0.191	0.963	0.509	0.984
AGAP009004-PA	AGAP002961-PA	1197964	1192436	7165.AGAP009004-PA	ASTEI07320	7165.AGAP002961-PA	ASTEI00511	0	0	0.942	0.743	0	0.984
AGAP008816-PA	AGAP005540-PA	1197786	1194756	7165.AGAP008816-PA	ASTEI05036	7165.AGAP005540-PA	ASTEI02145	0	0	0.17	0.964	0.509	0.984
AGAP008837-PA	AGAP005540-PA	1197807	1194756	7165.AGAP008837-PA	ASTEI05016	7165.AGAP005540-PA	ASTEI02145	0	0	0.174	0.964	0.509	0.984
AGAP011677-PA	AGAP011173-PA	1200501	1200034	7165.AGAP011677-PA	ASTEI085593	7165.AGAP011173-PA	ASTEI05673	0	0	0.942	0.717	0.128	0.984
AGAP008816-PA	AGAP003215-PA	1197786	1192662	7165.AGAP008816-PA	ASTEI05036	7165.AGAP003215-PA	ASTEI00005	0	0	0.562	0.932	0.509	0.984
AGAP005540-PA	AGAP003008-PA	1194756	1192479	7165.AGAP005540-PA	ASTEI02145	7165.AGAP003008-PA	ASTEI03288	0	0	0.18	0.964	0.509	0.984
AGAP006942-PA	AGAP000300-PA	1196054	1190075	7165.AGAP006942-PA	ASTEI02604	7165.AGAP000300-PA	ASTEI07834	0	0	0.975	0.41	0	0.984
AGAP005540-PA	AGAP001440-PA	1194756	1191069	7165.AGAP005540-PA	ASTEI02145	7165.AGAP001440-PA	ASTEI03633	0	0	0.205	0.964	0.509	0.984
RSSA_ANOGA	AGAP010310-PA	1200601	1199222	7165.AGAP011777-PA	ASTEI09193	7165.AGAP010310-PA	ASTEI06663	0	0	0.14	0.966	0.509	0.984
AGAP002481-PA	AGAP001973-PB	1192002	1191529	7165.AGAP002481-PA	ASTEI079290	7165.AGAP001973-PB	ASTEI00316	0	0	0.203	0.963	0.509	0.984
AGAP004991-PA	AGAP001745-PA	1194244	1191349	7165.AGAP004991-PA	ASTEI10795	7165.AGAP001745-PA	ASTEI00033	0	0	0.199	0.964	0.509	0.984
AGAP004877-PA	AGAP001799-PA	1194136	1191396	7165.AGAP004877-PA	ASTEI05916	7165.AGAP001799-PA	ASTEI00121	0	0	0.942	0.661	0.285	0.984
AGAP010253-PA	AGAP005540-PA	1199170	1194756	7165.AGAP010253-PA	ASTEI07899	7165.AGAP005540-PA	ASTEI02145	0	0	0.174	0.964	0.509	0.984
AGAP012135-PA	AGAP005540-PA	1200934	1194756	7165.AGAP012135-PA	ASTEI06048	7165.AGAP005540-PA	ASTEI02145	0	0	0.185	0.964	0.509	0.984
AGAP010310-PA	RS11_ANOGA	1199222	1198921	7165.AGAP010310-PA	ASTEI06663	7165.AGAP009998-PA	ASTEI03980	0	0	0.127	0.966	0.509	0.984
AGAP004055-PA	AGAP000551-PA	1193390	1190293	7165.AGAP004055-PA	ASTEI07075	7165.AGAP000551-PA	ASTEI04429	0.442	0	0.485	0.904	0.509	0.984
AGAP007217-PA	AGAP006885-PA	1196321	1196001	7165.AGAP007217-PA	ASTEI09703	7165.AGAP006885-PA	ASTEI04616	0	0	0.192	0.964	0.509	0.984
AGAP011174-PA	AGAP005540-PA	1200035	1194756	7165.AGAP011174-PA	ASTEI05674	7165.AGAP005540-PA	ASTEI02145	0	0	0.169	0.964	0.509	0.984
AGAP005540-PA	AGAP001973-PB	1194756	1191529	7165.AGAP005540-PA	ASTEI02145	7165.AGAP001973-PB	ASTEI00316	0	0	0.187	0.964	0.509	0.984
AGAP010536-PA	BOP1_ANOGA	1199429	1196235	7165.AGAP010536-PA	ASTEI07105	7165.AGAP007128-PA	ASTEI06902	0	0	0.942	0.743	0	0.984
AGAP009929-PA	AGAP007699-PA	1198852	1196759	7165.AGAP009929-PA	ASTEI09737	7165.AGAP007699-PA	ASTEI01564	0	0	0.089	0.877	0.863	0.983
RSSA_ANOGA	AGAP011173-PA	1200601	1200034	7165.AGAP011777-PA	ASTEI09193	7165.AGAP011173-PA	ASTEI05673	0	0	0.942	0.459	0.509	0.983
AGAP010267-PA	AGAP002101-PA	1199183	1191647	7165.AGAP010267-PA	ASTEI11163	7165.AGAP002101-PA	ASTEI00405	0	0	0.43	0.965	0.245	0.983
RSSA_ANOGA	AGAP002306-PA	1200601	1191837	7165.AGAP011777-PA	ASTEI09193	7165.AGAP002306-PA	ASTEI00185	0	0	0.942	0.459	0.509	0.983
AGAP007082-PA	AGAP002170-PA	1196189	1191712	7165.AGAP007082-PA	ASTEI06854	7165.AGAP002170-PA	ASTEI00562	0	0	0.887	0.734	0.509	0.983
RSSA_ANOGA	AGAP001805-PA	1200601	1191402	7165.AGAP011777-PA	ASTEI09193	7165.AGAP001805-PA	ASTEI00128	0	0	0.942	0.459	0.509	0.983
AGAP005540-PA	AGAP002481-PA	1194756	1192002	7165.AGAP005540-PA	ASTEI02145	7165.AGAP002481-PA	ASTEI079290	0	0	0.132	0.964	0.509	0.983
AGAP011173-PA	AGAP000739-PA	1200034	1190456	7165.AGAP011173-PA	ASTEI05673	7165.AGAP000739-PA	ASTEI07007	0	0	0.942	0.459	0.509	0.983
RSSA_ANOGA	AGAP005991-PA	1200601	1195185	7165.AGAP011777-PA	ASTEI09193	7165.AGAP005991-PA	ASTEI06323	0	0	0.942	0.459	0.509	0.983
AGAP001423-PA	AGAP001065-PA	1191055	1190738	7165.AGAP001423-PA	ASTEI03619	7165.AGAP001065-PA	ASTEI07756	0	0	0.836	0.097	0.9	0.983
AGAP001805-PA	AGAP000739-PA	1191402	1190456	7165.AGAP001805-PA	ASTEI00128	7165.AGAP000739-PA	ASTEI07007	0	0	0.942	0.459	0.509	0.983
AGAP011077-PA	AGAP005991-PA	1199939	1195185	7165.AGAP011077-PA	ASTEI05576	7165.AGAP005991-PA	ASTEI06323	0	0	0.942	0.459	0.509	0.983
AGAP009539-PA	AGAP007810-PA	1198470	1196868	7165.AGAP009539-PA	ASTEI03803	7165.AGAP007810-PA	ASTEI01645	0	0	0.942	0.675	0.193	0.983
AGAP004422-PA	AGAP000739-PA	1193712	1190456	7165.AGAP004422-PA	ASTEI04933	7165.AGAP000739-PA	ASTEI07007	0	0	0.942	0.459	0.509	0.983
AGAP012284-PA	AGAP000739-PA	1201077	1190456	7165.AGAP012284-PA	ASTEI02421	7165.AGAP000739-PA	ASTEI07007	0	0	0.942	0.459	0.509	0.983
AGAP010257-PA	AGAP000739-PA	1199174	1190456	7165.AGAP010257-PA	ASTEI09829	7165.AGAP000739-PA	ASTEI07007	0	0	0.942	0.459	0.509	0.983
AGAP010310-PA	RS3A_ANOGA	1199222	1192940	7165.AGAP010310-PA	ASTEI06663	7165.AGAP003532-PA	ASTEI09336	0	0	0.112	0.966	0.509	0.983
AGAP008916-PA	AGAP000739-PA	1197882	1190456	7165.AGAP008916-PA	ASTEI01907	7165.AGAP000739-PA	ASTEI07007	0	0	0.942	0.459	0.509	0.983
RL5_ANOGA	AGAP001805-PA	1197990	1191402	7165.AGAP009031-PA	ASTEI10247	7165.AGAP001805-PA	ASTEI00128	0	0	0.942	0.459	0.509	0.983
AGAP009624-PA	AGAP009539-PA	1198555	1198470	7165.AGAP009624-PA	ASTEI04721	7165.AGAP009539-PA	ASTEI03803	0	0	0.837	0.085	0.9	0.983
AGAP005221-PA	AGAP002063-PA	1194456	1191610	7165.AGAP005221-PA	ASTEI06017	7165.AGAP002063-PA	ASTEI055272	0	0	0.878	0.87	0	0.983
RSSA_ANOGA	AGAP001911-PA	1200601	1191473	7165.AGAP011777-PA	ASTEI09193	7165.AGAP001911-PA	ASTEI08713	0	0	0.942	0.459	0.509	0.983
AGAP002306-PA	AGAP000739-PA	1191837	1190456	7165.AGAP002306-PA	ASTEI00185	7165.AGAP000739-PA	ASTEI07007	0	0	0.942	0.459	0.509	0.983
AGAP005991-PA	AGAP005061-PB	1195185	1194313	7165.AGAP005991-PA	ASTEI06323	7165.AGAP005061-PB	ASTEI08445	0	0	0.942	0.459	0.509	0.983
AGAP012284-PA	RSSA_ANOGA	1201077	1200601	7165.AGAP012284-PA	ASTEI02421	7165.AGAP011777-PA	ASTEI09193	0	0	0.942	0.459	0.509	0.983
RSSA_ANOGA	RL8_ANOGA	1200601	1195007	7165.AGAP011777-PA	ASTEI09193	7165.AGAP005802-PA	ASTEI08489	0	0	0.942	0.459	0.509	0.983
AGAP012284-PA	AGAP011077-PA	1201077	1199939	7165.AGAP012284-PA	ASTEI02421	7165.AGAP011077-PA	ASTEI05576	0	0	0.942	0.459	0.509	0.983
AGAP005061-PB	AGAP001805-PA	1194313	1191402	7165.AGAP005061-PB	ASTEI08445	7165.AGAP001805-PA	ASTEI00128	0	0	0.942	0.459	0.509	0.983
RS7_ANOGA	AGAP010310-PA	1199481	1199222	7165.AGAP010592-PA	ASTEI05335	7165.AGAP010310-PA	ASTEI06663	0	0	0.089	0.966	0.509	0.983
AGAP008837-PA	AGAP002481-PA	1197807	1192002	7165.AGAP008837-PA	ASTEI05016	7165.AGAP002481-PA	ASTEI079290	0	0	0.133	0.964	0.509	0.983
AGAP005221-PA	AGAP002171-PA	1194456	1191713	7165.AGAP005221-PA	ASTEI06017	7165.AGAP002171-PA	ASTEI00563	0	0	0.878	0.87	0	0.983
AGAP005540-PA	AGAP005423-PA	1194756	1194647	7165.AGAP005540-PA	ASTEI02145	7165.AGAP005423-PA	ASTEI02053	0	0	0.163	0.964	0.509	0.983
AGAP005991-PA	AGAP000739-PA	1195185	1190456	7165.AGAP005991-PA	ASTEI06323	7165.AGAP000739-PA	ASTEI07007	0	0	0.942	0.459	0.509	0.983
RL8_ANOGA	AGAP000739-PA	1195007	1190456	7165.AGAP005802-PA	ASTEI08489	7165.AGAP000739-PA	ASTEI07007	0	0	0.942	0.459	0.509	0.983
AGAP011077-PA	RL7A_ANOGA	1199939	1195155	7165.AGAP011077-PA	ASTEI05576	7165.AGAP005960-PA	ASTEI06346	0	0	0.942	0.459	0.509	0.983
AGAP011424-PA	AGAP010310-PA	1200267	1199222	7165.AGAP011424-PA	ASTEI06447	7165.AGAP010310-PA	ASTEI06663	0	0	0.109	0.966	0.509	0.983
AGAP012167-PA	AGAP004596-PA	1200961	1193869	7165.AGAP012167-PA	ASTEI10623	7165.AGAP004596-PA	ASTEI07469	0	0	0.921	0	0.8	0.983
RSSA_ANOGA	RL5_ANOGA	1200601	1197990	7165.AGAP011777-PA	ASTEI09193	7165.AGAP009031-PA	ASTEI10247	0	0	0.942	0.459	0.509	0.983
AGAP004991-PA	AGAP002481-PA	1194244	1192002	7165.AGAP004991-PA	ASTEI10795	7165.AGAP002481-PA	ASTEI079290	0	0	0.263	0.959	0.509	0.983
AGAP011423-PA	AGAP005540-PA	1200266	1194756	7165.AGAP011423-PA	ASTEI06446	7165.AGAP005540-PA	ASTEI02145	0	0	0.135	0.964	0.509	0.983
AGAP005540-PA	AGAP000616-PA	1194756	1190348	7165.AGAP005540-PA	ASTEI02145	7165.AGAP000616-PA	ASTEI04478	0	0	0.135	0.964	0.509	0.983
AGAP005540-PA	AGAP001745-PA	1194756	1191349	7165.AGAP005540-PA	ASTEI02145	7165.AGAP001745-PA	ASTEI00033	0	0	0.13	0.964	0.509	0.983
AGAP007827-PB	AGAP001420-PA	1196884	1191052	7165.AGAP007827-PB	ASTEI01631	7165.AGAP001420-PA	ASTEI03617	0	0	0.753	0.401	0.9	0.983
RL8_ANOGA	AGAP005061-PB	1195007	1194313	7165.AGAP005802-PA	ASTEI08489	7165.AGAP005061-PB	ASTEI08445	0	0	0.942	0.459	0.509	0.983
AGAP011298-PA	AGAP004422-PA	1200148	1193712	7165.AGAP011298-PA	ASTEI04204	7165.AGAP004422-PA	ASTEI04933	0	0	0.942	0.459	0.509	0.983
AGAP003768-PA	AGAP001805-PA	1193154	1191402	7165.AGAP003768-PA	ASTEI00899	7165.AGAP001805-PA	ASTEI00128	0	0	0.942	0.459	0.509	0.983
RL5_ANOGA	RS3A_ANOGA	1197990	1192940	7165.AGAP009031-PA	ASTEI10247	7165.AGAP003532-PA	ASTEI09336	0	0	0.942	0.459	0.509	0.983
AGAP012167-PA	AGAP005860-PA	1200961	1195063	7165.AGAP012167-PA	ASTEI10623	7165.AGAP005860-PA	ASTEI06836	0	0	0.835	0.097	0.9	0.983
AGAP028012-PA	AGAP003648-PA	1202408	1193048	7165.AGAP028012-PA	ASTEI05904	7165.AGAP003648-PA	ASTEI07407	0	0	0.942	0.675	0.193	0.983
RL5_ANOGA	AGAP000739-PA	1197990	1190456	7165.AGAP009031-PA	ASTEI10247	7165.AGAP000739-PA	ASTEI07007	0	0	0.942	0.459	0.509	0.983
AGAP005540-PA	AGAP001995-PA	1194756	1191549	7165.AGAP005540-PA	ASTEI02145	7165.AGAP001995-PA	ASTEI00337	0	0	0.138	0.964	0.509	0.983
AGAP004422-PA	AGAP002437-PA	1193712	1191961	7165.AGAP004422-PA	ASTEI04933	7165.AGAP002437-PA	ASTEI00735	0	0	0.942	0.459	0.509	0.983
gammaCop	AGAP004798-PA	1198238	1194059	7165.AGAP009291-PA	ASTEI10282	7165.AGAP004798-PA	ASTEI08082	0	0	0.529	0.931	0.509	0.982
AGAP002945-PA	AGAP000300-PA	1192421	1190075	7165.AGAP002945-PA	ASTEI00498	7165.AGAP000300-PA	ASTEI07834	0	0	0.537	0.964	0	0.982
AGAP003715-PA	AGAP001267-PA	1193104	1190910	7165.AGAP003715-PA	ASTEI08652	7165.AGAP001267-PA	ASTEI10546	0	0	0.139	0.941	0.683	0.982
AGAP010251-PA	AGAP006625-PA	1199168	1195756	7165.AGAP010251-PA	ASTEI07897	7165.AGAP006625-PA	ASTEI02668	0	0	0.109	0.964	0.509	0.982
AGAP007532-PA	AGAP007474-PA	1196599	1196544	7165.AGAP007532-PA	ASTEI01439	7165.AGAP007474-PA	ASTEI01394	0	0	0.055	0.966	0.509	0.982
AGAP008816-PA	AGAP002481-PA	1197786	1192002	7165.AGAP008816-PA	ASTEI05036	7165.AGAP002481-PA	ASTEI079290	0	0	0.199	0.959	0.509	0.982
AGAP009546-PA	AGAP000615-PA	1198477	1190347	7165.AGAP009546-PA	ASTEI03798	7165.AGAP000615-PA	ASTEI04477	0	0	0.097	0.962	0.509	0.981
AGAP009539-PA	AGAP002063-PA	1198470	1191610	7165.AGAP009539-PA	ASTEI03803	7165.AGAP002063-PA	ASTEI055272	0	0	0.942	0.662	0.13	0.981
AGAP010428-PA	AGAP001200-PA	1199338	1190852	7165.AGAP010428-PA	ASTEI09458	7165.AGAP001200-PA	ASTEI08036	0	0	0.822	0	0.9	0.981
RSSA_ANOGA	AGAP003556-PA	1200601	1192964	7165.AGAP011777-PA	ASTEI09193	7165.AGAP003556-PA	ASTEI04387	0	0	0.942	0.391	0.509	0.981
AGAP009441-PA	AGAP007217-PA	1198376	1196321	7165.AGAP009441-PA	ASTEI07373	7165.AGAP007217-PA	ASTEI09703	0	0	0.26	0.962	0.38	0.981
AGAP009539-PA	AGAP002171-PA	1198470	1191713	7165.AGAP009539-PA	ASTEI03803	7165.AGAP002171-PA	ASTEI00563	0	0	0.942	0.662	0.13	0.981
AGAP009441-PA	AGAP006885-PA	1198376	1196001	7165.AGAP009441-PA	ASTEI07373	7165.AGAP006885-PA	ASTEI04616	0	0	0.225	0.964	0.38	0.981
AGAP003556-PA	AGAP000739-PA	1192964	1190456	7165.AGAP003556-PA	ASTEI04387	7165.AGAP000739-PA	ASTEI07007	0	0	0.942	0.391	0.509	0.981
AGAP007852-PA	AGAP002192-PB	1196907	1191731	7165.AGAP007852-PA	ASTEI10416	7165.AGAP002192-PB	ASTEI00584	0	0	0.723	0.341	0.9	0.98
AGAP004708-PA	AGAP002101-PA	1193971	1191647	7165.AGAP004708-PA	ASTEI08159	7165.AGAP002101-PA	ASTEI00405	0	0	0.314	0.965	0.245	0.98
AGAP010429-PA	AGAP010156-PA	1199339	1199074	7165.AGAP010429-PA	ASTEI09457	7165.AGAP010156-PA	ASTEI08305	0	0	0.847	0.879	0	0.98
AGAP007852-PA	AGAP007786-PA	1196907	1196844	7165.AGAP007852-PA	ASTEI10416	7165.AGAP007786-PA	ASTEI01669	0	0	0.723	0.341	0.9	0.98
AGAP005630-PA	AGAP005122-PA	1194841	1194364	7165.AGAP005630-PA	ASTEI02223	7165.AGAP005122-PA	ASTEI07240	0	0	0.196	0.886	0.8	0.98
RL8_ANOGA	AGAP000883-PA	1195007	1190581	7165.AGAP005802-PA	ASTEI08489	7165.AGAP000883-PA	ASTEI03475	0	0	0.975	0.271	0	0.98
AGAP010331-PA	AGAP010188-PA	1199243	1199105	7165.AGAP010331-PA	ASTEI06698	7165.AGAP010188-PA	ASTEI08277	0	0	0.942	0.656	0	0.979
AGAP010173-PA	AGAP000739-PA	1199091	1190456	7165.AGAP010173-PA	ASTEI11137	7165.AGAP000739-PA	ASTEI07007	0	0	0.942	0.662	0	0.979
AGAP010173-PA	RL7A_ANOGA	1199091	1195155	7165.AGAP010173-PA	ASTEI11137	7165.AGAP005960-PA	ASTEI06346	0	0	0.942	0.663	0	0.979
AGAP010139-PA	AGAP009786-PA	1199059	1198711	7165.AGAP010139-PA	ASTEI08316	7165.AGAP009786-PA	ASTEI06480	0.229	0	0.975	0	0	0.979
AGAP001065-PA	AGAP000180-PA	1190738	1189968	7165.AGAP001065-PA	ASTEI07756	7165.AGAP000180-PA	ASTEI10608	0	0	0.975	0.202	0	0.979
AGAP003215-PA	AGAP001440-PA	1192662	1191069	7165.AGAP003215-PA	ASTEI00005	7165.AGAP001440-PA	ASTEI03633	0	0	0.437	0.932	0.509	0.979
AGAP008803-PC	AGAP001759-PA	1197774	1191361	7165.AGAP008803-PC	ASTEI05046	7165.AGAP001759-PA	ASTEI00046	0	0	0.486	0.926	0.509	0.979
AGAP010087-PA	AGAP003715-PA	1199010	1193104	7165.AGAP010087-PA	ASTEI10763	7165.AGAP003715-PA	ASTEI08652	0	0	0.157	0.931	0.683	0.979
AGAP004192-PA	AGAP001424-PA	1193515	1191056	7165.AGAP004192-PA	ASTEI07645	7165.AGAP001424-PA	ASTEI03620	0	0	0.942	0.663	0	0.979
AGAP004960-PA	AGAP002481-PA	1194213	1192002	7165.AGAP004960-PA	ASTEI10933	7165.AGAP002481-PA	ASTEI079290	0	0	0.272	0.948	0.509	0.979
AGAP010267-PA	AGAP004708-PA	1199183	1193971	7165.AGAP010267-PA	ASTEI11163	7165.AGAP004708-PA	ASTEI08159	0	0	0.273	0.966	0.245	0.979
AGAP011444-PA	Dox-A2	1200286	1198039	7165.AGAP011444-PA	ASTEI06463	7165.AGAP009082-PA	ASTEI071952	0	0	0.428	0.929	0.509	0.978
AGAP003424-PA	ARM_ANOGA	1192852	1190723	7165.AGAP003424-PA	ASTEI03360	7165.AGAP001043-PA	ASTEI03603	0	0	0.089	0.96	0.464	0.978
AGAP010421-PA	AGAP003136-PA	1199331	1192589	7165.AGAP010421-PA	ASTEI09467	7165.AGAP003136-PA	ASTEI00238	0.397	0	0.787	0.703	0.509	0.978
RL5_ANOGA	AGAP003768-PA	1197990	1193154	7165.AGAP009031-PA	ASTEI10247	7165.AGAP003768-PA	ASTEI00899	0	0	0.942	0.296	0.509	0.978
AGAP010586-PA	AGAP010267-PA	1199475	1199183	7165.AGAP010586-PA	ASTEI05328	7165.AGAP010267-PA	ASTEI11163	0	0	0.229	0.966	0.245	0.978
AGAP007254-PA	AGAP002961-PA	1196357	1192436	7165.AGAP007254-PA	ASTEI09723	7165.AGAP002961-PA	ASTEI00511	0	0	0.831	0.879	0	0.978
AGAP011203-PA	eIF3-S8	1200064	1193988	7165.AGAP011203-PA	ASTEI06804	7165.AGAP004725-PA	ASTEI08147	0	0	0.255	0.743	0.897	0.978
AGAP011444-PA	AGAP003215-PA	1200286	1192662	7165.AGAP011444-PA	ASTEI06463	7165.AGAP003215-PA	ASTEI00005	0	0	0.668	0.878	0.509	0.978
RL5_ANOGA	AGAP000883-PA	1197990	1190581	7165.AGAP009031-PA	ASTEI10247	7165.AGAP000883-PA	ASTEI03475	0	0	0.975	0.191	0	0.978
AGAP005845-PA	AGAP000721-PA	1195048	1190441	7165.AGAP005845-PA	ASTEI08520	7165.AGAP000721-PA	ASTEI04435	0	0	0.391	0.931	0.509	0.977
AGAP002350-PB	AGAP001799-PA	1191878	1191396	7165.AGAP002350-PB	ASTEI04338	7165.AGAP001799-PA	ASTEI00121	0	0	0.942	0.368	0.425	0.977
AGAP012135-PA	AGAP011444-PA	1200934	1200286	7165.AGAP012135-PA	ASTEI06048	7165.AGAP011444-PA	ASTEI06463	0	0	0.405	0.93	0.509	0.977
AGAP009004-PA	AGAP002171-PA	1197964	1191713	7165.AGAP009004-PA	ASTEI07320	7165.AGAP002171-PA	ASTEI00563	0	0	0.875	0.66	0.509	0.977
AGAP007852-PA	AGAP002728-PB	1196907	1192228	7165.AGAP007852-PA	ASTEI10416	7165.AGAP002728-PB	ASTEI03179	0	0	0.754	0.146	0.9	0.977
AGAP008604-PC	AGAP002945-PA	1197598	1192421	7165.AGAP008604-PC	ASTEI10716	7165.AGAP002945-PA	ASTEI00498	0	0	0.834	0.871	0	0.977
AGAP005581-PA	MMSA_ANOGA	1194795	1192020	7165.AGAP005581-PA	ASTEI02184	7165.AGAP002499-PA	ASTEI07950	0	0	0.768	0.101	0.9	0.977
AGAP007254-PA	AGAP005221-PA	1196357	1194456	7165.AGAP007254-PA	ASTEI09723	7165.AGAP005221-PA	ASTEI06017	0	0	0.648	0.939	0	0.977
AGAP011444-PA	AGAP000616-PA	1200286	1190348	7165.AGAP011444-PA	ASTEI06463	7165.AGAP000616-PA	ASTEI04478	0	0	0.404	0.929	0.509	0.977
AGAP010156-PA	AGAP007852-PA	1199074	1196907	7165.AGAP010156-PA	ASTEI08305	7165.AGAP007852-PA	ASTEI10416	0	0	0.735	0.22	0.9	0.977
AGAP010156-PA	AGAP007258-PA	1199074	1196361	7165.AGAP010156-PA	ASTEI08305	7165.AGAP007258-PA	ASTEI097191	0	0	0.735	0.22	0.9	0.977
AGAP010586-PA	AGAP004708-PA	1199475	1193971	7165.AGAP010586-PA	ASTEI05328	7165.AGAP004708-PA	ASTEI08159	0	0	0.196	0.966	0.245	0.977
AGAP009004-PA	AGAP002063-PA	1197964	1191610	7165.AGAP009004-PA	ASTEI07320	7165.AGAP002063-PA	ASTEI055272	0	0	0.875	0.66	0.509	0.977
AGAP011133-PA	AGAP000300-PA	1199995	1190075	7165.AGAP011133-PA	ASTEI05639	7165.AGAP000300-PA	ASTEI07834	0	0	0.975	0.08	0	0.976
AGAP010586-PA	AGAP002101-PA	1199475	1191647	7165.AGAP010586-PA	ASTEI05328	7165.AGAP002101-PA	ASTEI00405	0	0	0.198	0.965	0.245	0.976
AGAP005423-PA	AGAP003215-PA	1194647	1192662	7165.AGAP005423-PA	ASTEI02053	7165.AGAP003215-PA	ASTEI00005	0	0	0.381	0.928	0.509	0.976
AGAP002437-PA	AGAP000883-PA	1191961	1190581	7165.AGAP002437-PA	ASTEI00735	7165.AGAP000883-PA	ASTEI03475	0	0	0.975	0	0	0.975
AGAP002091-PA	AGAP000300-PA	1191638	1190075	7165.AGAP002091-PA	ASTEI00393	7165.AGAP000300-PA	ASTEI07834	0	0	0.975	0	0	0.975
AGAP001911-PA	AGAP000883-PA	1191473	1190581	7165.AGAP001911-PA	ASTEI08713	7165.AGAP000883-PA	ASTEI03475	0	0	0.975	0	0	0.975
AGAP003768-PA	AGAP000883-PA	1193154	1190581	7165.AGAP003768-PA	ASTEI00899	7165.AGAP000883-PA	ASTEI03475	0	0	0.975	0	0	0.975
AgGp	AGAP005860-PA	1196994	1195063	7165.AGAP007939-PA	ASTEI07670	7165.AGAP005860-PA	ASTEI06836	0	0	0.764	0.042	0.9	0.975
AGAP002091-PA	AGAP001423-PA	1191638	1191055	7165.AGAP002091-PA	ASTEI00393	7165.AGAP001423-PA	ASTEI03619	0	0	0.975	0	0	0.975
RL7A_ANOGA	AGAP000883-PA	1195155	1190581	7165.AGAP005960-PA	ASTEI06346	7165.AGAP000883-PA	ASTEI03475	0	0	0.975	0.066	0	0.975
AGAP006360-PA	AGAP002094-PA	1195499	1191641	7165.AGAP006360-PA	ASTEI10917	7165.AGAP002094-PA	ASTEI00396	0	0	0.975	0	0	0.975
AGAP003556-PA	AGAP000883-PA	1192964	1190581	7165.AGAP003556-PA	ASTEI04387	7165.AGAP000883-PA	ASTEI03475	0	0	0.975	0	0	0.975
AGAP001805-PA	AGAP000883-PA	1191402	1190581	7165.AGAP001805-PA	ASTEI00128	7165.AGAP000883-PA	ASTEI03475	0	0	0.975	0.066	0	0.975
AGAP009863-PA	AGAP004750-PA	1198788	1194013	7165.AGAP009863-PA	ASTEI06551	7165.AGAP004750-PA	ASTEI08124	0	0	0.079	0.798	0.877	0.975
AGAP010139-PA	AGAP007244	1199059	1196347	7165.AGAP010139-PA	ASTEI08316	7165.AGAP007244-PA	ASTEI09715	0	0	0.975	0	0	0.975
RSSA_ANOGA	AGAP000883-PA	1200601	1190581	7165.AGAP011777-PA	ASTEI09193	7165.AGAP000883-PA	ASTEI03475	0	0	0.975	0	0	0.975
AGAP001910-PA	AGAP000883-PA	1191472	1190581	7165.AGAP001910-PA	ASTEI08714	7165.AGAP000883-PA	ASTEI03475	0	0	0.975	0	0	0.975
AGAP002306-PA	AGAP000883-PA	1191837	1190581	7165.AGAP002306-PA	ASTEI00185	7165.AGAP000883-PA	ASTEI03475	0	0	0.975	0	0	0.975
AGAP006871-PA	AGAP000883-PA	1195987	1190581	7165.AGAP006871-PA	ASTEI04628	7165.AGAP000883-PA	ASTEI03475	0	0	0.975	0	0	0.975
AGAP010139-PA	AGAP000180-PA	1199059	1189968	7165.AGAP010139-PA	ASTEI08316	7165.AGAP000180-PA	ASTEI10608	0	0	0.975	0	0	0.975
AGAP010139-PA	AGAP002091-PA	1199059	1191638	7165.AGAP010139-PA	ASTEI08316	7165.AGAP002091-PA	ASTEI00393	0	0	0.975	0	0	0.975
AGAP010139-PA	AGAP000300-PA	1199059	1190075	7165.AGAP010139-PA	ASTEI08316	7165.AGAP000300-PA	ASTEI07834	0	0	0.975	0	0	0.975
AGAP010139-PA	BOP1_ANOGA	1199059	1196235	7165.AGAP010139-PA	ASTEI08316	7165.AGAP007128-PA	ASTEI06902	0	0	0.975	0	0	0.975
BOP1_ANOGA	AGAP000300-PA	1196235	1190075	7165.AGAP007128-PA	ASTEI06902	7165.AGAP000300-PA	ASTEI07834	0	0	0.975	0	0	0.975
AGAP010536-PA	AGAP008601-PA	1199429	1197596	7165.AGAP010536-PA	ASTEI07105	7165.AGAP008601-PA	ASTEI10714	0	0	0.821	0.87	0	0.975
AGAP009921-PA	AGAP007699-PA	1198844	1196759	7165.AGAP009921-PA	ASTEI09747	7165.AGAP007699-PA	ASTEI01564	0	0	0.062	0.952	0.509	0.975
AGAP010173-PA	AGAP000883-PA	1199091	1190581	7165.AGAP010173-PA	ASTEI11137	7165.AGAP000883-PA	ASTEI03475	0	0	0.975	0	0	0.975
AGAP009786-PA	AGAP000300-PA	1198711	1190075	7165.AGAP009786-PA	ASTEI06480	7165.AGAP000300-PA	ASTEI07834	0	0	0.975	0.043	0	0.975
AGAP010586-PA	AGAP005418-PA	1199475	1194642	7165.AGAP010586-PA	ASTEI05328	7165.AGAP005418-PA	ASTEI02048	0	0	0.17	0.964	0.245	0.975
AGAP002884-PA	AGAP000721-PA	1192366	1190441	7165.AGAP002884-PA	ASTEI00470	7165.AGAP000721-PA	ASTEI04435	0	0	0.695	0.847	0.509	0.975
AGAP011444-PA	AGAP001440-PA	1200286	1191069	7165.AGAP011444-PA	ASTEI06463	7165.AGAP001440-PA	ASTEI03633	0	0	0.342	0.93	0.509	0.975
AGAP011629-PA	AGAP003030-PA	1200454	1192500	7165.AGAP011629-PA	ASTEI10015	7165.AGAP003030-PA	ASTEI03309	0	0	0.343	0.302	0.948	0.974
AGAP011629-PA	AGAP004773-PA	1200454	1194036	7165.AGAP011629-PA	ASTEI10015	7165.AGAP004773-PA	ASTEI08091	0	0	0.343	0.302	0.948	0.974
AGAP009486-PA	AGAP001587-PA	1198417	1191202	7165.AGAP009486-PA	ASTEI03853	7165.AGAP001587-PA	ASTEI05512	0	0	0.267	0.687	0.897	0.974
AGAP009486-PA	AGAP003711-PD	1198417	1193100	7165.AGAP009486-PA	ASTEI03853	7165.AGAP003711-PD	ASTEI06994	0	0	0.267	0.687	0.897	0.974
AGAP009441-PA	RL8_ANOGA	1198376	1195007	7165.AGAP009441-PA	ASTEI07373	7165.AGAP005802-PA	ASTEI08489	0	0	0.909	0.663	0.245	0.974
AGAP010792-PA	AGAP010039-PA	1199669	1198962	7165.AGAP010792-PA	ASTEI08410	7165.AGAP010039-PA	ASTEI03941	0	0	0.833	0.734	0.463	0.974
AGAP007254-PA	AGAP002063-PA	1196357	1191610	7165.AGAP007254-PA	ASTEI09723	7165.AGAP002063-PA	ASTEI055272	0	0	0.865	0.815	0	0.973
AGAP012289-PA	AGAP011717-PA	1201082	1200541	7165.AGAP012289-PA	ASTEI02417	7165.AGAP011717-PA	ASTEI10433	0	0	0.107	0.931	0.599	0.973
AGAP006625-PA	AGAP001399-PA	1195756	1191031	7165.AGAP006625-PA	ASTEI02668	7165.AGAP001399-PA	ASTEI07545	0	0	0.266	0.932	0.509	0.973
AGAP005418-PA	AGAP004708-PA	1194642	1193971	7165.AGAP005418-PA	ASTEI02048	7165.AGAP004708-PA	ASTEI08159	0	0	0.111	0.964	0.245	0.973
AGAP007254-PA	AGAP002171-PA	1196357	1191713	7165.AGAP007254-PA	ASTEI09723	7165.AGAP002171-PA	ASTEI00563	0	0	0.865	0.815	0	0.973
AGAP012289-PA	AGAP011537-PA	1201082	1200377	7165.AGAP012289-PA	ASTEI02417	7165.AGAP011537-PA	ASTEI03863	0	0	0.107	0.931	0.599	0.973
AgGp	AGAP002586-PA	1196994	1192101	7165.AGAP007939-PA	ASTEI07670	7165.AGAP002586-PA	ASTEI04059	0	0	0.741	0	0.9	0.972
AGAP009182-PA	AGAP006383-PA	1198133	1195522	7165.AGAP009182-PA	ASTEI05218	7165.AGAP006383-PA	ASTEI09438	0	0	0.756	0.881	0.129	0.972
AGAP009204	eIF3-S7	1198154	1191866	7165.AGAP009204-PA	ASTEI05231	7165.AGAP002337-PA	ASTEI04348	0	0	0.542	0.459	0.897	0.972
AGAP009863-PA	AGAP002502-PA	1198788	1192023	7165.AGAP009863-PA	ASTEI06551	7165.AGAP002502-PA	ASTEI07955	0	0	0.079	0.798	0.863	0.972
AGAP010267-PA	AGAP003003-PA	1199183	1192474	7165.AGAP010267-PA	ASTEI11163	7165.AGAP003003-PA	ASTEI03284	0	0	0.737	0.888	0.129	0.972
AGAP002401-PA	AGAP000721-PA	1191926	1190441	7165.AGAP002401-PA	ASTEI08956	7165.AGAP000721-PA	ASTEI04435	0	0	0.265	0.931	0.509	0.972
AGAP004801-PA	AGAP003715-PA	1194062	1193104	7165.AGAP004801-PA	ASTEI08079	7165.AGAP003715-PA	ASTEI08652	0	0	0.307	0.883	0.683	0.972
AGAP011092-PA	AGAP009310-PA	1199954	1198251	7165.AGAP011092-PA	ASTEI05590	7165.AGAP009310-PA	ASTEI10006	0	0	0.181	0.937	0.509	0.972
AGAP009441-PA	AGAP008329-PA	1198376	1197361	7165.AGAP009441-PA	ASTEI07373	7165.AGAP008329-PA	ASTEI02958	0	0	0.848	0.809	0.13	0.972
AGAP004610-PA	AGAP002183-PA	1193882	1191723	7165.AGAP004610-PA	ASTEI06979	7165.AGAP002183-PA	ASTEI00574	0	0	0.137	0.94	0.509	0.972
AGAP010267-PA	AGAP005418-PA	1199183	1194642	7165.AGAP010267-PA	ASTEI11163	7165.AGAP005418-PA	ASTEI02048	0	0	0.071	0.964	0.245	0.972
AGAP007698-PB	AGAP003023-PA	1196758	1192493	7165.AGAP007698-PB	ASTEI01565	7165.AGAP003023-PA	ASTEI03302	0	0	0.071	0.962	0.285	0.972
AGAP011444-PA	AGAP005535-PA	1200286	1194751	7165.AGAP011444-PA	ASTEI06463	7165.AGAP005535-PA	ASTEI02139	0	0	0.238	0.929	0.509	0.971
AGAP012407-PA	AGAP001919-PA	1201199	1191481	7165.AGAP012407-PA	ASTEI02302	7165.AGAP001919-PA	ASTEI08706	0	0.667	0.698	0.571	0.8	0.971
AGAP008988-PA	AGAP006360-PA	1197950	1195499	7165.AGAP008988-PA	ASTEI01972	7165.AGAP006360-PA	ASTEI10917	0	0	0.722	0	0.9	0.971
AGAP012167-PA	AGAP007642-PA	1200961	1196705	7165.AGAP012167-PA	ASTEI10623	7165.AGAP007642-PA	ASTEI01618	0	0	0.713	0.101	0.9	0.971
AGAP010624-PA	AGAP008634-PA	1199513	1197623	7165.AGAP010624-PA	ASTEI05364	7165.AGAP008634-PA	ASTEI09901	0	0	0.598	0.931	0	0.971
AGAP006360-PA	AGAP002355-PA	1195499	1191883	7165.AGAP006360-PA	ASTEI10917	7165.AGAP002355-PA	ASTEI04333	0	0	0.722	0	0.9	0.971
eIF3-S8	AGAP002525-PA	1193988	1192046	7165.AGAP004725-PA	ASTEI08147	7165.AGAP002525-PA	ASTEI07972	0	0	0.748	0.871	0.193	0.971
AGAP009037-PA	AGAP001267-PA	1197996	1190910	7165.AGAP009037-PA	ASTEI11023	7165.AGAP001267-PA	ASTEI10546	0	0	0.042	0.952	0.409	0.97
AGAP011203-PA	eIF3-S10	1200064	1191869	7165.AGAP011203-PA	ASTEI06804	7165.AGAP002340-PA	ASTEI04345	0	0	0.194	0.743	0.87	0.97
AGAP011173-PA	AGAP009182-PA	1200034	1198133	7165.AGAP011173-PA	ASTEI05673	7165.AGAP009182-PA	ASTEI05218	0	0	0.755	0.874	0.129	0.97
AGAP007586-PA	AGAP003970-PA	1196649	1193326	7165.AGAP007586-PA	ASTEI01490	7165.AGAP003970-PA	ASTEI00972	0	0	0.202	0.931	0.509	0.97
AGAP008601-PA	AGAP002063-PA	1197596	1191610	7165.AGAP008601-PA	ASTEI10714	7165.AGAP002063-PA	ASTEI055272	0	0	0.833	0.815	0.13	0.97
AGAP010253-PA	AGAP002481-PA	1199170	1192002	7165.AGAP010253-PA	ASTEI07899	7165.AGAP002481-PA	ASTEI079290	0	0	0.189	0.931	0.509	0.97
AGAP008875-PA	AGAP007586-PA	1197842	1196649	7165.AGAP008875-PA	ASTEI04978	7165.AGAP007586-PA	ASTEI01490	0	0	0.192	0.931	0.509	0.97
AGAP008601-PA	AGAP002171-PA	1197596	1191713	7165.AGAP008601-PA	ASTEI10714	7165.AGAP002171-PA	ASTEI00563	0	0	0.833	0.815	0.13	0.97
AGAP008875-PA	AGAP003970-PA	1197842	1193326	7165.AGAP008875-PA	ASTEI04978	7165.AGAP003970-PA	ASTEI00972	0	0	0.21	0.931	0.509	0.97
eIF3-S9	AGAP011580	1200939	1200418	7165.AGAP012140-PA	ASTEI06043	7165.AGAP011580-PA	ASTEI03903	0	0	0.179	0.895	0.672	0.969
gammaCop	AGAP006625-PA	1198238	1195756	7165.AGAP009291-PA	ASTEI10282	7165.AGAP006625-PA	ASTEI02668	0	0	0.183	0.931	0.509	0.969
AGAP028012-PA	AGAP002063-PA	1202408	1191610	7165.AGAP028012-PA	ASTEI05904	7165.AGAP002063-PA	ASTEI055272	0	0	0.942	0.442	0.13	0.969
AGAP011077-PA	AGAP008916-PA	1199939	1197882	7165.AGAP011077-PA	ASTEI05576	7165.AGAP008916-PA	ASTEI01907	0	0	0.833	0.66	0.509	0.969
AGAP028012-PA	AGAP002171-PA	1202408	1191713	7165.AGAP028012-PA	ASTEI05904	7165.AGAP002171-PA	ASTEI00563	0	0	0.942	0.442	0.13	0.969
AGAP011444-PA	AGAP001745-PA	1200286	1191349	7165.AGAP011444-PA	ASTEI06463	7165.AGAP001745-PA	ASTEI00033	0	0	0.188	0.93	0.509	0.969
AGAP005540-PA	AGAP003215-PA	1194756	1192662	7165.AGAP005540-PA	ASTEI02145	7165.AGAP003215-PA	ASTEI00005	0	0	0.166	0.929	0.509	0.968
AGAP009623-PA	AGAP007827-PB	1198554	1196884	7165.AGAP009623-PA	ASTEI04722	7165.AGAP007827-PB	ASTEI01631	0	0	0.85	0.798	0	0.968
AGAP006625-PA	AGAP004798-PA	1195756	1194059	7165.AGAP006625-PA	ASTEI02668	7165.AGAP004798-PA	ASTEI08082	0	0	0.129	0.932	0.509	0.968
AGAP006607	eIF3-S5	1195738	1192413	7165.AGAP006607-PA	ASTEI02686	7165.AGAP002935-PA	ASTEI11014	0	0	0.468	0.459	0.897	0.967
AGAP003179-PA	AGAP000615-PA	1192628	1190347	7165.AGAP003179-PA	ASTEI00684	7165.AGAP000615-PA	ASTEI04477	0	0	0.11	0.931	0.509	0.967
AGAP010173-PA	AGAP001805-PA	1199091	1191402	7165.AGAP010173-PA	ASTEI11137	7165.AGAP001805-PA	ASTEI00128	0	0	0.942	0.459	0	0.967
AGAP010514-PA	AGAP001424-PA	1199418	1191056	7165.AGAP010514-PA	ASTEI07116	7165.AGAP001424-PA	ASTEI03620	0	0	0.737	0.881	0	0.967
AGAP002378-PA	AGAP001423-PA	1191904	1191055	7165.AGAP002378-PA	ASTEI11316	7165.AGAP001423-PA	ASTEI03619	0	0	0.67	0.101	0.9	0.967
AGAP010514-PA	AGAP010188-PA	1199418	1199105	7165.AGAP010514-PA	ASTEI07116	7165.AGAP010188-PA	ASTEI08277	0	0	0.942	0.439	0	0.966
AGAP011444-PA	AGAP005540-PA	1200286	1194756	7165.AGAP011444-PA	ASTEI06463	7165.AGAP005540-PA	ASTEI02145	0	0	0.111	0.929	0.509	0.966
AGAP011244-PA	AGAP007254-PA	1200104	1196357	7165.AGAP011244-PA	ASTEI06775	7165.AGAP007254-PA	ASTEI09723	0	0	0.701	0.892	0	0.966
AGAP008601-PA	BOP1_ANOGA	1197596	1196235	7165.AGAP008601-PA	ASTEI10714	7165.AGAP007128-PA	ASTEI06902	0	0	0.833	0.807	0	0.966
AGAP012167-PA	AGAP007827-PB	1200961	1196884	7165.AGAP012167-PA	ASTEI10623	7165.AGAP007827-PB	ASTEI01631	0	0	0.827	0.114	0.8	0.966
AGAP004742-PA	AGAP000300-PA	1194005	1190075	7165.AGAP004742-PA	ASTEI08133	7165.AGAP000300-PA	ASTEI07834	0	0.609	0	0.966	0	0.966
AGAP012281	eIF3-S7	1201074	1191866	7165.AGAP012281-PA	ASTEI02424	7165.AGAP002337-PA	ASTEI04348	0	0	0.754	0.459	0.764	0.965
AGAP010536-PA	AGAP002171-PA	1199429	1191713	7165.AGAP010536-PA	ASTEI07105	7165.AGAP002171-PA	ASTEI00563	0	0	0.942	0.431	0	0.965
AGAP007217-PA	AGAP001519-PA	1196321	1191140	7165.AGAP007217-PA	ASTEI09703	7165.AGAP001519-PA	ASTEI05465	0	0	0.112	0.928	0.509	0.965
AGAP007217-PA	AGAP001234-PA	1196321	1190882	7165.AGAP007217-PA	ASTEI09703	7165.AGAP001234-PA	ASTEI08070	0	0	0.112	0.928	0.509	0.965
AGAP009441-PA	AGAP005549-PA	1198376	1194765	7165.AGAP009441-PA	ASTEI07373	7165.AGAP005549-PA	ASTEI02155	0	0	0.324	0.924	0.38	0.965
AGAP006632-PA	AGAP002075-PA	1195762	1191622	7165.AGAP006632-PA	ASTEI02661	7165.AGAP002075-PA	ASTEI05419	0	0	0.079	0.964	0	0.965
AGAP005079-PA	AGAP001936-PA	1194330	1191493	7165.AGAP005079-PA	ASTEI07287	7165.AGAP001936-PA	ASTEI10760	0	0	0.076	0.662	0.897	0.965
AGAP002830-PA	AGAP001065-PA	1192320	1190738	7165.AGAP002830-PA	ASTEI00430	7165.AGAP001065-PA	ASTEI07756	0	0	0.449	0.426	0.9	0.965
AGAP003168-PA	AGAP002728-PB	1192618	1192228	7165.AGAP003168-PA	ASTEI00676	7165.AGAP002728-PB	ASTEI03179	0	0	0.08	0.66	0.9	0.965
AGAP010536-PA	AGAP002063-PA	1199429	1191610	7165.AGAP010536-PA	ASTEI07105	7165.AGAP002063-PA	ASTEI055272	0	0	0.942	0.431	0	0.965
AGAP006660-PA	AGAP002728-PB	1195788	1192228	7165.AGAP006660-PA	ASTEI02634	7165.AGAP002728-PB	ASTEI03179	0	0	0.08	0.66	0.9	0.965
AGAP008816-PA	AGAP002597-PA	1197786	1192111	7165.AGAP008816-PA	ASTEI05036	7165.AGAP002597-PA	ASTEI04071	0	0	0	0.931	0.509	0.964
AGAP010253-PA	AGAP002597-PA	1199170	1192111	7165.AGAP010253-PA	ASTEI07899	7165.AGAP002597-PA	ASTEI04071	0	0	0.046	0.931	0.509	0.964
AGAP007254-PA	BOP1_ANOGA	1196357	1196235	7165.AGAP007254-PA	ASTEI09723	7165.AGAP007128-PA	ASTEI06902	0	0	0.901	0.655	0	0.964
AGAP002597-PA	AGAP001973-PB	1192111	1191529	7165.AGAP002597-PA	ASTEI04071	7165.AGAP001973-PB	ASTEI00316	0	0	0	0.931	0.509	0.964
AGAP009255-PA	AGAP004487-PA	1198204	1193774	7165.AGAP009255-PA	ASTEI11035	7165.AGAP004487-PA	ASTEI04868	0	0.648	0.08	0.952	0.267	0.964
AGAP011244-PA	AGAP010536-PA	1200104	1199429	7165.AGAP011244-PA	ASTEI06775	7165.AGAP010536-PA	ASTEI07105	0	0	0.704	0.886	0	0.964
AGAP007699-PA	AGAP003742-PA	1196759	1193130	7165.AGAP007699-PA	ASTEI01564	7165.AGAP003742-PA	ASTEI10232	0	0	0.187	0.947	0.245	0.964
AGAP010792-PA	AGAP002170-PA	1199669	1191712	7165.AGAP010792-PA	ASTEI08410	7165.AGAP002170-PA	ASTEI00562	0	0	0.753	0.734	0.509	0.964
AGAP007131-PA	AGAP003715-PA	1196238	1193104	7165.AGAP007131-PA	ASTEI06906	7165.AGAP003715-PA	ASTEI08652	0	0	0.13	0.882	0.683	0.964
AGAP011374-PA	AGAP003715-PA	1200221	1193104	7165.AGAP011374-PA	ASTEI09512	7165.AGAP003715-PA	ASTEI08652	0	0	0.13	0.882	0.683	0.964
AGAP010156-PA	AGAP002728-PB	1199074	1192228	7165.AGAP010156-PA	ASTEI08305	7165.AGAP002728-PB	ASTEI03179	0	0	0.683	0.889	0	0.963
AGAP010156-PA	AGAP002192-PB	1199074	1191731	7165.AGAP010156-PA	ASTEI08305	7165.AGAP002192-PB	ASTEI00584	0	0	0.683	0.889	0	0.963
AGAP009441-PA	AGAP003768-PA	1198376	1193154	7165.AGAP009441-PA	ASTEI07373	7165.AGAP003768-PA	ASTEI00899	0	0	0.942	0.232	0.245	0.963
AGAP010156-PA	AGAP007786-PA	1199074	1196844	7165.AGAP010156-PA	ASTEI08305	7165.AGAP007786-PA	ASTEI01669	0	0	0.683	0.889	0	0.963
AGAP011423-PA	AGAP002481-PA	1200266	1192002	7165.AGAP011423-PA	ASTEI06446	7165.AGAP002481-PA	ASTEI079290	0	0	0.22	0.912	0.509	0.963
AGAP008802-PA	AGAP001630-PA	1197773	1191243	7165.AGAP008802-PA	ASTEI05047	7165.AGAP001630-PA	ASTEI05709	0	0	0.942	0.391	0	0.963
AGAP007885-PA	AGAP001136-PA	1196940	1190797	7165.AGAP007885-PA	ASTEI07720	7165.AGAP001136-PA	ASTEI09952	0	0	0.109	0.961	0	0.963
AGAP011298-PA	AGAP000739-PA	1200148	1190456	7165.AGAP011298-PA	ASTEI04204	7165.AGAP000739-PA	ASTEI07007	0	0	0.875	0.459	0.509	0.963
AGAP002015-PB	AGAP000723-PA	1191568	1190442	7165.AGAP002015-PB	ASTEI00365	7165.AGAP000723-PA	ASTEI04434	0	0	0	0.658	0.897	0.963
AGAP011822-PA	AGAP005540-PA	1200646	1194756	7165.AGAP011822-PA	ASTEI09230	7165.AGAP005540-PA	ASTEI02145	0	0	0	0.963	0	0.963
AGAP011629-PA	AGAP003136-PA	1200454	1192589	7165.AGAP011629-PA	ASTEI10015	7165.AGAP003136-PA	ASTEI00238	0	0	0.221	0.126	0.948	0.962
AGAP009441-PA	AGAP002306-PA	1198376	1191837	7165.AGAP009441-PA	ASTEI07373	7165.AGAP002306-PA	ASTEI00185	0	0	0.942	0.218	0.245	0.962
AGAP006780-PA	AGAP002761-PA	1195899	1192258	7165.AGAP006780-PA	ASTEI08609	7165.AGAP002761-PA	ASTEI03146	0.237	0	0.551	0	0.9	0.962
AGAP009255-PA	AGAP007683-PA	1198204	1196746	7165.AGAP009255-PA	ASTEI11035	7165.AGAP007683-PA	ASTEI01576	0	0	0.109	0.952	0.193	0.962
AGAP006821-PA	AGAP005662-PA	1195937	1194873	7165.AGAP006821-PA	ASTEI04650	7165.AGAP005662-PA	ASTEI02252	0	0	0.636	0	0.9	0.962
AGAP011833-PA	AGAP003414-PA	1200657	1192842	7165.AGAP011833-PA	ASTEI09239	7165.AGAP003414-PA	ASTEI03369	0	0	0.634	0.047	0.9	0.962
AGAP007532-PA	AGAP003424-PA	1196599	1192852	7165.AGAP007532-PA	ASTEI01439	7165.AGAP003424-PA	ASTEI03360	0	0.621	0.067	0.958	0.129	0.962
AGAP009441-PA	RS3A_ANOGA	1198376	1192940	7165.AGAP009441-PA	ASTEI07373	7165.AGAP003532-PA	ASTEI09336	0	0	0.942	0.217	0.245	0.962
AGAP011423-PA	AGAP002597-PA	1200266	1192111	7165.AGAP011423-PA	ASTEI06446	7165.AGAP002597-PA	ASTEI04071	0	0	0.042	0.926	0.509	0.962
AGAP008227-PA	AGAP001257-PA	1197263	1190904	7165.AGAP008227-PA	ASTEI03043	7165.AGAP001257-PA	ASTEI10553	0	0	0.635	0	0.9	0.961
AGAP004142-PA	AGAP000300-PA	1193470	1190075	7165.AGAP004142-PA	ASTEI07593	7165.AGAP000300-PA	ASTEI07834	0	0	0.62	0.07	0.9	0.961
AGAP008601-PA	AGAP005221-PA	1197596	1194456	7165.AGAP008601-PA	ASTEI10714	7165.AGAP005221-PA	ASTEI06017	0	0	0.696	0.88	0	0.961
AGAP009685-PA	AGAP000300-PA	1198613	1190075	7165.AGAP009685-PA	ASTEI07332	7165.AGAP000300-PA	ASTEI07834	0	0	0.62	0.07	0.9	0.961
AGAP010691-PA	AGAP010188-PA	1199571	1199105	7165.AGAP010691-PA	ASTEI11248	7165.AGAP010188-PA	ASTEI08277	0	0	0.841	0.677	0.284	0.96
AGAP008863-PA	AGAP004940-PA	1197831	1194193	7165.AGAP008863-PA	ASTEI04991	7165.AGAP004940-PA	ASTEI09052	0	0.691	0.7	0.807	0.38	0.96
AGAP007827-PB	AGAP001630-PA	1196884	1191243	7165.AGAP007827-PB	ASTEI01631	7165.AGAP001630-PA	ASTEI05709	0	0	0.942	0.33	0	0.959
AGAP010792-PA	AGAP001653-PA	1199669	1191264	7165.AGAP010792-PA	ASTEI08410	7165.AGAP001653-PA	ASTEI05686	0	0	0.715	0.734	0.509	0.959
AGAP010536-PA	AGAP007244	1199429	1196347	7165.AGAP010536-PA	ASTEI07105	7165.AGAP007244-PA	ASTEI09715	0	0	0.849	0.743	0	0.959
AGAP007082-PA	AGAP000794-PA	1196189	1190505	7165.AGAP007082-PA	ASTEI06854	7165.AGAP000794-PA	ASTEI01125	0	0	0.468	0.873	0.45	0.959
RS11_ANOGA	AGAP006607	1198921	1195738	7165.AGAP009998-PA	ASTEI03980	7165.AGAP006607-PA	ASTEI02686	0	0	0.493	0.847	0.509	0.958
AGAP009746-PA	AGAP000300-PA	1198672	1190075	7165.AGAP009746-PA	ASTEI02022	7165.AGAP000300-PA	ASTEI07834	0	0	0.229	0.882	0.578	0.958
AGAP007727-PA	AGAP002472-PA	1196787	1191994	7165.AGAP007727-PA	ASTEI01623	7165.AGAP002472-PA	ASTEI00697	0	0	0.267	0.891	0.509	0.957
AGAP010173-PA	AGAP008916-PA	1199091	1197882	7165.AGAP010173-PA	ASTEI11137	7165.AGAP008916-PA	ASTEI01907	0	0	0.942	0.303	0	0.957
AGAP009441-PA	AGAP003556-PA	1198376	1192964	7165.AGAP009441-PA	ASTEI07373	7165.AGAP003556-PA	ASTEI04387	0	0	0.942	0.219	0.13	0.957
AGAP011580	eIF3-S10	1200418	1191869	7165.AGAP011580-PA	ASTEI03903	7165.AGAP002340-PA	ASTEI04345	0	0	0.135	0.892	0.586	0.957
AGAP009441-PA	AGAP001234-PA	1198376	1190882	7165.AGAP009441-PA	ASTEI07373	7165.AGAP001234-PA	ASTEI08070	0	0	0.109	0.927	0.38	0.956
AGAP010147-PA	AGAP004877-PA	1199067	1194136	7165.AGAP010147-PA	ASTEI08310	7165.AGAP004877-PA	ASTEI05916	0	0.861	0.942	0.282	0	0.956
AGAP009539-PA	AGAP003218-PA	1198470	1192665	7165.AGAP009539-PA	ASTEI03803	7165.AGAP003218-PA	ASTEI00002	0	0	0.942	0	0.285	0.956
AGAP009441-PA	AGAP001910-PA	1198376	1191472	7165.AGAP009441-PA	ASTEI07373	7165.AGAP001910-PA	ASTEI08714	0	0	0.942	0.092	0.245	0.956
AGAP009441-PA	AGAP001519-PA	1198376	1191140	7165.AGAP009441-PA	ASTEI07373	7165.AGAP001519-PA	ASTEI05465	0	0	0.109	0.927	0.38	0.956
AGAP011798-PA	AGAP007784-PA	1200622	1196842	7165.AGAP011798-PA	ASTEI09203	7165.AGAP007784-PA	ASTEI01671	0	0	0.487	0.117	0.909	0.955
AGAP008016-PA	AGAP007784-PA	1197070	1196842	7165.AGAP008016-PA	ASTEI01778	7165.AGAP007784-PA	ASTEI01671	0	0	0.487	0.117	0.909	0.955
AGAP007784-PA	AGAP005662-PA	1196842	1194873	7165.AGAP007784-PA	ASTEI01671	7165.AGAP005662-PA	ASTEI02252	0	0	0.487	0.117	0.909	0.955
AGAP005423-PA	AGAP002481-PA	1194647	1192002	7165.AGAP005423-PA	ASTEI02053	7165.AGAP002481-PA	ASTEI079290	0	0	0.223	0.892	0.509	0.955
AGAP007784-PA	AGAP001951-PA	1196842	1191508	7165.AGAP007784-PA	ASTEI01671	7165.AGAP001951-PA	ASTEI07479	0	0	0.487	0.117	0.909	0.955
AGAP009783-PA	AGAP007784-PA	1198708	1196842	7165.AGAP009783-PA	ASTEI06478	7165.AGAP007784-PA	ASTEI01671	0	0	0.487	0.117	0.909	0.955
AGAP007406-PA	AGAP002306-PA	1196496	1191837	7165.AGAP007406-PA	ASTEI01359	7165.AGAP002306-PA	ASTEI00185	0	0	0.942	0.112	0.193	0.954
AGAP010876-PA	AGAP000291-PA	1199752	1190066	7165.AGAP010876-PA	ASTEI09007	7165.AGAP000291-PA	ASTEI07018	0	0	0.192	0.931	0.245	0.954
AGAP002884-PA	AGAP001587-PA	1192366	1191202	7165.AGAP002884-PA	ASTEI00470	7165.AGAP001587-PA	ASTEI05512	0	0	0.345	0.87	0.509	0.954
AGAP009004-PA	BOP1_ANOGA	1197964	1196235	7165.AGAP009004-PA	ASTEI07320	7165.AGAP007128-PA	ASTEI06902	0	0	0.942	0	0.245	0.954
AGAP003711-PD	AGAP002884-PA	1193100	1192366	7165.AGAP003711-PD	ASTEI06994	7165.AGAP002884-PA	ASTEI00470	0	0	0.345	0.87	0.509	0.954
AGAP011677-PA	RL8_ANOGA	1200501	1195007	7165.AGAP011677-PA	ASTEI085593	7165.AGAP005802-PA	ASTEI08489	0	0	0.853	0.663	0.13	0.953
AGAP009189-PA	AGAP003021-PA	1198139	1192491	7165.AGAP009189-PA	ASTEI05222	7165.AGAP003021-PA	ASTEI03300	0	0	0.265	0.882	0.509	0.953
AGAP011244-PA	RS7_ANOGA	1200104	1199481	7165.AGAP011244-PA	ASTEI06775	7165.AGAP010592-PA	ASTEI05335	0	0	0.268	0.879	0.509	0.952
AGAP006607	AGAP003597-PA	1195738	1193002	7165.AGAP006607-PA	ASTEI02686	7165.AGAP003597-PA	ASTEI04355	0	0	0.225	0.93	0.193	0.952
RS7_ANOGA	AGAP006607	1199481	1195738	7165.AGAP010592-PA	ASTEI05335	7165.AGAP006607-PA	ASTEI02686	0	0	0.268	0.879	0.509	0.952
AGAP004824-PA	eIF3-S8	1194083	1193988	7165.AGAP004824-PA	ASTEI10364	7165.AGAP004725-PA	ASTEI08147	0	0	0.345	0.876	0.466	0.952
AGAP010536-PA	AGAP007254-PA	1199429	1196357	7165.AGAP010536-PA	ASTEI07105	7165.AGAP007254-PA	ASTEI09723	0	0	0.868	0.655	0	0.952
AGAP001911-PA	AGAP000739-PA	1191473	1190456	7165.AGAP001911-PA	ASTEI08713	7165.AGAP000739-PA	ASTEI07007	0	0	0.837	0.459	0.509	0.952
AGAP010173-PA	AGAP004422-PA	1199091	1193712	7165.AGAP010173-PA	ASTEI11137	7165.AGAP004422-PA	ASTEI04933	0	0	0.942	0.214	0	0.952
AGAP011298-PA	AGAP011077-PA	1200148	1199939	7165.AGAP011298-PA	ASTEI04204	7165.AGAP011077-PA	ASTEI05576	0	0	0.837	0.459	0.509	0.952
AGAP011244-PA	AGAP010139-PA	1200104	1199059	7165.AGAP011244-PA	ASTEI06775	7165.AGAP010139-PA	ASTEI08316	0	0	0.952	0	0	0.952
AGAP010228-PA	AGAP006780-PA	1199145	1195899	7165.AGAP010228-PA	ASTEI07873	7165.AGAP006780-PA	ASTEI08609	0	0	0.533	0	0.9	0.951
AGAP011444-PA	AGAP002481-PA	1200286	1192002	7165.AGAP011444-PA	ASTEI06463	7165.AGAP002481-PA	ASTEI079290	0	0	0.256	0.879	0.509	0.951
AGAP002481-PA	AGAP001995-PA	1192002	1191549	7165.AGAP002481-PA	ASTEI079290	7165.AGAP001995-PA	ASTEI00337	0	0	0.176	0.888	0.509	0.95
AGAP008601-PA	AGAP002961-PA	1197596	1192436	7165.AGAP008601-PA	ASTEI10714	7165.AGAP002961-PA	ASTEI00511	0	0	0.758	0.803	0	0.95
VATA_ANOGA	AGAP000721-PA	1192604	1190441	7165.AGAP003153-PA	ASTEI00222	7165.AGAP000721-PA	ASTEI04435	0	0	0.266	0.871	0.509	0.949
AGAP003168-PA	AGAP002192-PB	1192618	1191731	7165.AGAP003168-PA	ASTEI00676	7165.AGAP002192-PB	ASTEI00584	0	0	0.087	0.483	0.9	0.948
AGAP007786-PA	AGAP003168-PA	1196844	1192618	7165.AGAP007786-PA	ASTEI01669	7165.AGAP003168-PA	ASTEI00676	0	0	0.087	0.483	0.9	0.948
AGAP002830-PA	AGAP001423-PA	1192320	1191055	7165.AGAP002830-PA	ASTEI00430	7165.AGAP001423-PA	ASTEI03619	0	0	0.505	0	0.9	0.948
AGAP011244-PA	BOP1_ANOGA	1200104	1196235	7165.AGAP011244-PA	ASTEI06775	7165.AGAP007128-PA	ASTEI06902	0	0	0.847	0.592	0.245	0.948
AGAP009623-PA	AGAP002564-PA	1198554	1192082	7165.AGAP009623-PA	ASTEI04722	7165.AGAP002564-PA	ASTEI10732	0	0	0.336	0.293	0.9	0.948
AGAP007786-PA	AGAP006660-PA	1196844	1195788	7165.AGAP007786-PA	ASTEI01669	7165.AGAP006660-PA	ASTEI02634	0	0	0.087	0.483	0.9	0.948
AGAP006660-PA	AGAP002192-PB	1195788	1191731	7165.AGAP006660-PA	ASTEI02634	7165.AGAP002192-PB	ASTEI00584	0	0	0.087	0.483	0.9	0.948
AGAP010156-PA	AGAP006360-PA	1199074	1195499	7165.AGAP010156-PA	ASTEI08305	7165.AGAP006360-PA	ASTEI10917	0	0	0.755	0	0.8	0.948
AGAP011822-PA	AGAP000300-PA	1200646	1190075	7165.AGAP011822-PA	ASTEI09230	7165.AGAP000300-PA	ASTEI07834	0	0	0	0.947	0	0.947
AGAP010298-PA	AGAP000721-PA	1199210	1190441	7165.AGAP010298-PA	ASTEI09873	7165.AGAP000721-PA	ASTEI04435	0	0	0.404	0.834	0.509	0.947
AGAP011551-PA	AGAP008803-PC	1200390	1197774	7165.AGAP011551-PA	ASTEI03878	7165.AGAP008803-PC	ASTEI05046	0	0	0.753	0.603	0.509	0.947
RL5_ANOGA	AGAP004610-PA	1197990	1193882	7165.AGAP009031-PA	ASTEI10247	7165.AGAP004610-PA	ASTEI06979	0	0	0.103	0.89	0.509	0.947
AGAP011827-PA	AGAP003414-PA	1200651	1192842	7165.AGAP011827-PA	ASTEI09235	7165.AGAP003414-PA	ASTEI03369	0	0	0.456	0.118	0.9	0.947
AGAP004773-PA	AGAP004596-PA	1194036	1193869	7165.AGAP004773-PA	ASTEI08091	7165.AGAP004596-PA	ASTEI07469	0	0	0.487	0	0.9	0.946
AGAP004765-PA	AGAP001816-PA	1194028	1191412	7165.AGAP004765-PA	ASTEI08112	7165.AGAP001816-PA	ASTEI00138	0	0	0.066	0.93	0.245	0.946
AGAP013167-PA	AGAP002364-PB	1201931	1191892	7165.AGAP013167-PA	ASTEI00388	7165.AGAP002364-PB	ASTEI04325	0	0	0.096	0.943	0	0.946
AGAP004596-PA	AGAP003030-PA	1193869	1192500	7165.AGAP004596-PA	ASTEI07469	7165.AGAP003030-PA	ASTEI03309	0	0	0.487	0	0.9	0.946
AGAP009441-PA	RL7A_ANOGA	1198376	1195155	7165.AGAP009441-PA	ASTEI07373	7165.AGAP005960-PA	ASTEI06346	0	0	0.918	0.198	0.245	0.946
AGAP010173-PA	AGAP002306-PA	1199091	1191837	7165.AGAP010173-PA	ASTEI11137	7165.AGAP002306-PA	ASTEI00185	0	0	0.942	0.114	0	0.946
AGAP010173-PA	AGAP005991-PA	1199091	1195185	7165.AGAP010173-PA	ASTEI11137	7165.AGAP005991-PA	ASTEI06323	0	0	0.942	0.095	0	0.945
AGAP010536-PA	AGAP002961-PA	1199429	1192436	7165.AGAP010536-PA	ASTEI07105	7165.AGAP002961-PA	ASTEI00511	0	0	0.942	0.101	0	0.945
AGAP005860-PA	AGAP001257-PA	1195063	1190904	7165.AGAP005860-PA	ASTEI06836	7165.AGAP001257-PA	ASTEI10553	0	0	0.474	0	0.9	0.945
AGAP010173-PA	AGAP001911-PA	1199091	1191473	7165.AGAP010173-PA	ASTEI11137	7165.AGAP001911-PA	ASTEI08713	0	0	0.942	0.095	0	0.945
AGAP000300-PA	AGAP000179-PA	1190075	1189967	7165.AGAP000300-PA	ASTEI07834	7165.AGAP000179-PA	ASTEI10609	0	0	0.476	0	0.9	0.945
AGAP010173-PA	RL5_ANOGA	1199091	1197990	7165.AGAP010173-PA	ASTEI11137	7165.AGAP009031-PA	ASTEI10247	0	0	0.942	0.101	0	0.945
AGAP010792-PA	AGAP006456-PA	1199669	1195592	7165.AGAP010792-PA	ASTEI08410	7165.AGAP006456-PA	ASTEI10140	0	0	0.811	0.459	0.509	0.945
AGAP008802-PA	AGAP004596-PA	1197773	1193869	7165.AGAP008802-PA	ASTEI05047	7165.AGAP004596-PA	ASTEI07469	0	0	0.942	0.093	0	0.945
AGAP005032-PA	AGAP000862-PA	1194284	1190562	7165.AGAP005032-PA	ASTEI08472	7165.AGAP000862-PA	ASTEI01198	0	0	0.167	0.878	0.509	0.945
AGAP011244-PA	AGAP005221-PA	1200104	1194456	7165.AGAP011244-PA	ASTEI06775	7165.AGAP005221-PA	ASTEI06017	0	0	0.825	0.701	0	0.945
AGAP011077-PA	AGAP001911-PA	1199939	1191473	7165.AGAP011077-PA	ASTEI05576	7165.AGAP001911-PA	ASTEI08713	0	0	0.81	0.459	0.509	0.945
AGAP004596-PA	AGAP002564-PA	1193869	1192082	7165.AGAP004596-PA	ASTEI07469	7165.AGAP002564-PA	ASTEI10732	0	0	0.721	0.091	0.8	0.944
AGAP004744-PA	AGAP004055-PA	1194007	1193390	7165.AGAP004744-PA	ASTEI08119	7165.AGAP004055-PA	ASTEI07075	0	0	0.437	0.099	0.9	0.944
AGAP010429-PA	AGAP004744-PA	1199339	1194007	7165.AGAP010429-PA	ASTEI09457	7165.AGAP004744-PA	ASTEI08119	0	0	0.42	0.115	0.9	0.944
AGAP010429-PA	AGAP004352-PA	1199339	1193656	7165.AGAP010429-PA	ASTEI09457	7165.AGAP004352-PA	ASTEI08683	0	0	0.42	0.115	0.9	0.944
AGAP005866-PA	AGAP000300-PA	1195069	1190075	7165.AGAP005866-PA	ASTEI02832	7165.AGAP000300-PA	ASTEI07834	0	0	0.052	0.732	0.8	0.944
AGAP004352-PA	AGAP004055-PA	1193656	1193390	7165.AGAP004352-PA	ASTEI08683	7165.AGAP004055-PA	ASTEI07075	0	0	0.437	0.099	0.9	0.944
AGAP011133-PA	AGAP001423-PA	1199995	1191055	7165.AGAP011133-PA	ASTEI05639	7165.AGAP001423-PA	ASTEI03619	0	0	0.408	0.126	0.9	0.943
AGAP010310-PA	AGAP001910-PA	1199222	1191472	7165.AGAP010310-PA	ASTEI06663	7165.AGAP001910-PA	ASTEI08714	0	0	0.13	0.879	0.509	0.943
AGAP002525-PA	eIF3-S10	1192046	1191869	7165.AGAP002525-PA	ASTEI07972	7165.AGAP002340-PA	ASTEI04345	0	0	0.493	0.873	0.193	0.943
AGAP009624-PA	AGAP003648-PA	1198555	1193048	7165.AGAP009624-PA	ASTEI04721	7165.AGAP003648-PA	ASTEI07407	0	0	0.431	0.085	0.9	0.943
AGAP010087-PA	AGAP003021-PA	1199010	1192491	7165.AGAP010087-PA	ASTEI10763	7165.AGAP003021-PA	ASTEI03300	0	0	0.13	0.877	0.509	0.942
TCTP_ANOGA	AGAP002437-PA	1192179	1191961	7165.AGAP002667-PA	ASTEI11142	7165.AGAP002437-PA	ASTEI00735	0	0	0.942	0	0	0.942
AGAP003003-PA	AGAP002653-PA	1192474	1192166	7165.AGAP003003-PA	ASTEI03284	7165.AGAP002653-PA	ASTEI04135	0	0	0.707	0.813	0	0.942
AGAP006901-PA	ACTN_ANOGA	1196016	1191120	7165.AGAP006901-PA	ASTEI04596	7165.AGAP001497-PA	ASTEI05722	0	0	0.202	0.924	0.128	0.942
AGAP012167-PA	AGAP008802-PA	1200961	1197773	7165.AGAP012167-PA	ASTEI10623	7165.AGAP008802-PA	ASTEI05047	0	0	0.942	0	0	0.942
AGAP005576-PA	AGAP002101-PA	1194791	1191647	7165.AGAP005576-PA	ASTEI02180	7165.AGAP002101-PA	ASTEI00405	0	0	0.417	0.879	0.245	0.942
AGAP011298-PA	AGAP010612-PA	1200148	1199501	7165.AGAP011298-PA	ASTEI04204	7165.AGAP010612-PA	ASTEI05355	0	0	0.942	0.055	0	0.942
AGAP010536-PA	AGAP009004-PA	1199429	1197964	7165.AGAP010536-PA	ASTEI07105	7165.AGAP009004-PA	ASTEI07320	0	0	0.942	0	0	0.942
RL5_ANOGA	TCTP_ANOGA	1197990	1192179	7165.AGAP009031-PA	ASTEI10247	7165.AGAP002667-PA	ASTEI11142	0	0	0.942	0.043	0	0.942
AGAP012284-PA	AGAP010173-PA	1201077	1199091	7165.AGAP012284-PA	ASTEI02421	7165.AGAP010173-PA	ASTEI11137	0	0	0.942	0	0	0.942
AGAP005221-PA	AGAP002961-PA	1194456	1192436	7165.AGAP005221-PA	ASTEI06017	7165.AGAP002961-PA	ASTEI00511	0	0	0.942	0	0	0.942
AGAP010257-PA	AGAP010173-PA	1199174	1199091	7165.AGAP010257-PA	ASTEI09829	7165.AGAP010173-PA	ASTEI11137	0	0	0.942	0	0	0.942
BOP1_ANOGA	AGAP002961-PA	1196235	1192436	7165.AGAP007128-PA	ASTEI06902	7165.AGAP002961-PA	ASTEI00511	0	0	0.942	0	0	0.942
AGAP008955-PA	AGAP007966-PA	1197920	1197021	7165.AGAP008955-PA	ASTEI01948	7165.AGAP007966-PA	ASTEI01730	0	0	0.942	0	0	0.942
AGAP009539-PA	AGAP009004-PA	1198470	1197964	7165.AGAP009539-PA	ASTEI03803	7165.AGAP009004-PA	ASTEI07320	0	0	0.942	0	0	0.942
AGAP007791-PB	AGAP002858-PC	1196849	1192344	7165.AGAP007791-PB	ASTEI01664	7165.AGAP002858-PC	ASTEI00450	0	0	0.11	0.903	0.387	0.942
AGAP009539-PA	AGAP002961-PA	1198470	1192436	7165.AGAP009539-PA	ASTEI03803	7165.AGAP002961-PA	ASTEI00511	0	0	0.942	0	0	0.942
AGAP007473-PA	BOP1_ANOGA	1196543	1196235	7165.AGAP007473-PA	ASTEI01393	7165.AGAP007128-PA	ASTEI06902	0	0	0.84	0.657	0	0.942
AGAP028012-PA	AGAP002961-PA	1202408	1192436	7165.AGAP028012-PA	ASTEI05904	7165.AGAP002961-PA	ASTEI00511	0	0	0.942	0	0	0.942
AGAP028012-PA	BOP1_ANOGA	1202408	1196235	7165.AGAP028012-PA	ASTEI05904	7165.AGAP007128-PA	ASTEI06902	0	0	0.942	0	0	0.942
AGAP011298-PA	AGAP010173-PA	1200148	1199091	7165.AGAP011298-PA	ASTEI04204	7165.AGAP010173-PA	ASTEI11137	0	0	0.942	0	0	0.942
AGAP007244	AGAP002171-PA	1196347	1191713	7165.AGAP007244-PA	ASTEI09715	7165.AGAP002171-PA	ASTEI00563	0	0	0.897	0.409	0.129	0.942
AGAP011629-PA	AGAP000551-PA	1200454	1190293	7165.AGAP011629-PA	ASTEI10015	7165.AGAP000551-PA	ASTEI04429	0	0	0.132	0.875	0.509	0.942
AGAP010536-PA	AGAP009539-PA	1199429	1198470	7165.AGAP010536-PA	ASTEI07105	7165.AGAP009539-PA	ASTEI03803	0	0	0.942	0	0	0.942
RS3A_ANOGA	TCTP_ANOGA	1192940	1192179	7165.AGAP003532-PA	ASTEI09336	7165.AGAP002667-PA	ASTEI11142	0	0	0.942	0	0	0.942
AGAP005549-PA	AGAP001234-PA	1194765	1190882	7165.AGAP005549-PA	ASTEI02155	7165.AGAP001234-PA	ASTEI08070	0	0	0.27	0.87	0.438	0.942
AGAP009595-PA	AGAP002858-PC	1198526	1192344	7165.AGAP009595-PA	ASTEI03752	7165.AGAP002858-PC	ASTEI00450	0	0	0.11	0.903	0.387	0.942
AGAP004596-PA	AGAP001630-PA	1193869	1191243	7165.AGAP004596-PA	ASTEI07469	7165.AGAP001630-PA	ASTEI05709	0	0	0.942	0	0	0.942
AGAP009539-PA	AGAP005221-PA	1198470	1194456	7165.AGAP009539-PA	ASTEI03803	7165.AGAP005221-PA	ASTEI06017	0	0	0.942	0.047	0	0.942
AGAP003768-PA	TCTP_ANOGA	1193154	1192179	7165.AGAP003768-PA	ASTEI00899	7165.AGAP002667-PA	ASTEI11142	0	0	0.942	0	0	0.942
AGAP008329-PA	TCTP_ANOGA	1197361	1192179	7165.AGAP008329-PA	ASTEI02958	7165.AGAP002667-PA	ASTEI11142	0	0	0.942	0	0	0.942
TCTP_ANOGA	AGAP001910-PA	1192179	1191472	7165.AGAP002667-PA	ASTEI11142	7165.AGAP001910-PA	ASTEI08714	0	0	0.942	0	0	0.942
AGAP010173-PA	AGAP003556-PA	1199091	1192964	7165.AGAP010173-PA	ASTEI11137	7165.AGAP003556-PA	ASTEI04387	0	0	0.942	0	0	0.942
AGAP028012-PA	AGAP009004-PA	1202408	1197964	7165.AGAP028012-PA	ASTEI05904	7165.AGAP009004-PA	ASTEI07320	0	0	0.942	0	0	0.942
AGAP007244	AGAP002063-PA	1196347	1191610	7165.AGAP007244-PA	ASTEI09715	7165.AGAP002063-PA	ASTEI055272	0	0	0.897	0.409	0.129	0.942
AGAP011077-PA	TCTP_ANOGA	1199939	1192179	7165.AGAP011077-PA	ASTEI05576	7165.AGAP002667-PA	ASTEI11142	0	0	0.942	0	0	0.942
AGAP010173-PA	AGAP009441-PA	1199091	1198376	7165.AGAP010173-PA	ASTEI11137	7165.AGAP009441-PA	ASTEI07373	0	0	0.942	0.054	0	0.942
AGAP010173-PA	RL8_ANOGA	1199091	1195007	7165.AGAP010173-PA	ASTEI11137	7165.AGAP005802-PA	ASTEI08489	0	0	0.942	0	0	0.942
AGAP007244	AGAP005108-PA	1196347	1194351	7165.AGAP007244-PA	ASTEI09715	7165.AGAP005108-PA	ASTEI07254	0	0	0.942	0.055	0	0.942
AGAP009539-PA	BOP1_ANOGA	1198470	1196235	7165.AGAP009539-PA	ASTEI03803	7165.AGAP007128-PA	ASTEI06902	0	0	0.942	0.047	0	0.942
AGAP005549-PA	AGAP001519-PA	1194765	1191140	7165.AGAP005549-PA	ASTEI02155	7165.AGAP001519-PA	ASTEI05465	0	0	0.27	0.87	0.438	0.942
AGAP011173-PA	AGAP010173-PA	1200034	1199091	7165.AGAP011173-PA	ASTEI05673	7165.AGAP010173-PA	ASTEI11137	0	0	0.942	0	0	0.942
AGAP009539-PA	AGAP007244	1198470	1196347	7165.AGAP009539-PA	ASTEI03803	7165.AGAP007244-PA	ASTEI09715	0	0	0.942	0	0	0.942
AGAP009921-PA	AGAP002982-PA	1198844	1192454	7165.AGAP009921-PA	ASTEI09747	7165.AGAP002982-PA	ASTEI03258	0	0	0.114	0.931	0.128	0.942
AGAP010612-PA	AGAP002306-PA	1199501	1191837	7165.AGAP010612-PA	ASTEI05355	7165.AGAP002306-PA	ASTEI00185	0	0	0.942	0	0	0.942
AGAP011424-PA	AGAP006607	1200267	1195738	7165.AGAP011424-PA	ASTEI06447	7165.AGAP006607-PA	ASTEI02686	0	0	0.259	0.855	0.509	0.942
AGAP011244-PA	AGAP011077-PA	1200104	1199939	7165.AGAP011244-PA	ASTEI06775	7165.AGAP011077-PA	ASTEI05576	0	0	0.482	0.807	0.461	0.941
AGAP006360-PA	AGAP000300-PA	1195499	1190075	7165.AGAP006360-PA	ASTEI10917	7165.AGAP000300-PA	ASTEI07834	0	0	0.44	0	0.9	0.941
AGAP005581-PA	AGAP003652-PA	1194795	1193052	7165.AGAP005581-PA	ASTEI02184	7165.AGAP003652-PA	ASTEI07414	0	0	0.408	0.09	0.9	0.941
AGAP003405-PA	AGAP000300-PA	1192834	1190075	7165.AGAP003405-PA	ASTEI03377	7165.AGAP000300-PA	ASTEI07834	0	0	0.438	0	0.9	0.941
AGAP010257-PA	AGAP004610-PA	1199174	1193882	7165.AGAP010257-PA	ASTEI09829	7165.AGAP004610-PA	ASTEI06979	0	0	0.141	0.872	0.509	0.941
AGAP005549-PA	AGAP003085-PA	1194765	1192549	7165.AGAP005549-PA	ASTEI02155	7165.AGAP003085-PA	ASTEI00283	0	0	0.126	0.886	0.461	0.941
AGAP009970-PA	AGAP008007-PA	1198893	1197061	7165.AGAP009970-PA	ASTEI04005	7165.AGAP008007-PA	ASTEI01773	0	0	0.192	0.93	0	0.941
AGAP005913-PA	AGAP005904-PA	1195109	1195100	7165.AGAP005913-PA	ASTEI02790	7165.AGAP005904-PA	ASTEI02798	0	0	0.175	0.867	0.509	0.941
AGAP008265-PA	AGAP000300-PA	1197299	1190075	7165.AGAP008265-PA	ASTEI03010	7165.AGAP000300-PA	ASTEI07834	0	0	0.181	0.932	0	0.941
AGAP002564-PA	AGAP001630-PA	1192082	1191243	7165.AGAP002564-PA	ASTEI10732	7165.AGAP001630-PA	ASTEI05709	0	0	0.432	0	0.9	0.94
AGAP011329-PA	AGAP001951-PA	1200177	1191508	7165.AGAP011329-PA	ASTEI04235	7165.AGAP001951-PA	ASTEI07479	0	0	0.433	0	0.9	0.94
AGAP011329-PA	AGAP009783-PA	1200177	1198708	7165.AGAP011329-PA	ASTEI04235	7165.AGAP009783-PA	ASTEI06478	0	0	0.433	0	0.9	0.94
AGAP002586-PA	AGAP001200-PA	1192101	1190852	7165.AGAP002586-PA	ASTEI04059	7165.AGAP001200-PA	ASTEI08036	0	0	0.409	0.074	0.9	0.94
AGAP001951-PA	AGAP001318-PA	1191508	1190955	7165.AGAP001951-PA	ASTEI07479	7165.AGAP001318-PA	ASTEI05767	0	0	0.433	0	0.9	0.94
AGAP011677-PA	AGAP003556-PA	1200501	1192964	7165.AGAP011677-PA	ASTEI085593	7165.AGAP003556-PA	ASTEI04387	0	0	0.919	0.219	0.13	0.94
AGAP009783-PA	AGAP001318-PA	1198708	1190955	7165.AGAP009783-PA	ASTEI06478	7165.AGAP001318-PA	ASTEI05767	0	0	0.433	0	0.9	0.94
AGAP010164-PB	AGAP008596-PA	1199082	1197591	7165.AGAP010164-PB	ASTEI08299	7165.AGAP008596-PA	ASTEI10710	0	0	0.424	0	0.9	0.939
AGAP011603-PA	AGAP010164-PB	1200432	1199082	7165.AGAP011603-PA	ASTEI10721	7165.AGAP010164-PB	ASTEI08299	0	0	0.424	0	0.9	0.939
AGAP010164-PB	AGAP008907-PA	1199082	1197873	7165.AGAP010164-PB	ASTEI08299	7165.AGAP008907-PA	ASTEI01897	0.507	0.746	0.342	0	0.9	0.939
AGAP003003-PA	AGAP002101-PA	1192474	1191647	7165.AGAP003003-PA	ASTEI03284	7165.AGAP002101-PA	ASTEI00405	0	0	0.476	0.879	0.129	0.939
AGAP010164-PB	AGAP003623-PC	1199082	1193026	7165.AGAP010164-PB	ASTEI08299	7165.AGAP003623-PC	ASTEI08196	0	0	0.424	0	0.9	0.939
AGAP009189-PA	AGAP004801-PA	1198139	1194062	7165.AGAP009189-PA	ASTEI05222	7165.AGAP004801-PA	ASTEI08079	0	0	0.043	0.881	0.509	0.939
AGAP010792-PA	AGAP000794-PA	1199669	1190505	7165.AGAP010792-PA	ASTEI08410	7165.AGAP000794-PA	ASTEI01125	0	0	0.669	0.66	0.509	0.939
AGAP028093-PA	AGAP011092-PA	1202489	1199954	7165.AGAP028093-PA	ASTEI05273	7165.AGAP011092-PA	ASTEI05590	0	0	0.207	0.879	0.419	0.939
AGAP008632-PA	AGAP000881-PA	1197621	1190579	7165.AGAP008632-PA	ASTEI09899	7165.AGAP000881-PA	ASTEI03473	0	0	0.418	0	0.9	0.939
AGAP007727-PA	AGAP002880-PA	1196787	1192363	7165.AGAP007727-PA	ASTEI01623	7165.AGAP002880-PA	ASTEI00465	0	0	0	0.88	0.509	0.938
AGAP010894-PA	AGAP004610-PA	1199769	1193882	7165.AGAP010894-PA	ASTEI11090	7165.AGAP004610-PA	ASTEI06979	0	0.642	0.273	0.892	0.282	0.938
AGAP002752-PA	AGAP001919-PA	1192249	1191481	7165.AGAP002752-PA	ASTEI03154	7165.AGAP001919-PA	ASTEI08706	0	0	0.827	0.658	0	0.938
AGAP011895-PA	AGAP004749-PA	1200702	1194012	7165.AGAP011895-PA	ASTEI05092	7165.AGAP004749-PA	ASTEI08123	0	0	0.414	0	0.9	0.938
AGAP011173-PA	AGAP004610-PA	1200034	1193882	7165.AGAP011173-PA	ASTEI05673	7165.AGAP004610-PA	ASTEI06979	0	0	0.088	0.874	0.509	0.938
AGAP010276-PC	AGAP007975-PA	1199191	1197030	7165.AGAP010276-PC	ASTEI09845	7165.AGAP007975-PA	ASTEI01739	0	0	0	0.88	0.509	0.938
AGAP011077-PA	AGAP006607	1199939	1195738	7165.AGAP011077-PA	ASTEI05576	7165.AGAP006607-PA	ASTEI02686	0	0	0.191	0.855	0.509	0.937
AGAP003405-PA	AGAP002378-PA	1192834	1191904	7165.AGAP003405-PA	ASTEI03377	7165.AGAP002378-PA	ASTEI11316	0	0	0.404	0	0.9	0.937
AGAP003405-PA	AGAP001423-PA	1192834	1191055	7165.AGAP003405-PA	ASTEI03377	7165.AGAP001423-PA	ASTEI03619	0	0	0.399	0.05	0.9	0.937
AGAP010258-PA	AGAP005042-PA	1199175	1194294	7165.AGAP010258-PA	ASTEI09830	7165.AGAP005042-PA	ASTEI08462	0	0	0.043	0.931	0.128	0.937
AGAP011833-PA	AGAP002761-PA	1200657	1192258	7165.AGAP011833-PA	ASTEI09239	7165.AGAP002761-PA	ASTEI03146	0	0	0.404	0	0.9	0.937
RS11_ANOGA	eIF3-S8	1198921	1193988	7165.AGAP009998-PA	ASTEI03980	7165.AGAP004725-PA	ASTEI08147	0	0	0.105	0.87	0.509	0.937
AGAP010298-PA	AGAP003711-PD	1199210	1193100	7165.AGAP010298-PA	ASTEI09873	7165.AGAP003711-PD	ASTEI06994	0	0	0.076	0.871	0.509	0.936
AGAP010298-PA	AGAP001587-PA	1199210	1191202	7165.AGAP010298-PA	ASTEI09873	7165.AGAP001587-PA	ASTEI05512	0	0	0.076	0.871	0.509	0.936
AGAP009004-PA	AGAP003218-PA	1197964	1192665	7165.AGAP009004-PA	ASTEI07320	7165.AGAP003218-PA	ASTEI00002	0	0	0.841	0.616	0	0.936
AGAP004824-PA	eIF3-S10	1194083	1191869	7165.AGAP004824-PA	ASTEI10364	7165.AGAP002340-PA	ASTEI04345	0	0	0.632	0.743	0.38	0.936
AGAP028093-PA	AGAP003089-PA	1202489	1192553	7165.AGAP028093-PA	ASTEI05273	7165.AGAP003089-PA	ASTEI00277	0	0	0.079	0.87	0.509	0.936
AGAP028093-PA	AGAP009863-PA	1202489	1198788	7165.AGAP028093-PA	ASTEI05273	7165.AGAP009863-PA	ASTEI06551	0	0	0.079	0.87	0.509	0.936
AGAP009539-PA	AGAP003648-PA	1198470	1193048	7165.AGAP009539-PA	ASTEI03803	7165.AGAP003648-PA	ASTEI07407	0	0.708	0.115	0.931	0	0.936
AGAP010139-PA	AGAP008530-PA	1199059	1197543	7165.AGAP010139-PA	ASTEI08316	7165.AGAP008530-PA	ASTEI04757	0	0	0.128	0.93	0	0.936
AGAP005576-PA	AGAP004708-PA	1194791	1193971	7165.AGAP005576-PA	ASTEI02180	7165.AGAP004708-PA	ASTEI08159	0	0	0.277	0.892	0.245	0.935
AGAP001124-PA	AGAP001065-PA	1190788	1190738	7165.AGAP001124-PA	ASTEI09943	7165.AGAP001065-PA	ASTEI07756	0	0	0.364	0.074	0.9	0.935
AGAP003711-PD	AGAP002401-PA	1193100	1191926	7165.AGAP003711-PD	ASTEI06994	7165.AGAP002401-PA	ASTEI08956	0	0	0.077	0.87	0.509	0.935
AGAP005856-PA	AGAP000300-PA	1195059	1190075	7165.AGAP005856-PA	ASTEI068253	7165.AGAP000300-PA	ASTEI07834	0	0	0.11	0.93	0	0.935
AGAP007123-PA	AGAP001065-PA	1196230	1190738	7165.AGAP007123-PA	ASTEI06897	7165.AGAP001065-PA	ASTEI07756	0	0	0.362	0.071	0.9	0.935
AGAP003085-PA	AGAP001519-PA	1192549	1191140	7165.AGAP003085-PA	ASTEI00283	7165.AGAP001519-PA	ASTEI05465	0	0	0.07	0.87	0.509	0.935
AGAP007309-PA	AGAP004352-PA	1196407	1193656	7165.AGAP007309-PA	ASTEI01282	7165.AGAP004352-PA	ASTEI08683	0	0	0.341	0.095	0.9	0.935
AGAP007309-PA	AGAP004744-PA	1196407	1194007	7165.AGAP007309-PA	ASTEI01282	7165.AGAP004744-PA	ASTEI08119	0	0	0.341	0.095	0.9	0.935
AGAP007406-PA	AGAP003556-PA	1196496	1192964	7165.AGAP007406-PA	ASTEI01359	7165.AGAP003556-PA	ASTEI04387	0	0	0.919	0.091	0.193	0.935
AGAP003085-PA	AGAP001234-PA	1192549	1190882	7165.AGAP003085-PA	ASTEI00283	7165.AGAP001234-PA	ASTEI08070	0	0	0.07	0.87	0.509	0.935
AGAP007254-PA	AGAP007244	1196357	1196347	7165.AGAP007254-PA	ASTEI09723	7165.AGAP007244-PA	ASTEI09715	0	0	0.822	0.655	0	0.935
AGAP002401-PA	AGAP001587-PA	1191926	1191202	7165.AGAP002401-PA	ASTEI08956	7165.AGAP001587-PA	ASTEI05512	0	0	0.077	0.87	0.509	0.935
AGAP012474-PA	AGAP001267-PA	1201266	1190910	7165.AGAP012474-PA	ASTEI03022	7165.AGAP001267-PA	ASTEI10546	0	0	0.262	0.875	0.344	0.934
AGAP006366-PA	AGAP002728-PB	1195505	1192228	7165.AGAP006366-PA	ASTEI09419	7165.AGAP002728-PB	ASTEI03179	0	0	0.22	0.233	0.9	0.934
Dox-A2	AGAP002597-PA	1198039	1192111	7165.AGAP009082-PA	ASTEI071952	7165.AGAP002597-PA	ASTEI04071	0	0	0.042	0.872	0.509	0.934
AGAP005662-PA	AGAP003623-PC	1194873	1193026	7165.AGAP005662-PA	ASTEI02252	7165.AGAP003623-PC	ASTEI08196	0	0	0.343	0.083	0.9	0.934
AGAP008916-PA	AGAP005221-PA	1197882	1194456	7165.AGAP008916-PA	ASTEI01907	7165.AGAP005221-PA	ASTEI06017	0	0	0.484	0.879	0	0.934
AGAP009310-PA	RS3A_ANOGA	1198251	1192940	7165.AGAP009310-PA	ASTEI10006	7165.AGAP003532-PA	ASTEI09336	0	0	0.39	0.799	0.509	0.934
AGAP002568-PA	AGAP002284-PA	1192085	1191815	7165.AGAP002568-PA	ASTEI04041	7165.AGAP002284-PA	ASTEI00162	0	0	0.089	0.931	0	0.934
RL8_ANOGA	AGAP004610-PA	1195007	1193882	7165.AGAP005802-PA	ASTEI08489	7165.AGAP004610-PA	ASTEI06979	0	0	0.043	0.872	0.509	0.934
AGAP011833-PA	AGAP001951-PA	1200657	1191508	7165.AGAP011833-PA	ASTEI09239	7165.AGAP001951-PA	ASTEI07479	0	0	0.266	0.117	0.907	0.934
AGAP007698-PB	AGAP003192-PA	1196758	1192640	7165.AGAP007698-PB	ASTEI01565	7165.AGAP003192-PA	ASTEI07922	0	0	0.071	0.932	0	0.934
AGAP011833-PA	AGAP009783-PA	1200657	1198708	7165.AGAP011833-PA	ASTEI09239	7165.AGAP009783-PA	ASTEI06478	0	0	0.266	0.117	0.907	0.934
AGAP011833-PA	AGAP011798-PA	1200657	1200622	7165.AGAP011833-PA	ASTEI09239	7165.AGAP011798-PA	ASTEI09203	0	0	0.254	0.117	0.907	0.933
AGAP006780-PA	AGAP000549-PA	1195899	1190291	7165.AGAP006780-PA	ASTEI08609	7165.AGAP000549-PA	ASTEI10573	0	0	0.362	0	0.9	0.933
AGAP001399-PA	AGAP000300-PA	1191031	1190075	7165.AGAP001399-PA	ASTEI07545	7165.AGAP000300-PA	ASTEI07834	0	0	0.078	0.931	0	0.933
AGAP011833-PA	AGAP008016-PA	1200657	1197070	7165.AGAP011833-PA	ASTEI09239	7165.AGAP008016-PA	ASTEI01778	0	0	0.254	0.117	0.907	0.933
AGAP011162-PA	AGAP004886-PA	1200023	1194145	7165.AGAP011162-PA	ASTEI05662	7165.AGAP004886-PA	ASTEI05907	0	0	0.071	0.88	0.452	0.933
AGAP011833-PA	AGAP005662-PA	1200657	1194873	7165.AGAP011833-PA	ASTEI09239	7165.AGAP005662-PA	ASTEI02252	0	0	0.254	0.117	0.907	0.933
AGAP002830-PA	AGAP001124-PA	1192320	1190788	7165.AGAP002830-PA	ASTEI00430	7165.AGAP001124-PA	ASTEI09943	0	0	0.364	0	0.9	0.933
AGAP007642-PA	AGAP002564-PA	1196705	1192082	7165.AGAP007642-PA	ASTEI01618	7165.AGAP002564-PA	ASTEI10732	0	0	0.364	0	0.9	0.933
AGAP011354-PA	AGAP002761-PA	1200201	1192258	7165.AGAP011354-PA	ASTEI04258	7165.AGAP002761-PA	ASTEI03146	0	0	0.362	0	0.9	0.933
AGAP000625-PA	AGAP000300-PA	1190357	1190075	7165.AGAP000625-PA	ASTEI01220	7165.AGAP000300-PA	ASTEI07834	0	0	0	0.932	0	0.932
AGAP001267-PA	AGAP000300-PA	1190910	1190075	7165.AGAP001267-PA	ASTEI10546	7165.AGAP000300-PA	ASTEI07834	0	0	0.061	0.931	0	0.932
AGAP002525-PA	eIF3-S7	1192046	1191866	7165.AGAP002525-PA	ASTEI07972	7165.AGAP002337-PA	ASTEI04348	0	0	0.775	0.657	0.193	0.932
AGAP010258-PA	AGAP000561-PA	1199175	1190302	7165.AGAP010258-PA	ASTEI09830	7165.AGAP000561-PA	ASTEI08858	0	0	0.07	0.875	0.463	0.932
AGAP010792-PA	AGAP007082-PA	1199669	1196189	7165.AGAP010792-PA	ASTEI08410	7165.AGAP007082-PA	ASTEI06854	0.205	0	0.428	0.734	0.509	0.932
AGAP002945-PA	AGAP002549-PA	1192421	1192069	7165.AGAP002945-PA	ASTEI00498	7165.AGAP002549-PA	ASTEI07998	0	0	0.109	0.927	0	0.932
AGAP011827-PA	AGAP005662-PA	1200651	1194873	7165.AGAP011827-PA	ASTEI09235	7165.AGAP005662-PA	ASTEI02252	0	0	0.353	0	0.9	0.932
AGAP011444-PA	AGAP002597-PA	1200286	1192111	7165.AGAP011444-PA	ASTEI06463	7165.AGAP002597-PA	ASTEI04071	0	0	0	0.88	0.461	0.932
AGAP010025-PA	AGAP004146-PA	1198948	1193474	7165.AGAP010025-PA	ASTEI03952	7165.AGAP004146-PA	ASTEI075885	0	0	0.067	0.931	0	0.932
BOP1_ANOGA	AGAP006205-PA	1196235	1195396	7165.AGAP007128-PA	ASTEI06902	7165.AGAP006205-PA	ASTEI09103	0	0	0.748	0.743	0	0.932
AGAP003035-PA	AGAP000300-PA	1192505	1190075	7165.AGAP003035-PA	ASTEI03315	7165.AGAP000300-PA	ASTEI07834	0	0	0.054	0.931	0	0.931
AGAP011827-PA	AGAP001951-PA	1200651	1191508	7165.AGAP011827-PA	ASTEI09235	7165.AGAP001951-PA	ASTEI07479	0	0	0.343	0	0.9	0.931
AGAP005662-PA	AGAP001318-PA	1194873	1190955	7165.AGAP005662-PA	ASTEI02252	7165.AGAP001318-PA	ASTEI05767	0	0	0.343	0	0.9	0.931
AGAP006607	RL7A_ANOGA	1195738	1195155	7165.AGAP006607-PA	ASTEI02686	7165.AGAP005960-PA	ASTEI06346	0	0	0.675	0.604	0.509	0.931
AGAP007784-PA	AGAP002761-PA	1196842	1192258	7165.AGAP007784-PA	ASTEI01671	7165.AGAP002761-PA	ASTEI03146	0	0	0.347	0	0.9	0.931
AGAP011329-PA	AGAP008016-PA	1200177	1197070	7165.AGAP011329-PA	ASTEI04235	7165.AGAP008016-PA	ASTEI01778	0	0	0.343	0	0.9	0.931
AGAP011244-PA	RS11_ANOGA	1200104	1198921	7165.AGAP011244-PA	ASTEI06775	7165.AGAP009998-PA	ASTEI03980	0	0	0.418	0.804	0.447	0.931
AGAP012167-PA	AGAP009623-PA	1200961	1198554	7165.AGAP012167-PA	ASTEI10623	7165.AGAP009623-PA	ASTEI04722	0	0	0.671	0	0.8	0.931
AGAP011329-PA	AGAP005662-PA	1200177	1194873	7165.AGAP011329-PA	ASTEI04235	7165.AGAP005662-PA	ASTEI02252	0	0	0.343	0	0.9	0.931
AGAP011827-PA	AGAP011798-PA	1200651	1200622	7165.AGAP011827-PA	ASTEI09235	7165.AGAP011798-PA	ASTEI09203	0	0	0.343	0	0.9	0.931
AGAP011798-PA	AGAP001318-PA	1200622	1190955	7165.AGAP011798-PA	ASTEI09203	7165.AGAP001318-PA	ASTEI05767	0	0	0.343	0	0.9	0.931
AGAP006821-PA	AGAP001951-PA	1195937	1191508	7165.AGAP006821-PA	ASTEI04650	7165.AGAP001951-PA	ASTEI07479	0	0	0.343	0	0.9	0.931
AGAP008016-PA	AGAP001318-PA	1197070	1190955	7165.AGAP008016-PA	ASTEI01778	7165.AGAP001318-PA	ASTEI05767	0	0	0.343	0	0.9	0.931
AGAP011827-PA	AGAP008016-PA	1200651	1197070	7165.AGAP011827-PA	ASTEI09235	7165.AGAP008016-PA	ASTEI01778	0	0	0.343	0	0.9	0.931
AGAP011798-PA	AGAP011329-PA	1200622	1200177	7165.AGAP011798-PA	ASTEI09203	7165.AGAP011329-PA	ASTEI04235	0	0	0.343	0	0.9	0.931
AGAP011827-PA	AGAP009783-PA	1200651	1198708	7165.AGAP011827-PA	ASTEI09235	7165.AGAP009783-PA	ASTEI06478	0	0	0.343	0	0.9	0.931
AGAP011798-PA	AGAP006821-PA	1200622	1195937	7165.AGAP011798-PA	ASTEI09203	7165.AGAP006821-PA	ASTEI04650	0	0	0.343	0	0.9	0.931
AGAP009921-PA	AGAP001273-PA	1198844	1190916	7165.AGAP009921-PA	ASTEI09747	7165.AGAP001273-PA	ASTEI05807	0	0	0.155	0.879	0.38	0.931
AGAP008016-PA	AGAP006821-PA	1197070	1195937	7165.AGAP008016-PA	ASTEI01778	7165.AGAP006821-PA	ASTEI04650	0	0	0.343	0	0.9	0.931
AGAP009783-PA	AGAP006821-PA	1198708	1195937	7165.AGAP009783-PA	ASTEI06478	7165.AGAP006821-PA	ASTEI04650	0	0	0.343	0	0.9	0.931
AGAP007361-PA	AGAP007299-PA	1196452	1196397	7165.AGAP007361-PA	ASTEI01318	7165.AGAP007299-PA	ASTEI01274	0	0	0.09	0.927	0	0.93
AGAP007422-PA	AGAP007217-PA	1196512	1196321	7165.AGAP007422-PA	ASTEI01370	7165.AGAP007217-PA	ASTEI09703	0	0	0.09	0.927	0	0.93
AGAP009510-PA	AGAP001884-PA	1198441	1191448	7165.AGAP009510-PA	ASTEI03832	7165.AGAP001884-PA	ASTEI08736	0	0	0.217	0.189	0.9	0.93
RSSA_ANOGA	AGAP003597-PA	1200601	1193002	7165.AGAP011777-PA	ASTEI09193	7165.AGAP003597-PA	ASTEI04355	0	0	0.387	0.871	0.193	0.93
AGAP011298-PA	AGAP009441-PA	1200148	1198376	7165.AGAP011298-PA	ASTEI04204	7165.AGAP009441-PA	ASTEI07373	0	0	0.745	0.663	0.245	0.929
AGAP007592-PA	AGAP002015-PB	1196655	1191568	7165.AGAP007592-PA	ASTEI01494	7165.AGAP002015-PB	ASTEI00365	0	0	0.103	0.814	0.612	0.929
AGAP010267-PA	AGAP005576-PA	1199183	1194791	7165.AGAP010267-PA	ASTEI11163	7165.AGAP005576-PA	ASTEI02180	0	0	0.188	0.892	0.245	0.928
AGAP007592-PA	AGAP004886-PA	1196655	1194145	7165.AGAP007592-PA	ASTEI01494	7165.AGAP004886-PA	ASTEI05907	0	0	0.079	0.814	0.617	0.928
AGAP004742-PA	AGAP004596-PA	1194005	1193869	7165.AGAP004742-PA	ASTEI08133	7165.AGAP004596-PA	ASTEI07469	0	0	0.108	0.255	0.9	0.927
AGAP011244-PA	AGAP002961-PA	1200104	1192436	7165.AGAP011244-PA	ASTEI06775	7165.AGAP002961-PA	ASTEI00511	0	0	0.729	0.743	0	0.927
AGAP011329-PA	AGAP006821-PA	1200177	1195937	7165.AGAP011329-PA	ASTEI04235	7165.AGAP006821-PA	ASTEI04650	0.527	0.853	0.134	0.165	0.9	0.927
AGAP008329-PA	AGAP006607	1197361	1195738	7165.AGAP008329-PA	ASTEI02958	7165.AGAP006607-PA	ASTEI02686	0	0	0.385	0.822	0.394	0.927
AGAP010586-PA	AGAP005576-PA	1199475	1194791	7165.AGAP010586-PA	ASTEI05328	7165.AGAP005576-PA	ASTEI02180	0	0	0.187	0.892	0.245	0.927
AGAP005630-PA	AGAP003179-PA	1194841	1192628	7165.AGAP005630-PA	ASTEI02223	7165.AGAP003179-PA	ASTEI00684	0	0	0	0.856	0.509	0.926
AGAP006205-PA	AGAP005221-PA	1195396	1194456	7165.AGAP006205-PA	ASTEI09103	7165.AGAP005221-PA	ASTEI06017	0	0	0.724	0.743	0	0.926
AGAP003321-PA	AGAP001065-PA	1192762	1190738	7165.AGAP003321-PA	ASTEI00923	7165.AGAP001065-PA	ASTEI07756	0	0	0.291	0	0.9	0.926
AGAP003517-PA	AGAP002101-PA	1192929	1191647	7165.AGAP003517-PA	ASTEI09345	7165.AGAP002101-PA	ASTEI00405	0	0	0.424	0.877	0	0.926
AGAP009204	AGAP002525-PA	1198154	1192046	7165.AGAP009204-PA	ASTEI05231	7165.AGAP002525-PA	ASTEI07972	0	0	0.356	0.87	0.193	0.926
AGAP012684-PA	AGAP003192-PA	1201466	1192640	7165.AGAP012684-PA	ASTEI06659	7165.AGAP003192-PA	ASTEI07922	0	0	0.176	0.832	0.509	0.926
RSSA_ANOGA	AGAP009310-PA	1200601	1198251	7165.AGAP011777-PA	ASTEI09193	7165.AGAP009310-PA	ASTEI10006	0	0	0.322	0.798	0.509	0.926
AGAP003623-PC	AGAP001951-PA	1193026	1191508	7165.AGAP003623-PC	ASTEI08196	7165.AGAP001951-PA	ASTEI07479	0	0	0.257	0.083	0.9	0.925
AGAP011244-PA	AGAP006871-PA	1200104	1195987	7165.AGAP011244-PA	ASTEI06775	7165.AGAP006871-PA	ASTEI04628	0.389	0	0.357	0.662	0.505	0.925
AGAP004991-PA	AGAP002597-PA	1194244	1192111	7165.AGAP004991-PA	ASTEI10795	7165.AGAP002597-PA	ASTEI04071	0	0	0	0.854	0.509	0.925
AGAP000180-PA	AGAP000179-PA	1189968	1189967	7165.AGAP000180-PA	ASTEI10608	7165.AGAP000179-PA	ASTEI10609	0.36	0	0.873	0.157	0	0.925
AGAP007975-PA	AGAP000551-PA	1197030	1190293	7165.AGAP007975-PA	ASTEI01739	7165.AGAP000551-PA	ASTEI04429	0	0	0.485	0.724	0.509	0.924
AGAP011677-PA	AGAP011298-PA	1200501	1200148	7165.AGAP011677-PA	ASTEI085593	7165.AGAP011298-PA	ASTEI04204	0	0	0.745	0.663	0.193	0.924
AGAP006366-PA	AGAP003168-PA	1195505	1192618	7165.AGAP006366-PA	ASTEI09419	7165.AGAP003168-PA	ASTEI00676	0	0	0.275	0	0.9	0.924
AGAP007975-PA	AGAP006366-PA	1197030	1195505	7165.AGAP007975-PA	ASTEI01739	7165.AGAP006366-PA	ASTEI09419	0	0	0.485	0.724	0.509	0.924
AGAP006660-PA	AGAP006366-PA	1195788	1195505	7165.AGAP006660-PA	ASTEI02634	7165.AGAP006366-PA	ASTEI09419	0	0	0.275	0	0.9	0.924
AGAP004960-PA	AGAP002597-PA	1194213	1192111	7165.AGAP004960-PA	ASTEI10933	7165.AGAP002597-PA	ASTEI04071	0	0	0	0.853	0.509	0.924
AGAP006366-PA	AGAP000549-PA	1195505	1190291	7165.AGAP006366-PA	ASTEI09419	7165.AGAP000549-PA	ASTEI10573	0	0	0.485	0.724	0.509	0.924
AGAP000551-PA	AGAP000549-PA	1190293	1190291	7165.AGAP000551-PA	ASTEI04429	7165.AGAP000549-PA	ASTEI10573	0	0	0.485	0.724	0.509	0.924
AGAP011629-PA	AGAP001124-PA	1200454	1190788	7165.AGAP011629-PA	ASTEI10015	7165.AGAP001124-PA	ASTEI09943	0	0	0.128	0	0.915	0.923
AGAP004944-PA	AGAP002752-PA	1194197	1192249	7165.AGAP004944-PA	ASTEI09055	7165.AGAP002752-PA	ASTEI03154	0	0	0.436	0.846	0.193	0.923
AGAP011133-PA	AGAP003405-PA	1199995	1192834	7165.AGAP011133-PA	ASTEI05639	7165.AGAP003405-PA	ASTEI03377	0	0	0.265	0	0.9	0.923
AGAP007258-PA	AGAP002728-PB	1196361	1192228	7165.AGAP007258-PA	ASTEI097191	7165.AGAP002728-PB	ASTEI03179	0	0	0.181	0.146	0.9	0.923
AGAP011244-PA	AGAP009004-PA	1200104	1197964	7165.AGAP011244-PA	ASTEI06775	7165.AGAP009004-PA	ASTEI07320	0	0	0.442	0.743	0.509	0.923
AGAP008988-PA	AGAP000300-PA	1197950	1190075	7165.AGAP008988-PA	ASTEI01972	7165.AGAP000300-PA	ASTEI07834	0	0	0.267	0	0.9	0.923
AGAP007258-PA	AGAP002192-PB	1196361	1191731	7165.AGAP007258-PA	ASTEI097191	7165.AGAP002192-PB	ASTEI00584	0	0	0.181	0.146	0.9	0.923
AGAP006821-PA	AGAP003414-PA	1195937	1192842	7165.AGAP006821-PA	ASTEI04650	7165.AGAP003414-PA	ASTEI03369	0	0	0.133	0.186	0.9	0.923
AGAP010331-PA	AGAP002752-PA	1199243	1192249	7165.AGAP010331-PA	ASTEI06698	7165.AGAP002752-PA	ASTEI03154	0	0	0.436	0.846	0.193	0.923
AGAP004192-PA	AGAP002752-PA	1193515	1192249	7165.AGAP004192-PA	ASTEI07645	7165.AGAP002752-PA	ASTEI03154	0	0	0.436	0.846	0.193	0.923
AGAP010876-PA	AGAP002752-PA	1199752	1192249	7165.AGAP010876-PA	ASTEI09007	7165.AGAP002752-PA	ASTEI03154	0	0	0.436	0.846	0.193	0.923
AGAP007786-PA	AGAP007258-PA	1196844	1196361	7165.AGAP007786-PA	ASTEI01669	7165.AGAP007258-PA	ASTEI097191	0	0	0.181	0.146	0.9	0.923
AGAP007309-PA	AGAP001884-PA	1196407	1191448	7165.AGAP007309-PA	ASTEI01282	7165.AGAP001884-PA	ASTEI08736	0	0	0.266	0.045	0.9	0.923
AGAP002355-PA	AGAP000300-PA	1191883	1190075	7165.AGAP002355-PA	ASTEI04333	7165.AGAP000300-PA	ASTEI07834	0	0	0.267	0	0.9	0.923
AGAP010429-PA	AGAP001884-PA	1199339	1191448	7165.AGAP010429-PA	ASTEI09457	7165.AGAP001884-PA	ASTEI08736	0	0	0.257	0.056	0.9	0.923
MMSA_ANOGA	AGAP001318-PA	1192020	1190955	7165.AGAP002499-PA	ASTEI07950	7165.AGAP001318-PA	ASTEI05767	0	0	0.263	0	0.9	0.923
AGAP005134-PA	AGAP003398-PD	1194376	1192828	7165.AGAP005134-PA	ASTEI10101	7165.AGAP003398-PD	ASTEI03381	0	0	0.266	0	0.9	0.923
AGAP011329-PA	MMSA_ANOGA	1200177	1192020	7165.AGAP011329-PA	ASTEI04235	7165.AGAP002499-PA	ASTEI07950	0	0	0.263	0	0.9	0.923
AgGp	AGAP001257-PA	1196994	1190904	7165.AGAP007939-PA	ASTEI07670	7165.AGAP001257-PA	ASTEI10553	0	0	0.26	0	0.9	0.922
AGAP009189-PA	AGAP009037-PA	1198139	1197996	7165.AGAP009189-PA	ASTEI05222	7165.AGAP009037-PA	ASTEI11023	0	0.616	0.065	0.871	0.409	0.922
AGAP007474-PA	AGAP003424-PA	1196544	1192852	7165.AGAP007474-PA	ASTEI01394	7165.AGAP003424-PA	ASTEI03360	0	0	0	0.885	0.344	0.921
AGAP002752-PA	AGAP001424-PA	1192249	1191056	7165.AGAP002752-PA	ASTEI03154	7165.AGAP001424-PA	ASTEI03620	0	0	0.618	0.784	0.129	0.921
AGAP003652-PA	MMSA_ANOGA	1193052	1192020	7165.AGAP003652-PA	ASTEI07414	7165.AGAP002499-PA	ASTEI07950	0	0.762	0.192	0.11	0.9	0.921
AGAP008907-PA	AGAP005662-PA	1197873	1194873	7165.AGAP008907-PA	ASTEI01897	7165.AGAP005662-PA	ASTEI02252	0	0	0.171	0	0.908	0.921
AGAP006821-PA	AGAP001318-PA	1195937	1190955	7165.AGAP006821-PA	ASTEI04650	7165.AGAP001318-PA	ASTEI05767	0.529	0.922	0.131	0.14	0.9	0.921
AGAP011833-PA	AGAP004097-PA	1200657	1193427	7165.AGAP011833-PA	ASTEI09239	7165.AGAP004097-PA	ASTEI04289	0.293	0.683	0.182	0	0.9	0.921
AGAP007082-PA	AGAP001653-PA	1196189	1191264	7165.AGAP007082-PA	ASTEI06854	7165.AGAP001653-PA	ASTEI05686	0	0	0.447	0.734	0.509	0.921
AGAP011827-PA	AGAP011329-PA	1200651	1200177	7165.AGAP011827-PA	ASTEI09235	7165.AGAP011329-PA	ASTEI04235	0.505	0.78	0.155	0	0.9	0.921
AGAP002586-PA	AGAP001257-PA	1192101	1190904	7165.AGAP002586-PA	ASTEI04059	7165.AGAP001257-PA	ASTEI10553	0	0	0.251	0	0.9	0.921
AGAP011798-PA	AGAP008907-PA	1200622	1197873	7165.AGAP011798-PA	ASTEI09203	7165.AGAP008907-PA	ASTEI01897	0	0	0.171	0	0.908	0.921
AGAP009624-PA	AGAP007810-PA	1198555	1196868	7165.AGAP009624-PA	ASTEI04721	7165.AGAP007810-PA	ASTEI01645	0	0	0.232	0.058	0.9	0.921
AGAP008907-PA	AGAP008016-PA	1197873	1197070	7165.AGAP008907-PA	ASTEI01897	7165.AGAP008016-PA	ASTEI01778	0	0	0.171	0	0.908	0.921
AGAP004877-PA	AGAP001622-PA	1194136	1191235	7165.AGAP004877-PA	ASTEI05916	7165.AGAP001622-PA	ASTEI05481	0	0	0.675	0.663	0.344	0.921
AGAP009944-PA	AGAP006569-PA	1198867	1195700	7165.AGAP009944-PA	ASTEI04028	7165.AGAP006569-PA	ASTEI08514	0	0	0.22	0.061	0.9	0.92
AGAP009685-PA	AGAP009510-PA	1198613	1198441	7165.AGAP009685-PA	ASTEI07332	7165.AGAP009510-PA	ASTEI03832	0	0	0.197	0.095	0.9	0.92
AGAP006569-PA	AGAP003578-PA	1195700	1192983	7165.AGAP006569-PA	ASTEI08514	7165.AGAP003578-PA	ASTEI04371	0	0	0.22	0.061	0.9	0.92
AGAP006569-PA	AGAP000881-PA	1195700	1190579	7165.AGAP006569-PA	ASTEI08514	7165.AGAP000881-PA	ASTEI03473	0	0	0.22	0.057	0.9	0.92
AGAP007784-PA	AGAP004097-PA	1196842	1193427	7165.AGAP007784-PA	ASTEI01671	7165.AGAP004097-PA	ASTEI04289	0	0.641	0.162	0.126	0.9	0.92
AGAP006569-PA	AGAP003652-PA	1195700	1193052	7165.AGAP006569-PA	ASTEI08514	7165.AGAP003652-PA	ASTEI07414	0	0	0.22	0.061	0.9	0.92
AGAP011833-PA	AGAP007784-PA	1200657	1196842	7165.AGAP011833-PA	ASTEI09239	7165.AGAP007784-PA	ASTEI01671	0	0.728	0.162	0.126	0.9	0.92
AGAP009510-PA	AGAP004142-PA	1198441	1193470	7165.AGAP009510-PA	ASTEI03832	7165.AGAP004142-PA	ASTEI07593	0	0	0.197	0.095	0.9	0.92
AGAP010700-PA	AGAP003118-PA	1199579	1192573	7165.AGAP010700-PA	ASTEI05416	7165.AGAP003118-PA	ASTEI00258	0	0	0.347	0.871	0.13	0.92
AGAP010039-PA	AGAP007082-PA	1198962	1196189	7165.AGAP010039-PA	ASTEI03941	7165.AGAP007082-PA	ASTEI06854	0	0	0.431	0.734	0.509	0.919
AGAP005581-PA	AGAP003578-PA	1194795	1192983	7165.AGAP005581-PA	ASTEI02184	7165.AGAP003578-PA	ASTEI04371	0	0	0.191	0.09	0.9	0.919
AGAP009944-PA	AGAP005581-PA	1198867	1194795	7165.AGAP009944-PA	ASTEI04028	7165.AGAP005581-PA	ASTEI02184	0	0	0.191	0.09	0.9	0.919
AGAP008917-PA	AGAP003118-PA	1197883	1192573	7165.AGAP008917-PA	ASTEI01908	7165.AGAP003118-PA	ASTEI00258	0	0	0.312	0.852	0.27	0.919
AGAP002762-PA	AGAP000300-PA	1192259	1190075	7165.AGAP002762-PA	ASTEI03145	7165.AGAP000300-PA	ASTEI07834	0	0	0.355	0.879	0	0.918
RS7_ANOGA	AGAP002063-PA	1199481	1191610	7165.AGAP010592-PA	ASTEI05335	7165.AGAP002063-PA	ASTEI055272	0	0	0.193	0.811	0.509	0.918
RS7_ANOGA	AGAP002171-PA	1199481	1191713	7165.AGAP010592-PA	ASTEI05335	7165.AGAP002171-PA	ASTEI00563	0	0	0.193	0.811	0.509	0.918
RSSA_ANOGA	AGAP009441-PA	1200601	1198376	7165.AGAP011777-PA	ASTEI09193	7165.AGAP009441-PA	ASTEI07373	0	0	0.893	0.071	0.245	0.918
AGAP007784-PA	AGAP006780-PA	1196842	1195899	7165.AGAP007784-PA	ASTEI01671	7165.AGAP006780-PA	ASTEI08609	0	0	0.214	0	0.9	0.918
AGAP004238-PA	AGAP000300-PA	1193559	1190075	7165.AGAP004238-PA	ASTEI03673	7165.AGAP000300-PA	ASTEI07834	0	0	0.355	0.879	0	0.918
AGAP010421-PA	AGAP000549-PA	1199331	1190291	7165.AGAP010421-PA	ASTEI09467	7165.AGAP000549-PA	ASTEI10573	0	0	0.462	0.717	0.509	0.918
AGAP010421-PA	AGAP004055-PA	1199331	1193390	7165.AGAP010421-PA	ASTEI09467	7165.AGAP004055-PA	ASTEI07075	0	0	0.462	0.717	0.509	0.918
AGAP005662-PA	MMSA_ANOGA	1194873	1192020	7165.AGAP005662-PA	ASTEI02252	7165.AGAP002499-PA	ASTEI07950	0	0	0.214	0	0.9	0.918
AGAP006366-PA	AGAP002192-PB	1195505	1191731	7165.AGAP006366-PA	ASTEI09419	7165.AGAP002192-PB	ASTEI00584	0	0	0.132	0.126	0.9	0.917
AGAP007258-PA	AGAP006660-PA	1196361	1195788	7165.AGAP007258-PA	ASTEI097191	7165.AGAP006660-PA	ASTEI02634	0	0	0.193	0.056	0.9	0.917
AGAP008227-PA	AGAP002586-PA	1197263	1192101	7165.AGAP008227-PA	ASTEI03043	7165.AGAP002586-PA	ASTEI04059	0	0	0.212	0	0.9	0.917
AGAP007852-PA	AGAP006660-PA	1196907	1195788	7165.AGAP007852-PA	ASTEI10416	7165.AGAP006660-PA	ASTEI02634	0	0	0.193	0.06	0.9	0.917
AGAP007258-PA	AGAP003168-PA	1196361	1192618	7165.AGAP007258-PA	ASTEI097191	7165.AGAP003168-PA	ASTEI00676	0	0	0.193	0.056	0.9	0.917
AGAP011827-PA	AGAP001318-PA	1200651	1190955	7165.AGAP011827-PA	ASTEI09235	7165.AGAP001318-PA	ASTEI05767	0.495	0.811	0.135	0	0.9	0.917
AGAP010156-PA	AGAP004362-PA	1199074	1193665	7165.AGAP010156-PA	ASTEI08305	7165.AGAP004362-PA	ASTEI08688	0	0	0.605	0	0.8	0.917
Dmn	AGAP004194-PA	1200514	1193516	7165.AGAP011690-PA	ASTEI08576	7165.AGAP004194-PA	ASTEI07646	0	0	0	0.866	0.409	0.917
AGAP007852-PA	AGAP003168-PA	1196907	1192618	7165.AGAP007852-PA	ASTEI10416	7165.AGAP003168-PA	ASTEI00676	0	0	0.193	0.06	0.9	0.917
AGAP007786-PA	AGAP006366-PA	1196844	1195505	7165.AGAP007786-PA	ASTEI01669	7165.AGAP006366-PA	ASTEI09419	0	0	0.132	0.126	0.9	0.917
AGAP006360-PA	AGAP001780-PA	1195499	1191379	7165.AGAP006360-PA	ASTEI10917	7165.AGAP001780-PA	ASTEI00099	0	0	0.196	0	0.9	0.916
AGAP003414-PA	AGAP001318-PA	1192842	1190955	7165.AGAP003414-PA	ASTEI03369	7165.AGAP001318-PA	ASTEI05767	0	0	0.133	0.118	0.9	0.916
AGAP011244-PA	AGAP008952-PC	1200104	1197917	7165.AGAP011244-PA	ASTEI06775	7165.AGAP008952-PC	ASTEI01945	0	0	0.894	0.249	0	0.916
AGAP002945-PA	AGAP001399-PA	1192421	1191031	7165.AGAP002945-PA	ASTEI00498	7165.AGAP001399-PA	ASTEI07545	0	0	0.434	0.859	0	0.916
AGAP012167-PA	AGAP011800-PA	1200961	1200624	7165.AGAP012167-PA	ASTEI10623	7165.AGAP011800-PA	ASTEI09205	0	0	0.197	0	0.9	0.916
AGAP011424-PA	AGAP003597-PA	1200267	1193002	7165.AGAP011424-PA	ASTEI06447	7165.AGAP003597-PA	ASTEI04355	0	0	0.219	0.878	0.193	0.916
AGAP003599-PA	AGAP003398-PD	1193004	1192828	7165.AGAP003599-PA	ASTEI04353	7165.AGAP003398-PD	ASTEI03381	0	0	0.184	0.054	0.9	0.916
AGAP009600-PA	AGAP009004-PA	1198531	1197964	7165.AGAP009600-PA	ASTEI03748	7165.AGAP009004-PA	ASTEI07320	0	0	0.834	0	0.509	0.915
AGAP007966-PA	AGAP003398-PD	1197021	1192828	7165.AGAP007966-PA	ASTEI01730	7165.AGAP003398-PD	ASTEI03381	0	0	0.191	0	0.9	0.915
AGAP004212-PA	AGAP001424-PA	1193534	1191056	7165.AGAP004212-PA	ASTEI03698	7165.AGAP001424-PA	ASTEI03620	0	0	0.752	0.426	0.456	0.915
AGAP010894-PA	RL5_ANOGA	1199769	1197990	7165.AGAP010894-PA	ASTEI11090	7165.AGAP009031-PA	ASTEI10247	0	0	0.111	0.878	0.282	0.915
AGAP001919-PA	AGAP001424-PA	1191481	1191056	7165.AGAP001919-PA	ASTEI08706	7165.AGAP001424-PA	ASTEI03620	0	0	0.883	0.307	0	0.915
CAT1	AGAP003578-PA	1194162	1192983	7165.AGAP004904-PA	ASTEI10644	7165.AGAP003578-PA	ASTEI04371	0	0	0.109	0.126	0.9	0.915
CAT1	AGAP003652-PA	1194162	1193052	7165.AGAP004904-PA	ASTEI10644	7165.AGAP003652-PA	ASTEI07414	0	0	0.109	0.126	0.9	0.915
AGAP003578-PA	MMSA_ANOGA	1192983	1192020	7165.AGAP003578-PA	ASTEI04371	7165.AGAP002499-PA	ASTEI07950	0	0.793	0.13	0.11	0.9	0.915
AGAP001423-PA	AGAP001124-PA	1191055	1190788	7165.AGAP001423-PA	ASTEI03619	7165.AGAP001124-PA	ASTEI09943	0	0	0.188	0	0.9	0.915
AGAP009944-PA	MMSA_ANOGA	1198867	1192020	7165.AGAP009944-PA	ASTEI04028	7165.AGAP002499-PA	ASTEI07950	0	0.774	0.13	0.11	0.9	0.915
AGAP011053-PA	AGAP003584-PA	1199915	1192989	7165.AGAP011053-PA	ASTEI05819	7165.AGAP003584-PA	ASTEI04367	0	0	0.129	0.095	0.9	0.914
AGAP009510-PA	AGAP000184-PB	1198441	1189972	7165.AGAP009510-PA	ASTEI03832	7165.AGAP000184-PB	ASTEI10604	0	0	0.131	0.099	0.9	0.914
AGAP009866-PA	AGAP008315-PA	1198791	1197348	7165.AGAP009866-PA	ASTEI06556	7165.AGAP008315-PA	ASTEI02971	0	0.683	0.18	0	0.9	0.914
AGAP011827-PA	MMSA_ANOGA	1200651	1192020	7165.AGAP011827-PA	ASTEI09235	7165.AGAP002499-PA	ASTEI07950	0	0	0.178	0	0.9	0.914
AGAP009510-PA	AGAP004159-PB	1198441	1193486	7165.AGAP009510-PA	ASTEI03832	7165.AGAP004159-PB	ASTEI07612	0	0	0.131	0.099	0.9	0.914
AGAP006821-PA	MMSA_ANOGA	1195937	1192020	7165.AGAP006821-PA	ASTEI04650	7165.AGAP002499-PA	ASTEI07950	0	0	0.178	0	0.9	0.914
AGAP006901-PA	AGAP001424-PA	1196016	1191056	7165.AGAP006901-PA	ASTEI04596	7165.AGAP001424-PA	ASTEI03620	0	0	0	0.876	0.34	0.914
AGAP011677-PA	AGAP003768-PA	1200501	1193154	7165.AGAP011677-PA	ASTEI085593	7165.AGAP003768-PA	ASTEI00899	0	0	0.889	0.126	0.193	0.914
AGAP004824-PA	AGAP001910-PA	1194083	1191472	7165.AGAP004824-PA	ASTEI10364	7165.AGAP001910-PA	ASTEI08714	0	0	0.177	0.806	0.509	0.914
AGAP004596-PA	AGAP004159-PB	1193869	1193486	7165.AGAP004596-PA	ASTEI07469	7165.AGAP004159-PB	ASTEI07612	0	0	0.134	0.092	0.9	0.914
AGAP011203-PA	AGAP009204	1200064	1198154	7165.AGAP011203-PA	ASTEI06804	7165.AGAP009204-PA	ASTEI05231	0	0	0.198	0	0.897	0.914
AGAP011050-PA	AGAP003584-PA	1199912	1192989	7165.AGAP011050-PA	ASTEI05821	7165.AGAP003584-PA	ASTEI04367	0	0	0.129	0.095	0.9	0.914
AGAP007784-PA	AGAP003414-PA	1196842	1192842	7165.AGAP007784-PA	ASTEI01671	7165.AGAP003414-PA	ASTEI03369	0	0	0.169	0.055	0.9	0.914
AGAP010421-PA	AGAP004596-PA	1199331	1193869	7165.AGAP010421-PA	ASTEI09467	7165.AGAP004596-PA	ASTEI07469	0	0	0.173	0	0.9	0.913
AGAP010139-PA	AGAP009265-PA	1199059	1198214	7165.AGAP010139-PA	ASTEI08316	7165.AGAP009265-PA	ASTEI06592	0	0	0.171	0	0.9	0.913
AGAP011329-PA	AGAP006569-PA	1200177	1195700	7165.AGAP011329-PA	ASTEI04235	7165.AGAP006569-PA	ASTEI08514	0	0	0.171	0	0.9	0.913
AGAP010188-PA	AGAP007107-PA	1199105	1196214	7165.AGAP010188-PA	ASTEI08277	7165.AGAP007107-PA	ASTEI06881	0	0	0.886	0.27	0	0.913
AGAP006569-PA	AGAP001318-PA	1195700	1190955	7165.AGAP006569-PA	ASTEI08514	7165.AGAP001318-PA	ASTEI05767	0	0	0.171	0	0.9	0.913
AGAP004890-PA	AGAP000179-PA	1194149	1189967	7165.AGAP004890-PA	ASTEI10368	7165.AGAP000179-PA	ASTEI10609	0	0	0.12	0.097	0.9	0.913
AGAP004742-PA	AGAP000184-PB	1194005	1189972	7165.AGAP004742-PA	ASTEI08133	7165.AGAP000184-PB	ASTEI10604	0	0	0.099	0.122	0.9	0.913
AGAP009004-PA	AGAP007254-PA	1197964	1196357	7165.AGAP009004-PA	ASTEI07320	7165.AGAP007254-PA	ASTEI09723	0	0	0.759	0.654	0	0.913
AGAP004294-PA	AGAP001681-PA	1193607	1191291	7165.AGAP004294-PA	ASTEI00641	7165.AGAP001681-PA	ASTEI03080	0	0	0.07	0.902	0.128	0.913
AGAP011833-PA	AGAP006780-PA	1200657	1195899	7165.AGAP011833-PA	ASTEI09239	7165.AGAP006780-PA	ASTEI08609	0	0	0.166	0	0.9	0.913
AGAP004366-PA	AGAP004362-PA	1193667	1193665	7165.AGAP004366-PA	ASTEI08690	7165.AGAP004362-PA	ASTEI08688	0	0	0.114	0.098	0.9	0.913
AGAP004742-PA	AGAP004159-PB	1194005	1193486	7165.AGAP004742-PA	ASTEI08133	7165.AGAP004159-PB	ASTEI07612	0	0	0.099	0.122	0.9	0.913
AGAP010156-PA	AGAP004742-PA	1199074	1194005	7165.AGAP010156-PA	ASTEI08305	7165.AGAP004742-PA	ASTEI08133	0	0	0.131	0.082	0.9	0.913
RS7_ANOGA	AGAP003597-PA	1199481	1193002	7165.AGAP010592-PA	ASTEI05335	7165.AGAP003597-PA	ASTEI04355	0	0	0.129	0.885	0.193	0.912
AGAP010536-PA	AGAP007473-PA	1199429	1196543	7165.AGAP010536-PA	ASTEI07105	7165.AGAP007473-PA	ASTEI01393	0	0	0.754	0.657	0	0.912
AGAP009685-PA	AGAP004362-PA	1198613	1193665	7165.AGAP009685-PA	ASTEI07332	7165.AGAP004362-PA	ASTEI08688	0	0	0.128	0.079	0.9	0.912
AGAP004362-PA	AGAP004142-PA	1193665	1193470	7165.AGAP004362-PA	ASTEI08688	7165.AGAP004142-PA	ASTEI07593	0	0	0.128	0.079	0.9	0.912
AGAP001512-PA	AGAP000534-PA	1191135	1190277	7165.AGAP001512-PA	ASTEI05470	7165.AGAP000534-PA	ASTEI10577	0	0	0.092	0.113	0.9	0.912
AGAP010612-PA	AGAP007406-PA	1199501	1196496	7165.AGAP010612-PA	ASTEI05355	7165.AGAP007406-PA	ASTEI01359	0	0	0.187	0.807	0.49	0.912
AGAP010691-PA	AGAP002752-PA	1199571	1192249	7165.AGAP010691-PA	ASTEI11248	7165.AGAP002752-PA	ASTEI03154	0	0	0.572	0.784	0.129	0.912
AGAP006569-PA	MMSA_ANOGA	1195700	1192020	7165.AGAP006569-PA	ASTEI08514	7165.AGAP002499-PA	ASTEI07950	0	0	0.163	0	0.9	0.912
AGAP009510-PA	AGAP004742-PA	1198441	1194005	7165.AGAP009510-PA	ASTEI03832	7165.AGAP004742-PA	ASTEI08133	0	0	0.072	0.13	0.9	0.912
AGAP011244-PA	RL7A_ANOGA	1200104	1195155	7165.AGAP011244-PA	ASTEI06775	7165.AGAP005960-PA	ASTEI06346	0	0	0.482	0.807	0.193	0.912
AGAP009834-PA	AGAP007727-PA	1198759	1196787	7165.AGAP009834-PA	ASTEI06526	7165.AGAP007727-PA	ASTEI01623	0	0	0.121	0.813	0.509	0.912
AGAP004596-PA	AGAP000184-PB	1193869	1189972	7165.AGAP004596-PA	ASTEI07469	7165.AGAP000184-PB	ASTEI10604	0	0	0.118	0.092	0.9	0.912
AGAP011677-PA	AGAP008329-PA	1200501	1197361	7165.AGAP011677-PA	ASTEI085593	7165.AGAP008329-PA	ASTEI02958	0	0	0.848	0.384	0.13	0.911
AGAP009834-PA	AGAP001440-PA	1198759	1191069	7165.AGAP009834-PA	ASTEI06526	7165.AGAP001440-PA	ASTEI03633	0	0	0.203	0.874	0.193	0.911
AGAP006462-PA	AGAP005609-PA	1195598	1194821	7165.AGAP006462-PA	ASTEI10135	7165.AGAP005609-PA	ASTEI02206	0	0.662	0.105	0.815	0.509	0.911
MMSA_ANOGA	AGAP000881-PA	1192020	1190579	7165.AGAP002499-PA	ASTEI07950	7165.AGAP000881-PA	ASTEI03473	0	0.685	0.097	0.097	0.9	0.911
AGAP012167-PA	AGAP011208-PA	1200961	1200069	7165.AGAP012167-PA	ASTEI10623	7165.AGAP011208-PA	ASTEI06800	0	0	0.156	0	0.9	0.911
AGAP028012-PA	AGAP010536-PA	1202408	1199429	7165.AGAP028012-PA	ASTEI05904	7165.AGAP010536-PA	ASTEI07105	0	0	0.911	0	0	0.911
AGAP012167-PA	AGAP001420-PA	1200961	1191052	7165.AGAP012167-PA	ASTEI10623	7165.AGAP001420-PA	ASTEI03617	0	0	0.575	0	0.8	0.911
AGAP010331-PA	AGAP000300-PA	1199243	1190075	7165.AGAP010331-PA	ASTEI06698	7165.AGAP000300-PA	ASTEI07834	0	0	0.214	0.891	0	0.91
AGAP010499-PA	AGAP003578-PA	1199403	1192983	7165.AGAP010499-PA	ASTEI07133	7165.AGAP003578-PA	ASTEI04371	0	0	0.068	0.112	0.9	0.91
KAD2_ANOGA	AGAP002378-PA	1196782	1191904	7165.AGAP007722-PA	ASTEI01540	7165.AGAP002378-PA	ASTEI11316	0	0	0.141	0	0.9	0.91
AGAP004944-PA	AGAP000300-PA	1194197	1190075	7165.AGAP004944-PA	ASTEI09055	7165.AGAP000300-PA	ASTEI07834	0	0	0.214	0.891	0	0.91
AGAP010499-PA	AGAP009944-PA	1199403	1198867	7165.AGAP010499-PA	ASTEI07133	7165.AGAP009944-PA	ASTEI04028	0	0	0.068	0.112	0.9	0.91
AGAP004192-PA	AGAP000300-PA	1193515	1190075	7165.AGAP004192-PA	ASTEI07645	7165.AGAP000300-PA	ASTEI07834	0	0	0.214	0.891	0	0.91
AGAP008305-PA	AGAP001257-PA	1197339	1190904	7165.AGAP008305-PA	ASTEI02980	7165.AGAP001257-PA	ASTEI10553	0	0	0.108	0.08	0.9	0.91
AGAP011203-PA	eIF3-S7	1200064	1191866	7165.AGAP011203-PA	ASTEI06804	7165.AGAP002337-PA	ASTEI04348	0	0	0.132	0.077	0.897	0.91
AGAP010499-PA	AGAP003652-PA	1199403	1193052	7165.AGAP010499-PA	ASTEI07133	7165.AGAP003652-PA	ASTEI07414	0	0	0.068	0.112	0.9	0.91
eIF3-S8	AGAP002182-PA	1193988	1191722	7165.AGAP004725-PA	ASTEI08147	7165.AGAP002182-PA	ASTEI00573	0	0	0.486	0.833	0	0.91
AGAP006936-PA	AGAP005134-PA	1196048	1194376	7165.AGAP006936-PA	ASTEI02598	7165.AGAP005134-PA	ASTEI10101	0	0	0.751	0.657	0	0.91
AGAP011203-PA	eIF3-S5	1200064	1192413	7165.AGAP011203-PA	ASTEI06804	7165.AGAP002935-PA	ASTEI11014	0	0	0.108	0.097	0.897	0.91
AGAP010876-PA	AGAP000300-PA	1199752	1190075	7165.AGAP010876-PA	ASTEI09007	7165.AGAP000300-PA	ASTEI07834	0	0	0.214	0.891	0	0.91
AGAP011800-PA	AGAP002564-PA	1200624	1192082	7165.AGAP011800-PA	ASTEI09205	7165.AGAP002564-PA	ASTEI10732	0	0	0.089	0.095	0.9	0.91
MMSA_ANOGA	AGAP000549-PA	1192020	1190291	7165.AGAP002499-PA	ASTEI07950	7165.AGAP000549-PA	ASTEI10573	0	0	0.143	0	0.9	0.91
AGAP001827-PA	AGAP000300-PA	1191423	1190075	7165.AGAP001827-PA	ASTEI08764	7165.AGAP000300-PA	ASTEI07834	0	0	0.214	0.891	0	0.91
AGAP012335-PA	AGAP008917-PA	1201128	1197883	7165.AGAP012335-PA	ASTEI02374	7165.AGAP008917-PA	ASTEI01908	0	0	0.204	0.892	0	0.91
AGAP007082-PA	AGAP006456-PA	1196189	1195592	7165.AGAP007082-PA	ASTEI06854	7165.AGAP006456-PA	ASTEI10140	0	0	0.691	0.459	0.503	0.909
AGAP011052-PA	AGAP003584-PA	1199914	1192989	7165.AGAP011052-PA	ASTEI05820	7165.AGAP003584-PA	ASTEI04367	0	0	0.089	0.087	0.9	0.909
AGAP011833-PA	AGAP010228-PA	1200657	1199145	7165.AGAP011833-PA	ASTEI09239	7165.AGAP010228-PA	ASTEI07873	0	0	0.109	0.069	0.9	0.909
AGAP007123-PA	AGAP003490-PA	1196230	1192905	7165.AGAP007123-PA	ASTEI06897	7165.AGAP003490-PA	ASTEI09367	0	0	0.135	0	0.9	0.909
AGAP003475-PA	AGAP000534-PA	1192891	1190277	7165.AGAP003475-PA	ASTEI09553	7165.AGAP000534-PA	ASTEI10577	0	0	0.133	0	0.9	0.909
AGAP009929-PA	AGAP002982-PA	1198852	1192454	7165.AGAP009929-PA	ASTEI09737	7165.AGAP002982-PA	ASTEI03258	0	0	0.128	0.812	0.495	0.909
AGAP003490-PA	AGAP001124-PA	1192905	1190788	7165.AGAP003490-PA	ASTEI09367	7165.AGAP001124-PA	ASTEI09943	0	0	0.135	0	0.9	0.909
AGAP010228-PA	AGAP007784-PA	1199145	1196842	7165.AGAP010228-PA	ASTEI07873	7165.AGAP007784-PA	ASTEI01671	0	0	0.11	0.069	0.9	0.909
AGAP005581-PA	AGAP004097-PA	1194795	1193427	7165.AGAP005581-PA	ASTEI02184	7165.AGAP004097-PA	ASTEI04289	0	0	0.128	0	0.9	0.909
AGAP010866-PA	AGAP004197-PA	1199743	1193519	7165.AGAP010866-PA	ASTEI09657	7165.AGAP004197-PA	ASTEI07641	0	0	0.129	0	0.9	0.909
AGAP011208-PA	AGAP005860-PA	1200069	1195063	7165.AGAP011208-PA	ASTEI06800	7165.AGAP005860-PA	ASTEI06836	0	0	0.133	0	0.9	0.909
AGAP011352-PA	AGAP006360-PA	1200199	1195499	7165.AGAP011352-PA	ASTEI04256	7165.AGAP006360-PA	ASTEI10917	0	0	0.117	0.053	0.9	0.909
AGAP009173-PC	AGAP002564-PA	1198124	1192082	7165.AGAP009173-PC	ASTEI11239	7165.AGAP002564-PA	ASTEI10732	0	0	0.135	0	0.9	0.909
AGAP011834-PA	AGAP011833-PA	1200658	1200657	7165.AGAP011834-PA	ASTEI09240	7165.AGAP011833-PA	ASTEI09239	0	0	0.131	0	0.9	0.909
AGAP009685-PA	AGAP004366-PA	1198613	1193667	7165.AGAP009685-PA	ASTEI07332	7165.AGAP004366-PA	ASTEI08690	0	0	0.074	0.091	0.9	0.908
AGAP010228-PA	AGAP005662-PA	1199145	1194873	7165.AGAP010228-PA	ASTEI07873	7165.AGAP005662-PA	ASTEI02252	0	0	0.122	0	0.9	0.908
AGAP003398-PD	AGAP002884-PA	1192828	1192366	7165.AGAP003398-PD	ASTEI03381	7165.AGAP002884-PA	ASTEI00470	0	0	0.123	0	0.9	0.908
AGAP011133-PA	AGAP000577-PA	1199995	1190317	7165.AGAP011133-PA	ASTEI05639	7165.AGAP000577-PA	ASTEI04409	0	0	0.109	0.057	0.9	0.908
AGAP005866-PA	AGAP003578-PA	1195069	1192983	7165.AGAP005866-PA	ASTEI02832	7165.AGAP003578-PA	ASTEI04371	0	0	0.09	0.08	0.9	0.908
AGAP011203-PA	AGAP003597-PA	1200064	1193002	7165.AGAP011203-PA	ASTEI06804	7165.AGAP003597-PA	ASTEI04355	0	0	0.168	0.874	0.193	0.908
AGAP004366-PA	AGAP004142-PA	1193667	1193470	7165.AGAP004366-PA	ASTEI08690	7165.AGAP004142-PA	ASTEI07593	0	0	0.074	0.091	0.9	0.908
AGAP003021-PA	AGAP001267-PA	1192491	1190910	7165.AGAP003021-PA	ASTEI03300	7165.AGAP001267-PA	ASTEI10546	0	0	0.133	0.803	0.509	0.908
AGAP005866-PA	AGAP004366-PA	1195069	1193667	7165.AGAP005866-PA	ASTEI02832	7165.AGAP004366-PA	ASTEI08690	0	0	0.09	0.08	0.9	0.908
AGAP009660-PA	AGAP002378-PA	1198591	1191904	7165.AGAP009660-PA	ASTEI04690	7165.AGAP002378-PA	ASTEI11316	0	0	0.12	0	0.9	0.908
AGAP011208-PA	AGAP007642-PA	1200069	1196705	7165.AGAP011208-PA	ASTEI06800	7165.AGAP007642-PA	ASTEI01618	0	0	0.115	0.044	0.9	0.908
AGAP005866-PA	AGAP000881-PA	1195069	1190579	7165.AGAP005866-PA	ASTEI02832	7165.AGAP000881-PA	ASTEI03473	0	0	0.09	0.08	0.9	0.908
AGAP009786-PA	AGAP001124-PA	1198711	1190788	7165.AGAP009786-PA	ASTEI06480	7165.AGAP001124-PA	ASTEI09943	0	0	0.123	0	0.9	0.908
AGAP009944-PA	AGAP005866-PA	1198867	1195069	7165.AGAP009944-PA	ASTEI04028	7165.AGAP005866-PA	ASTEI02832	0	0	0.09	0.08	0.9	0.908
AGAP008916-PA	BOP1_ANOGA	1197882	1196235	7165.AGAP008916-PA	ASTEI01907	7165.AGAP007128-PA	ASTEI06902	0	0	0.362	0.815	0.285	0.908
AGAP005866-PA	AGAP003652-PA	1195069	1193052	7165.AGAP005866-PA	ASTEI02832	7165.AGAP003652-PA	ASTEI07414	0	0	0.09	0.08	0.9	0.908
AGAP011050-PA	AGAP003578-PA	1199912	1192983	7165.AGAP011050-PA	ASTEI05821	7165.AGAP003578-PA	ASTEI04371	0	0	0.111	0.047	0.9	0.907
AGAP006996-PA	AGAP000300-PA	1196107	1190075	7165.AGAP006996-PA	ASTEI02851	7165.AGAP000300-PA	ASTEI07834	0	0	0.263	0.879	0	0.907
AGAP012407-PA	AGAP000044-PA	1201199	1189846	7165.AGAP012407-PA	ASTEI02302	7165.AGAP000044-PA	ASTEI01249	0	0.651	0.419	0.271	0.8	0.907
AGAP001951-PA	AGAP000549-PA	1191508	1190291	7165.AGAP001951-PA	ASTEI07479	7165.AGAP000549-PA	ASTEI10573	0	0	0.054	0.101	0.9	0.907
AGAP006569-PA	AGAP005662-PA	1195700	1194873	7165.AGAP006569-PA	ASTEI08514	7165.AGAP005662-PA	ASTEI02252	0	0	0.109	0	0.9	0.907
AGAP011053-PA	AGAP009944-PA	1199915	1198867	7165.AGAP011053-PA	ASTEI05819	7165.AGAP009944-PA	ASTEI04028	0	0	0.111	0.047	0.9	0.907
AGAP004159-PB	AGAP003030-PA	1193486	1192500	7165.AGAP004159-PB	ASTEI07612	7165.AGAP003030-PA	ASTEI03309	0	0	0.109	0	0.9	0.907
AGAP005662-PA	AGAP000549-PA	1194873	1190291	7165.AGAP005662-PA	ASTEI02252	7165.AGAP000549-PA	ASTEI10573	0	0	0.054	0.101	0.9	0.907
AGAP011353-PA	AGAP001299-PA	1200200	1190938	7165.AGAP011353-PA	ASTEI04257	7165.AGAP001299-PA	ASTEI05783	0	0	0.114	0	0.9	0.907
AGAP011050-PA	AGAP009944-PA	1199912	1198867	7165.AGAP011050-PA	ASTEI05821	7165.AGAP009944-PA	ASTEI04028	0	0	0.111	0.047	0.9	0.907
AGAP011050-PA	AGAP003652-PA	1199912	1193052	7165.AGAP011050-PA	ASTEI05821	7165.AGAP003652-PA	ASTEI07414	0	0	0.111	0.047	0.9	0.907
AGAP005581-PA	AGAP000881-PA	1194795	1190579	7165.AGAP005581-PA	ASTEI02184	7165.AGAP000881-PA	ASTEI03473	0	0	0.092	0.067	0.9	0.907
AGAP010499-PA	AGAP000881-PA	1199403	1190579	7165.AGAP010499-PA	ASTEI07133	7165.AGAP000881-PA	ASTEI03473	0	0	0.042	0.112	0.9	0.907
AGAP009783-PA	AGAP000549-PA	1198708	1190291	7165.AGAP009783-PA	ASTEI06478	7165.AGAP000549-PA	ASTEI10573	0	0	0.054	0.101	0.9	0.907
AGAP005129	AGAP001589	1194371	1191204	7165.AGAP005129-PA	ASTEI10106	7165.AGAP001589-PA	ASTEI05510	0	0	0.109	0	0.9	0.907
AGAP011131-PA	AGAP003398-PD	1199993	1192828	7165.AGAP011131-PA	ASTEI05637	7165.AGAP003398-PD	ASTEI03381	0	0	0.117	0	0.9	0.907
AGAP004742-PA	AGAP003030-PA	1194005	1192500	7165.AGAP004742-PA	ASTEI08133	7165.AGAP003030-PA	ASTEI03309	0	0	0.109	0	0.9	0.907
AGAP011053-PA	AGAP003652-PA	1199915	1193052	7165.AGAP011053-PA	ASTEI05819	7165.AGAP003652-PA	ASTEI07414	0	0	0.111	0.047	0.9	0.907
AGAP000577-PA	AGAP000380-PA	1190317	1190145	7165.AGAP000577-PA	ASTEI04409	7165.AGAP000380-PA	ASTEI06290	0	0	0.117	0	0.9	0.907
AGAP008329-PA	AGAP003597-PA	1197361	1193002	7165.AGAP008329-PA	ASTEI02958	7165.AGAP003597-PA	ASTEI04355	0	0	0.174	0.872	0.193	0.907
AGAP004773-PA	AGAP004159-PB	1194036	1193486	7165.AGAP004773-PA	ASTEI08091	7165.AGAP004159-PB	ASTEI07612	0	0	0.109	0	0.9	0.907
AGAP006360-PA	AGAP000179-PA	1195499	1189967	7165.AGAP006360-PA	ASTEI10917	7165.AGAP000179-PA	ASTEI10609	0	0	0.113	0	0.9	0.907
AGAP008604-PC	AGAP002101-PA	1197598	1191647	7165.AGAP008604-PC	ASTEI10716	7165.AGAP002101-PA	ASTEI00405	0.214	0	0.799	0.459	0	0.907
AGAP004773-PA	AGAP004742-PA	1194036	1194005	7165.AGAP004773-PA	ASTEI08091	7165.AGAP004742-PA	ASTEI08133	0	0	0.109	0	0.9	0.907
AGAP011053-PA	AGAP003578-PA	1199915	1192983	7165.AGAP011053-PA	ASTEI05819	7165.AGAP003578-PA	ASTEI04371	0	0	0.111	0.047	0.9	0.907
AGAP005662-PA	AGAP002761-PA	1194873	1192258	7165.AGAP005662-PA	ASTEI02252	7165.AGAP002761-PA	ASTEI03146	0	0	0.105	0	0.9	0.906
AGAP011053-PA	AGAP009945-PA	1199915	1198868	7165.AGAP011053-PA	ASTEI05819	7165.AGAP009945-PA	ASTEI04027	0	0	0.108	0	0.9	0.906
AGAP010801-PA	AGAP001936-PA	1199678	1191493	7165.AGAP010801-PA	ASTEI08417	7165.AGAP001936-PA	ASTEI10760	0	0	0	0.105	0.9	0.906
AGAP011948-PA	AGAP005781-PA	1200754	1194987	7165.AGAP011948-PA	ASTEI05132	7165.AGAP005781-PA	ASTEI11217	0	0	0.105	0	0.9	0.906
AGAP007873-PA	AGAP002686-PA	1196928	1192195	7165.AGAP007873-PA	ASTEI07728	7165.AGAP002686-PA	ASTEI03213	0	0	0	0.126	0.897	0.906
AGAP011052-PA	AGAP009945-PA	1199914	1198868	7165.AGAP011052-PA	ASTEI05820	7165.AGAP009945-PA	ASTEI04027	0	0	0.108	0	0.9	0.906
AGAP011354-PA	AGAP010228-PA	1200201	1199145	7165.AGAP011354-PA	ASTEI04258	7165.AGAP010228-PA	ASTEI07873	0	0	0.077	0.069	0.9	0.906
AGAP008007-PA	AGAP002880-PA	1197061	1192363	7165.AGAP008007-PA	ASTEI01773	7165.AGAP002880-PA	ASTEI00465	0	0	0.113	0.88	0.193	0.906
AGAP011800-PA	AGAP009173-PC	1200624	1198124	7165.AGAP011800-PA	ASTEI09205	7165.AGAP009173-PC	ASTEI11239	0	0	0.105	0	0.9	0.906
AGAP012010-PA	AGAP009173-PC	1200812	1198124	7165.AGAP012010-PA	ASTEI11520	7165.AGAP009173-PC	ASTEI11239	0	0	0.107	0	0.9	0.906
AGAP007873-PA	AGAP004504-PB	1196928	1193790	7165.AGAP007873-PA	ASTEI07728	7165.AGAP004504-PB	ASTEI04852	0	0	0.105	0.889	0.13	0.906
AGAP002759-PA	AGAP000300-PA	1192256	1190075	7165.AGAP002759-PA	ASTEI03148	7165.AGAP000300-PA	ASTEI07834	0	0	0.258	0.879	0	0.906
AGAP011050-PA	AGAP009945-PA	1199912	1198868	7165.AGAP011050-PA	ASTEI05821	7165.AGAP009945-PA	ASTEI04027	0	0	0.108	0	0.9	0.906
AGAP001827-PA	AGAP001424-PA	1191423	1191056	7165.AGAP001827-PA	ASTEI08764	7165.AGAP001424-PA	ASTEI03620	0	0	0.843	0.429	0	0.906
AGAP012010-PA	AGAP011208-PA	1200812	1200069	7165.AGAP012010-PA	ASTEI11520	7165.AGAP011208-PA	ASTEI06800	0	0	0.07	0.076	0.9	0.906
AGAP011580	AGAP006607	1200418	1195738	7165.AGAP011580-PA	ASTEI03903	7165.AGAP006607-PA	ASTEI02686	0	0	0.515	0.459	0.672	0.906
AGAP011298-PA	AGAP009182-PA	1200148	1198133	7165.AGAP011298-PA	ASTEI04204	7165.AGAP009182-PA	ASTEI05218	0	0	0.479	0.811	0.129	0.906
AGAP010421-PA	AGAP004742-PA	1199331	1194005	7165.AGAP010421-PA	ASTEI09467	7165.AGAP004742-PA	ASTEI08133	0	0	0.094	0	0.9	0.905
AGAP003030-PA	AGAP000184-PB	1192500	1189972	7165.AGAP003030-PA	ASTEI03309	7165.AGAP000184-PB	ASTEI10604	0	0	0.094	0	0.9	0.905
AGAP011800-PA	AGAP007642-PA	1200624	1196705	7165.AGAP011800-PA	ASTEI09205	7165.AGAP007642-PA	ASTEI01618	0	0	0.078	0.062	0.9	0.905
AGAP010421-PA	AGAP000184-PB	1199331	1189972	7165.AGAP010421-PA	ASTEI09467	7165.AGAP000184-PB	ASTEI10604	0	0	0.09	0	0.9	0.905
AGAP009921-PA	AGAP003769-PA	1198844	1193155	7165.AGAP009921-PA	ASTEI09747	7165.AGAP003769-PA	ASTEI00898	0	0.611	0.271	0.876	0	0.905
AGAP004773-PA	AGAP000184-PB	1194036	1189972	7165.AGAP004773-PA	ASTEI08091	7165.AGAP000184-PB	ASTEI10604	0	0	0.094	0	0.9	0.905
AGAP004142-PA	AGAP003405-PA	1193470	1192834	7165.AGAP004142-PA	ASTEI07593	7165.AGAP003405-PA	ASTEI03377	0	0	0.091	0	0.9	0.905
AGAP011052-PA	AGAP009944-PA	1199914	1198867	7165.AGAP011052-PA	ASTEI05820	7165.AGAP009944-PA	ASTEI04028	0	0	0.089	0.046	0.9	0.905
AGAP005576-PA	AGAP005418-PA	1194791	1194642	7165.AGAP005576-PA	ASTEI02180	7165.AGAP005418-PA	ASTEI02048	0	0	0.044	0.879	0.245	0.905
AGAP012010-PA	AGAP007642-PA	1200812	1196705	7165.AGAP012010-PA	ASTEI11520	7165.AGAP007642-PA	ASTEI01618	0	0	0.084	0.054	0.9	0.905
AGAP010691-PA	AGAP010514-PA	1199571	1199418	7165.AGAP010691-PA	ASTEI11248	7165.AGAP010514-PA	ASTEI07116	0	0	0.732	0.662	0	0.905
AGAP011052-PA	AGAP003578-PA	1199914	1192983	7165.AGAP011052-PA	ASTEI05820	7165.AGAP003578-PA	ASTEI04371	0	0	0.089	0.046	0.9	0.905
AGAP009685-PA	AGAP003405-PA	1198613	1192834	7165.AGAP009685-PA	ASTEI07332	7165.AGAP003405-PA	ASTEI03377	0	0	0.091	0	0.9	0.905
AGAP011052-PA	AGAP003652-PA	1199914	1193052	7165.AGAP011052-PA	ASTEI05820	7165.AGAP003652-PA	ASTEI07414	0	0	0.089	0.046	0.9	0.905
AGAP010421-PA	AGAP004159-PB	1199331	1193486	7165.AGAP010421-PA	ASTEI09467	7165.AGAP004159-PB	ASTEI07612	0	0	0.09	0	0.9	0.905
AGAP005418-PA	AGAP003003-PA	1194642	1192474	7165.AGAP005418-PA	ASTEI02048	7165.AGAP003003-PA	ASTEI03284	0	0	0.183	0.878	0.129	0.905
AGAP008849-PA	AGAP001420-PA	1197818	1191052	7165.AGAP008849-PA	ASTEI05005	7165.AGAP001420-PA	ASTEI03617	0	0	0	0.097	0.9	0.905
AGAP004055-PA	AGAP003030-PA	1193390	1192500	7165.AGAP004055-PA	ASTEI07075	7165.AGAP003030-PA	ASTEI03309	0	0	0.478	0.659	0.509	0.904
AGAP010156-PA	AGAP004055-PA	1199074	1193390	7165.AGAP010156-PA	ASTEI08305	7165.AGAP004055-PA	ASTEI07075	0	0	0.842	0.42	0	0.904
AGAP002378-PA	AGAP000380-PA	1191904	1190145	7165.AGAP002378-PA	ASTEI11316	7165.AGAP000380-PA	ASTEI06290	0	0	0	0.086	0.9	0.904
AGAP002597-PA	AGAP001995-PA	1192111	1191549	7165.AGAP002597-PA	ASTEI04071	7165.AGAP001995-PA	ASTEI00337	0	0	0	0.813	0.509	0.904
RS11_ANOGA	AGAP003597-PA	1198921	1193002	7165.AGAP009998-PA	ASTEI03980	7165.AGAP003597-PA	ASTEI04355	0	0	0.123	0.876	0.193	0.904
AGAP004773-PA	AGAP004055-PA	1194036	1193390	7165.AGAP004773-PA	ASTEI08091	7165.AGAP004055-PA	ASTEI07075	0	0	0.478	0.659	0.509	0.904
AGAP003030-PA	AGAP000549-PA	1192500	1190291	7165.AGAP003030-PA	ASTEI03309	7165.AGAP000549-PA	ASTEI10573	0	0	0.478	0.659	0.509	0.904
AGAP011208-PA	AGAP008305-PA	1200069	1197339	7165.AGAP011208-PA	ASTEI06800	7165.AGAP008305-PA	ASTEI02980	0	0	0.086	0	0.9	0.904
AGAP012281	AGAP002306-PA	1201074	1191837	7165.AGAP012281-PA	ASTEI02424	7165.AGAP002306-PA	ASTEI00185	0	0	0.814	0	0.509	0.904
AGAP010156-PA	AGAP000549-PA	1199074	1190291	7165.AGAP010156-PA	ASTEI08305	7165.AGAP000549-PA	ASTEI10573	0	0	0.842	0.42	0	0.904
AGAP004055-PA	AGAP003136-PA	1193390	1192589	7165.AGAP004055-PA	ASTEI07075	7165.AGAP003136-PA	ASTEI00238	0	0	0.478	0.659	0.509	0.904
AGAP007975-PA	AGAP003136-PA	1197030	1192589	7165.AGAP007975-PA	ASTEI01739	7165.AGAP003136-PA	ASTEI00238	0	0	0.478	0.659	0.509	0.904
AGAP004773-PA	AGAP000549-PA	1194036	1190291	7165.AGAP004773-PA	ASTEI08091	7165.AGAP000549-PA	ASTEI10573	0	0	0.478	0.659	0.509	0.904
AGAP012167-PA	AGAP008305-PA	1200961	1197339	7165.AGAP012167-PA	ASTEI10623	7165.AGAP008305-PA	ASTEI02980	0	0	0.078	0	0.9	0.903
AGAP001884-PA	AGAP000184-PB	1191448	1189972	7165.AGAP001884-PA	ASTEI08736	7165.AGAP000184-PB	ASTEI10604	0	0	0.071	0	0.9	0.903
AGAP002378-PA	AGAP000577-PA	1191904	1190317	7165.AGAP002378-PA	ASTEI11316	7165.AGAP000577-PA	ASTEI04409	0	0	0.071	0	0.9	0.903
AGAP009660-PA	AGAP004596-PA	1198591	1193869	7165.AGAP009660-PA	ASTEI04690	7165.AGAP004596-PA	ASTEI07469	0	0	0.07	0	0.9	0.903
AGAP004362-PA	AGAP000901-PA	1193665	1190598	7165.AGAP004362-PA	ASTEI08688	7165.AGAP000901-PA	ASTEI03494	0	0	0.071	0	0.9	0.903
AGAP005134-PA	AGAP000935-PA	1194376	1190627	7165.AGAP005134-PA	ASTEI10101	7165.AGAP000935-PA	ASTEI03504	0	0	0.849	0.388	0	0.903
AGAP006569-PA	AGAP000549-PA	1195700	1190291	7165.AGAP006569-PA	ASTEI08514	7165.AGAP000549-PA	ASTEI10573	0	0	0.07	0	0.9	0.903
AGAP008988-PA	AGAP004362-PA	1197950	1193665	7165.AGAP008988-PA	ASTEI01972	7165.AGAP004362-PA	ASTEI08688	0	0	0.079	0	0.9	0.903
AGAP011208-PA	AGAP003584-PA	1200069	1192989	7165.AGAP011208-PA	ASTEI06800	7165.AGAP003584-PA	ASTEI04367	0	0	0.075	0	0.9	0.903
AGAP011352-PA	AGAP002355-PA	1200199	1191883	7165.AGAP011352-PA	ASTEI04256	7165.AGAP002355-PA	ASTEI04333	0	0	0.076	0	0.9	0.903
AGAP011352-PA	AGAP008988-PA	1200199	1197950	7165.AGAP011352-PA	ASTEI04256	7165.AGAP008988-PA	ASTEI01972	0	0	0.076	0	0.9	0.903
AGAP011050-PA	AGAP000881-PA	1199912	1190579	7165.AGAP011050-PA	ASTEI05821	7165.AGAP000881-PA	ASTEI03473	0	0	0.07	0.044	0.9	0.903
AGAP005558-PA	AGAP005134-PA	1194773	1194376	7165.AGAP005558-PA	ASTEI02163	7165.AGAP005134-PA	ASTEI10101	0	0	0.849	0.388	0	0.903
AGAP011053-PA	AGAP000881-PA	1199915	1190579	7165.AGAP011053-PA	ASTEI05819	7165.AGAP000881-PA	ASTEI03473	0	0	0.07	0.044	0.9	0.903
AGAP011629-PA	AGAP003490-PA	1200454	1192905	7165.AGAP011629-PA	ASTEI10015	7165.AGAP003490-PA	ASTEI09367	0	0	0.072	0	0.9	0.903
AGAP004362-PA	AGAP002355-PA	1193665	1191883	7165.AGAP004362-PA	ASTEI08688	7165.AGAP002355-PA	ASTEI04333	0	0	0.079	0	0.9	0.903
AGAP007975-PA	AGAP001318-PA	1197030	1190955	7165.AGAP007975-PA	ASTEI01739	7165.AGAP001318-PA	ASTEI05767	0	0	0.076	0	0.9	0.903
AGAP006360-PA	AGAP004366-PA	1195499	1193667	7165.AGAP006360-PA	ASTEI10917	7165.AGAP004366-PA	ASTEI08690	0	0	0.073	0	0.9	0.903
AGAP011329-PA	AGAP007975-PA	1200177	1197030	7165.AGAP011329-PA	ASTEI04235	7165.AGAP007975-PA	ASTEI01739	0	0	0.076	0	0.9	0.903
AGAP003398-PD	AGAP001138-PA	1192828	1190799	7165.AGAP003398-PD	ASTEI03381	7165.AGAP001138-PA	ASTEI09954	0	0	0.079	0	0.9	0.903
AGAP004159-PB	AGAP001884-PA	1193486	1191448	7165.AGAP004159-PB	ASTEI07612	7165.AGAP001884-PA	ASTEI08736	0	0	0.071	0	0.9	0.903
AGAP011052-PA	AGAP000881-PA	1199914	1190579	7165.AGAP011052-PA	ASTEI05820	7165.AGAP000881-PA	ASTEI03473	0	0	0.07	0.044	0.9	0.903
KAD2_ANOGA	AGAP004596-PA	1196782	1193869	7165.AGAP007722-PA	ASTEI01540	7165.AGAP004596-PA	ASTEI07469	0	0	0.077	0	0.9	0.903
AGAP003490-PA	AGAP003321-PA	1192905	1192762	7165.AGAP003490-PA	ASTEI09367	7165.AGAP003321-PA	ASTEI00923	0	0	0.07	0	0.9	0.903
AGAP009539-PA	AGAP002945-PA	1198470	1192421	7165.AGAP009539-PA	ASTEI03803	7165.AGAP002945-PA	ASTEI00498	0	0	0.756	0.62	0	0.903
AGAP007975-PA	AGAP006569-PA	1197030	1195700	7165.AGAP007975-PA	ASTEI01739	7165.AGAP006569-PA	ASTEI08514	0	0	0.07	0	0.9	0.903
AGAP008305-PA	AgGp	1197339	1196994	7165.AGAP008305-PA	ASTEI02980	7165.AGAP007939-PA	ASTEI07670	0	0	0.071	0	0.9	0.903
AGAP004294-PA	AGAP002481-PA	1193607	1192002	7165.AGAP004294-PA	ASTEI00641	7165.AGAP002481-PA	ASTEI079290	0	0	0.087	0.879	0.193	0.903
AGAP003490-PA	AGAP001065-PA	1192905	1190738	7165.AGAP003490-PA	ASTEI09367	7165.AGAP001065-PA	ASTEI07756	0	0	0.071	0	0.9	0.903
AGAP006607	AGAP002306-PA	1195738	1191837	7165.AGAP006607-PA	ASTEI02686	7165.AGAP002306-PA	ASTEI00185	0	0	0.809	0	0.509	0.902
AGAP005423-PA	AGAP002597-PA	1194647	1192111	7165.AGAP005423-PA	ASTEI02053	7165.AGAP002597-PA	ASTEI04071	0	0	0	0.81	0.509	0.902
AGAP007631-PA	AGAP003648-PA	1196694	1193048	7165.AGAP007631-PA	ASTEI01532	7165.AGAP003648-PA	ASTEI07407	0	0	0.066	0	0.9	0.902
AGAP006366-PA	AGAP004362-PA	1195505	1193665	7165.AGAP006366-PA	ASTEI09419	7165.AGAP004362-PA	ASTEI08688	0	0	0.264	0.392	0.8	0.902
AGAP009539-PA	AGAP007631-PA	1198470	1196694	7165.AGAP009539-PA	ASTEI03803	7165.AGAP007631-PA	ASTEI01532	0	0	0.066	0	0.9	0.902
AGAP007873-PA	AGAP001446-PB	1196928	1191075	7165.AGAP007873-PA	ASTEI07728	7165.AGAP001446-PB	ASTEI03640	0	0	0.07	0.054	0.897	0.902
AGAP009546-PA	AGAP003179-PA	1198477	1192628	7165.AGAP009546-PA	ASTEI03798	7165.AGAP003179-PA	ASTEI00684	0	0	0.114	0.793	0.509	0.902
AGAP004366-PA	AGAP002355-PA	1193667	1191883	7165.AGAP004366-PA	ASTEI08690	7165.AGAP002355-PA	ASTEI04333	0	0	0.063	0	0.9	0.902
AGAP012281	AGAP002525-PA	1201074	1192046	7165.AGAP012281-PA	ASTEI02424	7165.AGAP002525-PA	ASTEI07972	0	0	0.404	0.813	0.193	0.902
AGAP005845-PA	AGAP003398-PD	1195048	1192828	7165.AGAP005845-PA	ASTEI08520	7165.AGAP003398-PD	ASTEI03381	0	0	0.066	0	0.9	0.902
AGAP012167-PA	AGAP009173-PC	1200961	1198124	7165.AGAP012167-PA	ASTEI10623	7165.AGAP009173-PC	ASTEI11239	0	0	0.066	0	0.9	0.902
AGAP007406-PA	AGAP004235-PC	1196496	1193556	7165.AGAP007406-PA	ASTEI01359	7165.AGAP004235-PC	ASTEI03677	0	0	0.177	0.807	0.43	0.901
AGAP009265-PA	AGAP000577-PA	1198214	1190317	7165.AGAP009265-PA	ASTEI06592	7165.AGAP000577-PA	ASTEI04409	0	0	0.054	0	0.9	0.901
AGAP011133-PA	AGAP009265-PA	1199995	1198214	7165.AGAP011133-PA	ASTEI05639	7165.AGAP009265-PA	ASTEI06592	0	0	0.042	0.059	0.9	0.901
AGAP003405-PA	AGAP000577-PA	1192834	1190317	7165.AGAP003405-PA	ASTEI03377	7165.AGAP000577-PA	ASTEI04409	0	0	0.059	0	0.9	0.901
AGAP009176-PA	AGAP003623-PC	1198127	1193026	7165.AGAP009176-PA	ASTEI05210	7165.AGAP003623-PC	ASTEI08196	0	0	0.055	0	0.9	0.901
AGAP002686-PA	AGAP000812-PA	1192195	1190518	7165.AGAP002686-PA	ASTEI03213	7165.AGAP000812-PA	ASTEI07793	0	0	0	0.081	0.897	0.901
AGAP008305-PA	AGAP004890-PA	1197339	1194149	7165.AGAP008305-PA	ASTEI02980	7165.AGAP004890-PA	ASTEI10368	0	0	0.053	0	0.9	0.901
AGAP003398-PD	AGAP000721-PA	1192828	1190441	7165.AGAP003398-PD	ASTEI03381	7165.AGAP000721-PA	ASTEI04435	0	0	0.051	0	0.9	0.901
AGAP008988-PA	AGAP000179-PA	1197950	1189967	7165.AGAP008988-PA	ASTEI01972	7165.AGAP000179-PA	ASTEI10609	0	0	0.058	0	0.9	0.901
AGAP002355-PA	AGAP000179-PA	1191883	1189967	7165.AGAP002355-PA	ASTEI04333	7165.AGAP000179-PA	ASTEI10609	0	0	0.058	0	0.9	0.901
AGAP011644-PA	AGAP001936-PA	1200469	1191493	7165.AGAP011644-PA	ASTEI10124	7165.AGAP001936-PA	ASTEI10760	0	0	0.052	0.049	0.9	0.901
eIF3-S9	AGAP010173-PA	1200939	1199091	7165.AGAP012140-PA	ASTEI06043	7165.AGAP010173-PA	ASTEI11137	0	0	0.722	0.66	0	0.901
AGAP010801-PA	AGAP001604-PA	1199678	1191219	7165.AGAP010801-PA	ASTEI08417	7165.AGAP001604-PA	ASTEI05497	0	0	0	0.055	0.9	0.901
AGAP004773-PA	AGAP003030-PA	1194036	1192500	7165.AGAP004773-PA	ASTEI08091	7165.AGAP003030-PA	ASTEI03309	0.534	0.975	0	0	0.9	0.901
AGAP009505-PA	AGAP000300-PA	1198436	1190075	7165.AGAP009505-PA	ASTEI03837	7165.AGAP000300-PA	ASTEI07834	0	0	0.218	0.879	0	0.901
AGAP004812-PA	AGAP003623-PC	1194073	1193026	7165.AGAP004812-PA	ASTEI10355	7165.AGAP003623-PC	ASTEI08196	0	0	0.042	0.053	0.9	0.901
AGAP011723-PA	AGAP011353-PA	1200547	1200200	7165.AGAP011723-PA	ASTEI09189	7165.AGAP011353-PA	ASTEI04257	0	0	0.059	0	0.9	0.901
AGAP001423-PA	AGAP000577-PA	1191055	1190317	7165.AGAP001423-PA	ASTEI03619	7165.AGAP000577-PA	ASTEI04409	0	0	0.053	0.043	0.9	0.901
AGAP011629-PA	AGAP003321-PA	1200454	1192762	7165.AGAP011629-PA	ASTEI10015	7165.AGAP003321-PA	ASTEI00923	0	0	0.06	0	0.9	0.901
AGAP003405-PA	AGAP000380-PA	1192834	1190145	7165.AGAP003405-PA	ASTEI03377	7165.AGAP000380-PA	ASTEI06290	0	0	0	0	0.9	0.9
AGAP011158-PA	TRXR	1200019	1190306	7165.AGAP011158-PA	ASTEI05660	7165.AGAP000565-PA	ASTEI04419	0	0	0	0	0.9	0.9
AGAP001936-PA	AGAP001604-PA	1191493	1191219	7165.AGAP001936-PA	ASTEI10760	7165.AGAP001604-PA	ASTEI05497	0	0	0	0	0.9	0.9
AGAP011834-PA	AGAP007784-PA	1200658	1196842	7165.AGAP011834-PA	ASTEI09240	7165.AGAP007784-PA	ASTEI01671	0	0	0	0	0.9	0.9
AGAP005781-PA	AGAP003321-PA	1194987	1192762	7165.AGAP005781-PA	ASTEI11217	7165.AGAP003321-PA	ASTEI00923	0	0	0.043	0	0.9	0.9
AGAP009660-PA	AGAP000577-PA	1198591	1190317	7165.AGAP009660-PA	ASTEI04690	7165.AGAP000577-PA	ASTEI04409	0	0	0.043	0	0.9	0.9
AGAP009685-PA	AGAP003516-PA	1198613	1192928	7165.AGAP009685-PA	ASTEI07332	7165.AGAP003516-PA	ASTEI09346	0	0	0	0	0.9	0.9
AGAP010681-PA	AGAP000188-PA	1199561	1189976	7165.AGAP010681-PA	ASTEI05401	7165.AGAP000188-PA	ASTEI10601	0	0	0	0	0.9	0.9
AGAP008915-PA	AGAP001512-PA	1197881	1191135	7165.AGAP008915-PA	ASTEI01906	7165.AGAP001512-PA	ASTEI05470	0	0	0	0	0.9	0.9
AGAP007619-PA	AGAP003652-PA	1196682	1193052	7165.AGAP007619-PA	ASTEI01517	7165.AGAP003652-PA	ASTEI07414	0	0	0	0	0.9	0.9
AGAP003711-PD	AGAP003398-PD	1193100	1192828	7165.AGAP003711-PD	ASTEI06994	7165.AGAP003398-PD	ASTEI03381	0	0	0	0	0.9	0.9
AGAP003398-PD	VATA_ANOGA	1192828	1192604	7165.AGAP003398-PD	ASTEI03381	7165.AGAP003153-PA	ASTEI00222	0	0	0.046	0	0.9	0.9
AGAP010681-PA	AGAP002378-PA	1199561	1191904	7165.AGAP010681-PA	ASTEI05401	7165.AGAP002378-PA	ASTEI11316	0	0	0	0	0.9	0.9
RSSA_ANOGA	eIF3-S10	1200601	1191869	7165.AGAP011777-PA	ASTEI09193	7165.AGAP002340-PA	ASTEI04345	0	0	0.225	0.81	0.38	0.9
AGAP005866-PA	AGAP002355-PA	1195069	1191883	7165.AGAP005866-PA	ASTEI02832	7165.AGAP002355-PA	ASTEI04333	0	0	0.047	0	0.9	0.9
AGAP010681-PA	AGAP010139-PA	1199561	1199059	7165.AGAP010681-PA	ASTEI05401	7165.AGAP010139-PA	ASTEI08316	0	0	0	0	0.9	0.9
AGAP007393-PA	AGAP006360-PA	1196484	1195499	7165.AGAP007393-PA	ASTEI01349	7165.AGAP006360-PA	ASTEI10917	0	0	0.132	0.89	0	0.9
AGAP003968-PA	AGAP000380-PA	1193324	1190145	7165.AGAP003968-PA	ASTEI00969	7165.AGAP000380-PA	ASTEI06290	0	0	0	0	0.9	0.9
AGAP008915-PA	GSTO1	1197881	1194955	7165.AGAP008915-PA	ASTEI01906	7165.AGAP005749-PA	ASTEI10390	0	0	0	0	0.9	0.9
AGAP005866-PA	AGAP004362-PA	1195069	1193665	7165.AGAP005866-PA	ASTEI02832	7165.AGAP004362-PA	ASTEI08688	0	0	0.042	0	0.9	0.9
AGAP006360-PA	AGAP001919-PA	1195499	1191481	7165.AGAP006360-PA	ASTEI10917	7165.AGAP001919-PA	ASTEI08706	0	0	0.132	0.89	0	0.9
AGAP009486-PA	AGAP003398-PD	1198417	1192828	7165.AGAP009486-PA	ASTEI03853	7165.AGAP003398-PD	ASTEI03381	0	0	0	0	0.9	0.9
GSTO1	AGAP000534-PA	1194955	1190277	7165.AGAP005749-PA	ASTEI10390	7165.AGAP000534-PA	ASTEI10577	0	0	0	0	0.9	0.9
AGAP007619-PA	AGAP003578-PA	1196682	1192983	7165.AGAP007619-PA	ASTEI01517	7165.AGAP003578-PA	ASTEI04371	0	0	0	0	0.9	0.9
AGAP011133-PA	AGAP010681-PA	1199995	1199561	7165.AGAP011133-PA	ASTEI05639	7165.AGAP010681-PA	ASTEI05401	0	0	0.045	0	0.9	0.9
AGAP004596-PA	AGAP003648-PA	1193869	1193048	7165.AGAP004596-PA	ASTEI07469	7165.AGAP003648-PA	ASTEI07407	0	0	0.045	0	0.9	0.9
AGAP000380-PA	AGAP000188-PA	1190145	1189976	7165.AGAP000380-PA	ASTEI06290	7165.AGAP000188-PA	ASTEI10601	0	0	0	0	0.9	0.9
AGAP010681-PA	AGAP000577-PA	1199561	1190317	7165.AGAP010681-PA	ASTEI05401	7165.AGAP000577-PA	ASTEI04409	0	0	0	0	0.9	0.9
AGAP011834-PA	AGAP006821-PA	1200658	1195937	7165.AGAP011834-PA	ASTEI09240	7165.AGAP006821-PA	ASTEI04650	0	0	0	0	0.9	0.9
AGAP012167-PA	AGAP002564-PA	1200961	1192082	7165.AGAP012167-PA	ASTEI10623	7165.AGAP002564-PA	ASTEI10732	0	0	0.521	0	0.8	0.9
AGAP007810-PA	AGAP007631-PA	1196868	1196694	7165.AGAP007810-PA	ASTEI01645	7165.AGAP007631-PA	ASTEI01532	0	0	0	0	0.9	0.9
AGAP003398-PD	AGAP002401-PA	1192828	1191926	7165.AGAP003398-PD	ASTEI03381	7165.AGAP002401-PA	ASTEI08956	0	0	0.043	0	0.9	0.9
AGAP011834-PA	AGAP011827-PA	1200658	1200651	7165.AGAP011834-PA	ASTEI09240	7165.AGAP011827-PA	ASTEI09235	0	0	0	0	0.9	0.9
AGAP010298-PA	AGAP003398-PD	1199210	1192828	7165.AGAP010298-PA	ASTEI09873	7165.AGAP003398-PD	ASTEI03381	0	0	0.044	0	0.9	0.9
KAD2_ANOGA	AGAP000380-PA	1196782	1190145	7165.AGAP007722-PA	ASTEI01540	7165.AGAP000380-PA	ASTEI06290	0	0	0.044	0	0.9	0.9
AGAP007810-PA	AGAP004596-PA	1196868	1193869	7165.AGAP007810-PA	ASTEI01645	7165.AGAP004596-PA	ASTEI07469	0	0	0.042	0	0.9	0.9
AGAP005860-PA	AGAP004890-PA	1195063	1194149	7165.AGAP005860-PA	ASTEI06836	7165.AGAP004890-PA	ASTEI10368	0	0	0	0.048	0.9	0.9
AGAP012407-PA	AGAP006360-PA	1201199	1195499	7165.AGAP012407-PA	ASTEI02302	7165.AGAP006360-PA	ASTEI10917	0	0	0.132	0.89	0	0.9
AGAP008915-PA	AGAP000534-PA	1197881	1190277	7165.AGAP008915-PA	ASTEI01906	7165.AGAP000534-PA	ASTEI10577	0	0	0	0	0.9	0.9
AGAP007619-PA	AGAP005866-PA	1196682	1195069	7165.AGAP007619-PA	ASTEI01517	7165.AGAP005866-PA	ASTEI02832	0	0	0	0	0.9	0.9
AGAP005781-PA	AGAP002830-PA	1194987	1192320	7165.AGAP005781-PA	ASTEI11217	7165.AGAP002830-PA	ASTEI00430	0	0	0	0	0.9	0.9
AGAP009265-PA	AGAP004596-PA	1198214	1193869	7165.AGAP009265-PA	ASTEI06592	7165.AGAP004596-PA	ASTEI07469	0	0	0.042	0	0.9	0.9
AGAP010681-PA	AGAP003405-PA	1199561	1192834	7165.AGAP010681-PA	ASTEI05401	7165.AGAP003405-PA	ASTEI03377	0	0	0.042	0	0.9	0.9
AGAP003398-PD	AGAP001587-PA	1192828	1191202	7165.AGAP003398-PD	ASTEI03381	7165.AGAP001587-PA	ASTEI05512	0	0	0	0	0.9	0.9
AGAP009265-PA	AGAP001423-PA	1198214	1191055	7165.AGAP009265-PA	ASTEI06592	7165.AGAP001423-PA	ASTEI03619	0	0	0	0	0.9	0.9
AGAP012167-PA	AGAP011352-PA	1200961	1200199	7165.AGAP012167-PA	ASTEI10623	7165.AGAP011352-PA	ASTEI04256	0	0	0.043	0	0.9	0.9
AGAP010139-PA	AGAP000380-PA	1199059	1190145	7165.AGAP010139-PA	ASTEI08316	7165.AGAP000380-PA	ASTEI06290	0	0	0.044	0	0.9	0.9
AGAP009265-PA	AGAP003405-PA	1198214	1192834	7165.AGAP009265-PA	ASTEI06592	7165.AGAP003405-PA	ASTEI03377	0	0	0	0	0.9	0.9
AGAP010877-PA	AGAP003337-PA	1199753	1192775	7165.AGAP010877-PA	ASTEI09006	7165.AGAP003337-PA	ASTEI00845	0	0	0.042	0	0.9	0.9
AGAP006360-PA	AGAP003516-PA	1195499	1192928	7165.AGAP006360-PA	ASTEI10917	7165.AGAP003516-PA	ASTEI09346	0	0	0	0	0.9	0.9
AGAP005781-PA	AGAP003490-PA	1194987	1192905	7165.AGAP005781-PA	ASTEI11217	7165.AGAP003490-PA	ASTEI09367	0	0	0.044	0	0.9	0.9
AGAP010681-PA	AGAP003968-PA	1199561	1193324	7165.AGAP010681-PA	ASTEI05401	7165.AGAP003968-PA	ASTEI00969	0	0	0	0	0.9	0.9
AGAP007631-PA	AGAP004596-PA	1196694	1193869	7165.AGAP007631-PA	ASTEI01532	7165.AGAP004596-PA	ASTEI07469	0	0	0	0	0.9	0.9
AGAP004366-PA	AGAP002518-PA	1193667	1192039	7165.AGAP004366-PA	ASTEI08690	7165.AGAP002518-PA	ASTEI11056	0	0	0	0	0.9	0.9
AGAP011352-PA	AGAP000179-PA	1200199	1189967	7165.AGAP011352-PA	ASTEI04256	7165.AGAP000179-PA	ASTEI10609	0	0.616	0	0	0.9	0.9
AGAP008915-PA	AGAP005866-PA	1197881	1195069	7165.AGAP008915-PA	ASTEI01906	7165.AGAP005866-PA	ASTEI02832	0	0	0.043	0	0.9	0.9
AGAP010681-PA	KAD2_ANOGA	1199561	1196782	7165.AGAP010681-PA	ASTEI05401	7165.AGAP007722-PA	ASTEI01540	0	0	0	0	0.9	0.9
AGAP011352-PA	AGAP011208-PA	1200199	1200069	7165.AGAP011352-PA	ASTEI04256	7165.AGAP011208-PA	ASTEI06800	0	0	0.05	0	0.9	0.9
AGAP004591-PA	AGAP003167-PA	1193864	1192617	7165.AGAP004591-PA	ASTEI10861	7165.AGAP003167-PA	ASTEI00675	0	0	0	0	0.9	0.9
AGAP007619-PA	AGAP000881-PA	1196682	1190579	7165.AGAP007619-PA	ASTEI01517	7165.AGAP000881-PA	ASTEI03473	0	0	0	0	0.9	0.9
AGAP003475-PA	AGAP001512-PA	1192891	1191135	7165.AGAP003475-PA	ASTEI09553	7165.AGAP001512-PA	ASTEI05470	0	0	0	0	0.9	0.9
AGAP010877-PA	AGAP001256-PC	1199753	1190903	7165.AGAP010877-PA	ASTEI09006	7165.AGAP001256-PC	ASTEI10554	0	0	0	0	0.9	0.9
AGAP009539-PA	AGAP004596-PA	1198470	1193869	7165.AGAP009539-PA	ASTEI03803	7165.AGAP004596-PA	ASTEI07469	0	0	0	0	0.9	0.9
AGAP010681-PA	AGAP001423-PA	1199561	1191055	7165.AGAP010681-PA	ASTEI05401	7165.AGAP001423-PA	ASTEI03619	0	0	0	0	0.9	0.9
AGAP004812-PA	AGAP003167-PA	1194073	1192617	7165.AGAP004812-PA	ASTEI10355	7165.AGAP003167-PA	ASTEI00675	0	0	0	0	0.9	0.9
AGAP011603-PA	AGAP009176-PA	1200432	1198127	7165.AGAP011603-PA	ASTEI10721	7165.AGAP009176-PA	ASTEI05210	0	0	0	0	0.9	0.9
AGAP007123-PA	AGAP005781-PA	1196230	1194987	7165.AGAP007123-PA	ASTEI06897	7165.AGAP005781-PA	ASTEI11217	0	0	0	0	0.9	0.9
AGAP006360-PA	AGAP000909-PA	1195499	1190604	7165.AGAP006360-PA	ASTEI10917	7165.AGAP000909-PA	ASTEI07824	0	0	0.132	0.89	0	0.9
AGAP009660-PA	AGAP000380-PA	1198591	1190145	7165.AGAP009660-PA	ASTEI04690	7165.AGAP000380-PA	ASTEI06290	0	0	0	0	0.9	0.9
AGAP011133-PA	AGAP000380-PA	1199995	1190145	7165.AGAP011133-PA	ASTEI05639	7165.AGAP000380-PA	ASTEI06290	0	0	0	0	0.9	0.9
AGAP008988-PA	AGAP005866-PA	1197950	1195069	7165.AGAP008988-PA	ASTEI01972	7165.AGAP005866-PA	ASTEI02832	0	0	0	0	0.9	0.9
KAD2_ANOGA	AGAP000577-PA	1196782	1190317	7165.AGAP007722-PA	ASTEI01540	7165.AGAP000577-PA	ASTEI04409	0	0	0.043	0	0.9	0.9
AGAP009944-PA	AGAP007619-PA	1198867	1196682	7165.AGAP009944-PA	ASTEI04028	7165.AGAP007619-PA	ASTEI01517	0	0	0	0	0.9	0.9
AGAP001423-PA	AGAP000380-PA	1191055	1190145	7165.AGAP001423-PA	ASTEI03619	7165.AGAP000380-PA	ASTEI06290	0	0	0	0	0.9	0.9
AGAP008988-PA	AGAP004366-PA	1197950	1193667	7165.AGAP008988-PA	ASTEI01972	7165.AGAP004366-PA	ASTEI08690	0	0	0.05	0	0.9	0.9
AGAP005781-PA	AGAP001065-PA	1194987	1190738	7165.AGAP005781-PA	ASTEI11217	7165.AGAP001065-PA	ASTEI07756	0	0	0	0	0.9	0.9
AGAP009265-PA	AGAP000380-PA	1198214	1190145	7165.AGAP009265-PA	ASTEI06592	7165.AGAP000380-PA	ASTEI06290	0	0	0	0	0.9	0.9
AGAP010681-PA	AGAP009265-PA	1199561	1198214	7165.AGAP010681-PA	ASTEI05401	7165.AGAP009265-PA	ASTEI06592	0	0	0	0	0.9	0.9
AGAP011629-PA	AGAP001065-PA	1200454	1190738	7165.AGAP011629-PA	ASTEI10015	7165.AGAP001065-PA	ASTEI07756	0	0	0.048	0.042	0.9	0.9
AGAP011353-PA	AGAP011208-PA	1200200	1200069	7165.AGAP011353-PA	ASTEI04257	7165.AGAP011208-PA	ASTEI06800	0	0	0	0	0.9	0.9
AGAP008915-PA	AGAP003475-PA	1197881	1192891	7165.AGAP008915-PA	ASTEI01906	7165.AGAP003475-PA	ASTEI09553	0	0	0	0	0.9	0.9
AGAP011208-PA	AGAP009173-PC	1200069	1198124	7165.AGAP011208-PA	ASTEI06800	7165.AGAP009173-PC	ASTEI11239	0	0	0	0	0.9	0.9
AGAP004362-PA	AGAP003516-PA	1193665	1192928	7165.AGAP004362-PA	ASTEI08688	7165.AGAP003516-PA	ASTEI09346	0	0	0.047	0	0.9	0.9
AGAP004437-PC	AGAP003687-PA	1193726	1193081	7165.AGAP004437-PC	ASTEI04920	7165.AGAP003687-PA	ASTEI07454	0	0	0	0	0.9	0.9
AGAP006360-PA	AGAP005866-PA	1195499	1195069	7165.AGAP006360-PA	ASTEI10917	7165.AGAP005866-PA	ASTEI02832	0	0	0	0	0.9	0.9
AGAP004142-PA	AGAP003516-PA	1193470	1192928	7165.AGAP004142-PA	ASTEI07593	7165.AGAP003516-PA	ASTEI09346	0	0	0	0	0.9	0.9
AGAP010681-PA	AGAP009660-PA	1199561	1198591	7165.AGAP010681-PA	ASTEI05401	7165.AGAP009660-PA	ASTEI04690	0	0	0	0	0.9	0.9
AGAP009176-PA	AGAP008596-PA	1198127	1197591	7165.AGAP009176-PA	ASTEI05210	7165.AGAP008596-PA	ASTEI10710	0	0	0.044	0	0.9	0.9
AGAP006360-PA	AGAP000044-PA	1195499	1189846	7165.AGAP006360-PA	ASTEI10917	7165.AGAP000044-PA	ASTEI01249	0	0	0.132	0.89	0	0.9
